# Supplementary material for: Rapid degradation of histone deacetylase 1 (HDAC1) reveals essential roles in both gene repression and active transcription
Source: Nucleic Acids Res. 2024 Dec 19;53(4):gkae1223. doi: 10.1093/nar/gkae1223 (PMC11879047; doi:10.1093/nar/gkae1223)
Supplement: gkae1223_Supplemental_Files [file gkae1223_supplemental_files.zip]

Archive with 6 entries (6 files):
- Supplemental Information - Rapid degradation of Histone Deacetylase 1 (HDAC1) reveals essential roles in both gene repression and active transcription - updating for NAR reviews.pdf
- Supplementary table legends .docx
- Table S1 .xlsx
- Table S2.xlsx
- Table S3 .xlsx
- Table S4.xlsx
