# Supplementary material for: Rapid degradation of histone deacetylase 1 (HDAC1) reveals essential roles in both gene repression and active transcription
Source: Nucleic Acids Res. 2024 Dec 19;53(4):gkae1223. doi: 10.1093/nar/gkae1223 (PMC11879047; doi:10.1093/nar/gkae1223)
Supplement: gkae1223_Supplemental_Files [file gkae1223_supplemental_files.zip › Table S2.xlsx]

## Sheet: Sheet info
Sheet info: Protein groups output from Maxquant acK sites –acetylation site level data Ack sites min 3 reps – acK sites sheet that were quantified in at least 3 out of 4 replicates in at least one condition. L2FC of all – Log2 fold change values for all acetylation sites from the Ack sites min 3 reps sheet L2FC of histones only – Log2 fold change values for just the histone acetylation sites from…

## Sheet: Protein groups
Protein IDs	Majority protein IDs	Peptide counts (all)	Peptide counts (razor+unique)	Peptide counts (unique)	Fasta headers	Protein name	Gene name	Number of proteins	Peptides	Razor + unique peptides	Unique peptides	Peptides Cont_PA_A1-01	Peptides Cont_PA_B1-01	Peptides Cont_PA_C1-01	Peptides Cont_PA_D1-01	Peptides Cont_T_A1-02	Peptides Cont_T_B1-02	Peptides Cont_T_C1-02	Peptides Cont_T_D1-02	Peptides dTAG2hr_PA_A2-01	Peptides dTAG2hr_PA_B2-01	Peptides dTAG2hr_PA_C2-01	Peptides dTAG2hr_PA_D2-01	Peptides dTAG2hr_T_A2-02	Peptides dTAG2hr_T_B2-02	Peptides dTAG2hr_T_C2-02	Peptides dTAG2hr_T_D2-02	Peptides dTAG6hr_PA_A3	Peptides dTAG6hr_PA_B3	Peptides dTAG6hr_PA_C3	Peptides dTAG6hr_PA_D3	Peptides dTAG6hr_T_A3-02	Peptides dTAG6hr_T_B3-02	Peptides dTAG6hr_T_C3-02	Peptides dTAG6hr_T_D3-02	Razor + unique peptides Cont_PA_A1-01	Razor + unique peptides Cont_PA_B1-01	Razor + unique peptides Cont_PA_C1-01	Razor + unique peptides Cont_PA_D1-01	Razor + unique peptides Cont_T_A1-02	Razor + unique peptides Cont_T_B1-02	Razor + unique peptides Cont_T_C1-02	Razor + unique peptides Cont_T_D1-02	Razor + unique peptides dTAG2hr_PA_A2-01	Razor + unique peptides dTAG2hr_PA_B2-01	Razor + unique peptides dTAG2hr_PA_C2-01	Razor + unique peptides dTAG2hr_PA_D2-01	Razor + unique peptides dTAG2hr_T_A2-02	Razor + unique peptides dTAG2hr_T_B2-02
sp|P62806|H4_MOUSE	sp|P62806|H4_MOUSE	43	43	43	sp|P62806|H4_MOUSE Histone H4 OS=Mus musculus OX=10090 GN=H4c1 PE=1 SV=2	Histone H4	H4c1	1	43	43	43	16	15	15	14	25	26	30	28	13	12	12	14	21	27	29	28	12	16	15	15	22	28	23	27	16	15	15	14	25	26	30	28	13	12	12	14	21	27
sp|C0HKE9|H2A1P_MOUSE;sp|C0HKE8|H2A1O_MOUSE;sp|C0HKE7|H2A1N_MOUSE;sp|C0HKE6|H2A1I_MOUSE;sp|C0HKE5|H2A1G_MOUSE;sp|C0HKE4|H2A1E_MOUSE;sp|C0HKE3|H2A1D_MOUSE;sp|C0HKE2|H2A1C_MOUSE;sp|C0HKE1|H2A1B_MOUSE;sp|Q8CGP6|H2A1H_MOUSE	sp|C0HKE9|H2A1P_MOUSE;sp|C0HKE8|H2A1O_MOUSE;sp|C0HKE7|H2A1N_MOUSE;sp|C0HKE6|H2A1I_MOUSE;sp|C0HKE5|H2A1G_MOUSE;sp|C0HKE4|H2A1E_MOUSE;sp|C0HKE3|H2A1D_MOUSE;sp|C0HKE2|H2A1C_MOUSE;sp|C0HKE1|H2A1B_MOUSE;sp|Q8CGP6|H2A1H_MOUSE	24;24;24;24;24;24;24;24;24;23	24;24;24;24;24;24;24;24;24;23	0;0;0;0;0;0;0;0;0;0	sp|C0HKE9|H2A1P_MOUSE Histone H2A type 1-P OS=Mus musculus OX=10090 GN=Hist1h2ap PE=1 SV=1;sp|C0HKE8|H2A1O_MOUSE Histone H2A type 1-O OS=Mus musculus OX=10090 GN=Hist1h2ao PE=1 SV=1;sp|C0HKE7|H2A1N_MOUSE Histone H2A type 1-N OS=Mus musculus OX=10090 GN=His	Histone H2A type 1-P	Hist1h2ap	10	24	24	0	12	8	12	10	10	9	10	11	10	13	13	13	7	11	10	11	11	12	10	12	8	10	8	8	12	8	12	10	10	9	10	11	10	13	13	13	7	11
sp|Q6ZWY9|H2B1C_MOUSE;sp|Q64478|H2B1H_MOUSE;sp|P10854|H2B1M_MOUSE	sp|Q6ZWY9|H2B1C_MOUSE;sp|Q64478|H2B1H_MOUSE;sp|P10854|H2B1M_MOUSE	33;30;30	33;30;30	0;0;0	sp|Q6ZWY9|H2B1C_MOUSE Histone H2B type 1-C/E/G OS=Mus musculus OX=10090 GN=H2bc4 PE=1 SV=3;sp|Q64478|H2B1H_MOUSE Histone H2B type 1-H OS=Mus musculus OX=10090 GN=H2bc9 PE=1 SV=3;sp|P10854|H2B1M_MOUSE Histone H2B type 1-M OS=Mus musculus OX=10090 GN=H2bc14	Histone H2B type 1-C/E/G	H2bc4	3	33	33	0	9	5	11	6	20	19	18	20	3	1	8	9	21	20	22	20	5	7	6	7	22	24	22	22	9	5	11	6	20	19	18	20	3	1	8	9	21	20
sp|P43277|H13_MOUSE	sp|P43277|H13_MOUSE	27	27	7	sp|P43277|H13_MOUSE Histone H1.3 OS=Mus musculus OX=10090 GN=H1-3 PE=1 SV=2	Histone H1.3	H1-3	1	27	27	7	9	9	10	10	13	9	11	15	2	8	8	8	11	12	11	11	5	6	8	8	9	11	10	11	9	9	10	10	13	9	11	15	2	8	8	8	11	12
sp|P0C0S6|H2AZ_MOUSE;tr|Q3UA95|Q3UA95_MOUSE;sp|Q3THW5|H2AV_MOUSE;tr|G3UWL7|G3UWL7_MOUSE;tr|Q8R029|Q8R029_MOUSE;tr|G3UX40|G3UX40_MOUSE	sp|P0C0S6|H2AZ_MOUSE;tr|Q3UA95|Q3UA95_MOUSE;sp|Q3THW5|H2AV_MOUSE;tr|G3UWL7|G3UWL7_MOUSE	14;10;10;8;6;3	12;9;8;7;5;3	12;9;8;7;5;3	sp|P0C0S6|H2AZ_MOUSE Histone H2A.Z OS=Mus musculus OX=10090 GN=H2az1 PE=1 SV=2;tr|Q3UA95|Q3UA95_MOUSE Histone H2A OS=Mus musculus OX=10090 GN=H2az1 PE=2 SV=1;sp|Q3THW5|H2AV_MOUSE Histone H2A.V OS=Mus musculus OX=10090 GN=H2az2 PE=1 SV=3;tr|G3UWL7|G3UWL7_MO	Histone H2A.Z	H2az1	6	14	12	12	3	4	4	3	8	7	9	9	4	4	3	2	6	8	8	8	3	4	3	4	7	9	8	7	1	3	3	1	6	5	7	7	3	3	1	0	4	6
sp|P84228|H32_MOUSE	sp|P84228|H32_MOUSE	33	33	0	sp|P84228|H32_MOUSE Histone H3.2 OS=Mus musculus OX=10090 GN=H3c2 PE=1 SV=2	Histone H3.2	H3c2	1	33	33	0	12	12	15	16	19	14	15	16	13	11	13	12	13	17	15	15	13	17	14	12	12	16	14	13	12	12	15	16	19	14	15	16	13	11	13	12	13	17
sp|P43276|H15_MOUSE	sp|P43276|H15_MOUSE	21	18	18	sp|P43276|H15_MOUSE Histone H1.5 OS=Mus musculus OX=10090 GN=H1-5 PE=1 SV=2	Histone H1.5	H1-5	1	21	18	18	4	3	6	4	7	9	11	12	2	3	5	5	11	13	9	10	3	4	2	3	11	11	7	8	3	2	5	3	6	8	9	10	2	3	4	4	9	10
tr|E9Q1T9|E9Q1T9_MOUSE;sp|Q9ERK4|XPO2_MOUSE;tr|F6ZEW4|F6ZEW4_MOUSE;tr|E9QAX7|E9QAX7_MOUSE	tr|E9Q1T9|E9Q1T9_MOUSE;sp|Q9ERK4|XPO2_MOUSE;tr|F6ZEW4|F6ZEW4_MOUSE	9;9;6;4	9;9;6;4	9;9;6;4	tr|E9Q1T9|E9Q1T9_MOUSE Chromosome segregation 1-like protein OS=Mus musculus OX=10090 GN=Cse1l PE=1 SV=1;sp|Q9ERK4|XPO2_MOUSE Exportin-2 OS=Mus musculus OX=10090 GN=Cse1l PE=1 SV=1;tr|F6ZEW4|F6ZEW4_MOUSE Exportin-2 (Fragment) OS=Mus musculus OX=10090 GN=Cs	Chromosome segregation 1-like protein	Cse1l	4	9	9	9	0	0	0	0	2	2	3	3	0	0	0	0	7	2	4	4	0	0	0	0	4	2	4	4	0	0	0	0	2	2	3	3	0	0	0	0	7	2
sp|P43275|H11_MOUSE	sp|P43275|H11_MOUSE	19	15	15	sp|P43275|H11_MOUSE Histone H1.1 OS=Mus musculus OX=10090 GN=H1-1 PE=1 SV=2	Histone H1.1	H1-1	1	19	15	15	3	1	2	0	12	10	10	12	0	1	2	1	12	10	12	11	2	1	1	2	11	13	13	13	3	1	2	0	8	8	7	9	0	1	2	1	9	7
sp|Q6GSS7|H2A2A_MOUSE;sp|Q64523|H2A2C_MOUSE	sp|Q6GSS7|H2A2A_MOUSE;sp|Q64523|H2A2C_MOUSE	23;21	8;8	2;2	sp|Q6GSS7|H2A2A_MOUSE Histone H2A type 2-A OS=Mus musculus OX=10090 GN=Hist2h2aa1 PE=1 SV=3;sp|Q64523|H2A2C_MOUSE Histone H2A type 2-C OS=Mus musculus OX=10090 GN=H2ac20 PE=1 SV=3	Histone H2A type 2-A	Hist2h2aa1	2	23	8	2	11	5	9	10	9	10	11	11	7	10	11	10	7	9	12	10	8	9	7	9	8	9	8	8	2	1	1	3	3	4	5	4	2	1	2	2	3	3
sp|P63260|ACTG_MOUSE;sp|P60710|ACTB_MOUSE;tr|E9Q1F2|E9Q1F2_MOUSE;tr|E9Q5F4|E9Q5F4_MOUSE;tr|G3UZ07|G3UZ07_MOUSE;tr|B1ATY1|B1ATY1_MOUSE;tr|E9Q606|E9Q606_MOUSE;tr|G3UYG0|G3UYG0_MOUSE;tr|F8WGM8|F8WGM8_MOUSE;tr|A0A0U1RQ96|A0A0U1RQ96_MOUSE;tr|E9Q2D1|E9Q2D1_MOUSE;tr|F6WX90|F6WX90_MOUSE	sp|P63260|ACTG_MOUSE;sp|P60710|ACTB_MOUSE;tr|E9Q1F2|E9Q1F2_MOUSE;tr|E9Q5F4|E9Q5F4_MOUSE;tr|G3UZ07|G3UZ07_MOUSE	21;21;15;14;13;9;8;7;6;4;3;2	21;21;15;14;13;9;8;7;6;4;3;2	9;9;5;5;5;4;4;3;4;0;1;0	sp|P63260|ACTG_MOUSE Actin, cytoplasmic 2 OS=Mus musculus OX=10090 GN=Actg1 PE=1 SV=1;sp|P60710|ACTB_MOUSE Actin, cytoplasmic 1 OS=Mus musculus OX=10090 GN=Actb PE=1 SV=1;tr|E9Q1F2|E9Q1F2_MOUSE Actin, cytoplasmic 1 OS=Mus musculus OX=10090 GN=Actb PE=1 SV=	Actin, cytoplasmic 2	Actg1	12	21	21	9	3	2	5	2	15	14	14	15	1	1	0	2	12	14	15	15	1	2	1	3	12	13	12	14	3	2	5	2	15	14	14	15	1	1	0	2	12	14
tr|F6ZE40|F6ZE40_MOUSE;tr|D6RG57|D6RG57_MOUSE;tr|D3YW66|D3YW66_MOUSE;sp|Q8R1S0|COQ6_MOUSE	tr|F6ZE40|F6ZE40_MOUSE;tr|D6RG57|D6RG57_MOUSE;tr|D3YW66|D3YW66_MOUSE;sp|Q8R1S0|COQ6_MOUSE	2;2;2;2	2;2;2;2	2;2;2;2	tr|F6ZE40|F6ZE40_MOUSE Ubiquinone biosynthesis monooxygenase COQ6, mitochondrial (Fragment) OS=Mus musculus OX=10090 GN=Coq6 PE=1 SV=1;tr|D6RG57|D6RG57_MOUSE Ubiquinone biosynthesis monooxygenase COQ6, mitochondrial OS=Mus musculus OX=10090 GN=Coq6 PE=1 SV	Ubiquinone biosynthesis monooxygenase COQ6, mitochondrial (Fragment)	Coq6	4	2	2	2	0	0	0	0	0	2	0	1	0	0	0	0	1	1	2	2	0	0	0	0	2	2	2	1	0	0	0	0	0	2	0	1	0	0	0	0	1	1
sp|Q9Z204|HNRPC_MOUSE;tr|A0A2I3BQH3|A0A2I3BQH3_MOUSE;tr|A0A2I3BQW7|A0A2I3BQW7_MOUSE	sp|Q9Z204|HNRPC_MOUSE	22;7;1	22;7;1	11;0;0	sp|Q9Z204|HNRPC_MOUSE Heterogeneous nuclear ribonucleoproteins C1/C2 OS=Mus musculus OX=10090 GN=Hnrnpc PE=1 SV=1	Heterogeneous nuclear ribonucleoproteins C1/C2	Hnrnpc	3	22	22	11	5	3	4	3	15	12	12	16	4	4	3	3	14	13	12	14	4	4	3	4	12	14	15	15	5	3	4	3	15	12	12	16	4	4	3	3	14	13
sp|P35550|FBRL_MOUSE;tr|A0A140LIR6|A0A140LIR6_MOUSE	sp|P35550|FBRL_MOUSE	21;5	21;5	17;5	sp|P35550|FBRL_MOUSE rRNA 2-O-methyltransferase fibrillarin OS=Mus musculus OX=10090 GN=Fbl PE=1 SV=2	rRNA 2-O-methyltransferase fibrillarin	Fbl	2	21	21	17	6	5	5	5	14	15	16	15	3	5	4	4	13	14	14	14	5	5	4	5	13	15	16	13	6	5	5	5	14	15	16	15	3	5	4	4	13	14
sp|Q61937|NPM_MOUSE;tr|Q9DAY9|Q9DAY9_MOUSE;tr|Q5SQB0|Q5SQB0_MOUSE;tr|Q5SQB5|Q5SQB5_MOUSE	sp|Q61937|NPM_MOUSE;tr|Q9DAY9|Q9DAY9_MOUSE;tr|Q5SQB0|Q5SQB0_MOUSE;tr|Q5SQB5|Q5SQB5_MOUSE	15;12;12;12	15;12;12;12	15;12;12;12	sp|Q61937|NPM_MOUSE Nucleophosmin OS=Mus musculus OX=10090 GN=Npm1 PE=1 SV=1;tr|Q9DAY9|Q9DAY9_MOUSE Nucleophosmin OS=Mus musculus OX=10090 GN=Npm1 PE=1 SV=1;tr|Q5SQB0|Q5SQB0_MOUSE Nucleophosmin OS=Mus musculus OX=10090 GN=Npm1 PE=1 SV=1;tr|Q5SQB5|Q5SQB5_MO	Nucleophosmin	Npm1	4	15	15	15	4	2	4	2	7	8	7	8	2	3	2	2	7	8	7	7	2	2	2	2	8	7	7	7	4	2	4	2	7	8	7	8	2	3	2	2	7	8
sp|P43274|H14_MOUSE	sp|P43274|H14_MOUSE	20	6	6	sp|P43274|H14_MOUSE Histone H1.4 OS=Mus musculus OX=10090 GN=H1-4 PE=1 SV=2	Histone H1.4	H1-4	1	20	6	6	4	3	4	4	12	9	11	12	1	3	4	3	13	13	11	12	1	2	3	3	11	14	10	12	1	0	1	1	2	3	3	2	1	1	1	0	4	4
sp|P10126|EF1A1_MOUSE;tr|D3YZ68|D3YZ68_MOUSE;sp|P62631|EF1A2_MOUSE;tr|D3Z3I8|D3Z3I8_MOUSE	sp|P10126|EF1A1_MOUSE;tr|D3YZ68|D3YZ68_MOUSE	20;10;9;8	20;10;9;8	20;10;9;8	sp|P10126|EF1A1_MOUSE Elongation factor 1-alpha 1 OS=Mus musculus OX=10090 GN=Eef1a1 PE=1 SV=3;tr|D3YZ68|D3YZ68_MOUSE Elongation factor 1-alpha 1 (Fragment) OS=Mus musculus OX=10090 GN=Eef1a1 PE=1 SV=1	Elongation factor 1-alpha 1	Eef1a1	4	20	20	20	2	0	1	0	10	12	11	10	0	1	0	1	13	10	10	12	0	1	0	1	10	10	14	10	2	0	1	0	10	12	11	10	0	1	0	1	13	10
sp|Q99JF8|PSIP1_MOUSE;tr|F6RB63|F6RB63_MOUSE;tr|F6W677|F6W677_MOUSE	sp|Q99JF8|PSIP1_MOUSE	32;12;4	32;12;4	8;0;0	sp|Q99JF8|PSIP1_MOUSE PC4 and SFRS1-interacting protein OS=Mus musculus OX=10090 GN=Psip1 PE=1 SV=1	PC4 and SFRS1-interacting protein	Psip1	3	32	32	8	8	8	8	8	13	12	18	14	8	9	8	9	18	18	15	15	8	9	9	9	17	19	15	16	8	8	8	8	13	12	18	14	8	9	8	9	18	18
sp|P09405|NUCL_MOUSE	sp|P09405|NUCL_MOUSE	34	34	34	sp|P09405|NUCL_MOUSE Nucleolin OS=Mus musculus OX=10090 GN=Ncl PE=1 SV=2	Nucleolin	Ncl	1	34	34	34	2	2	2	2	24	23	23	24	2	1	3	2	25	28	24	24	2	2	2	2	25	25	21	25	2	2	2	2	24	23	23	24	2	1	3	2	25	28
sp|O08583|THOC4_MOUSE;tr|G3X9I4|G3X9I4_MOUSE	sp|O08583|THOC4_MOUSE	14;6	14;6	8;0	sp|O08583|THOC4_MOUSE THO complex subunit 4 OS=Mus musculus OX=10090 GN=Alyref PE=1 SV=3	THO complex subunit 4	Alyref	2	14	14	8	5	3	5	4	11	9	10	10	3	4	4	4	10	11	10	10	3	3	4	2	10	11	10	11	5	3	5	4	11	9	10	10	3	4	4	4	10	11
sp|P15864|H12_MOUSE	sp|P15864|H12_MOUSE	25	7	7	sp|P15864|H12_MOUSE Histone H1.2 OS=Mus musculus OX=10090 GN=H1-2 PE=1 SV=2	Histone H1.2	H1-2	1	25	7	7	7	6	5	7	13	9	11	13	2	5	5	5	10	13	12	11	3	3	5	6	10	10	10	10	1	0	0	1	2	2	3	2	0	0	0	0	2	4
sp|Q9D1J3|SARNP_MOUSE;tr|A0A1W2P7G2|A0A1W2P7G2_MOUSE;tr|A0A1W2P6N2|A0A1W2P6N2_MOUSE	sp|Q9D1J3|SARNP_MOUSE;tr|A0A1W2P7G2|A0A1W2P7G2_MOUSE;tr|A0A1W2P6N2|A0A1W2P6N2_MOUSE	16;13;9	16;13;9	16;13;9	sp|Q9D1J3|SARNP_MOUSE SAP domain-containing ribonucleoprotein OS=Mus musculus OX=10090 GN=Sarnp PE=1 SV=3;tr|A0A1W2P7G2|A0A1W2P7G2_MOUSE SAP domain-containing ribonucleoprotein OS=Mus musculus OX=10090 GN=Sarnp PE=1 SV=1;tr|A0A1W2P6N2|A0A1W2P6N2_MOUSE SAP	SAP domain-containing ribonucleoprotein	Sarnp	3	16	16	16	4	5	5	5	8	9	9	8	4	5	5	5	6	10	8	10	5	4	4	4	6	10	8	8	4	5	5	5	8	9	9	8	4	5	5	5	6	10
sp|Q64012|RALY_MOUSE;tr|A2AU62|A2AU62_MOUSE;tr|A2AU61|A2AU61_MOUSE;tr|A2AU60|A2AU60_MOUSE	sp|Q64012|RALY_MOUSE;tr|A2AU62|A2AU62_MOUSE;tr|A2AU61|A2AU61_MOUSE;tr|A2AU60|A2AU60_MOUSE	18;17;16;11	18;17;16;11	18;17;16;11	sp|Q64012|RALY_MOUSE RNA-binding protein Raly OS=Mus musculus OX=10090 GN=Raly PE=1 SV=3;tr|A2AU62|A2AU62_MOUSE RNA-binding protein Raly (Fragment) OS=Mus musculus OX=10090 GN=Raly PE=1 SV=1;tr|A2AU61|A2AU61_MOUSE RNA-binding protein Raly (Fragment) OS=Mus	RNA-binding protein Raly	Raly	4	18	18	18	4	5	5	5	9	8	12	9	4	5	5	5	9	12	11	11	5	5	4	5	11	12	11	11	4	5	5	5	9	8	12	9	4	5	5	5	9	12
sp|P70168|IMB1_MOUSE	sp|P70168|IMB1_MOUSE	34	34	34	sp|P70168|IMB1_MOUSE Importin subunit beta-1 OS=Mus musculus OX=10090 GN=Kpnb1 PE=1 SV=2	Importin subunit beta-1	Kpnb1	1	34	34	34	6	2	6	2	23	21	19	22	3	1	2	3	23	16	21	21	5	4	3	5	22	20	22	21	6	2	6	2	23	21	19	22	3	1	2	3	23	16
sp|P62754|RS6_MOUSE	sp|P62754|RS6_MOUSE	21	21	21	sp|P62754|RS6_MOUSE 40S ribosomal protein S6 OS=Mus musculus OX=10090 GN=Rps6 PE=1 SV=1	40S ribosomal protein S6	Rps6	1	21	21	21	7	7	7	8	4	6	6	5	10	7	8	7	8	6	7	8	7	8	9	5	6	6	5	5	7	7	7	8	4	6	6	5	10	7	8	7	8	6
sp|O54962|BAF_MOUSE	sp|O54962|BAF_MOUSE	8	8	8	sp|O54962|BAF_MOUSE Barrier-to-autointegration factor OS=Mus musculus OX=10090 GN=Banf1 PE=1 SV=1	Barrier-to-autointegration factor	Banf1	1	8	8	8	0	0	0	0	4	5	5	4	0	0	0	0	7	7	4	7	0	0	0	0	8	5	6	7	0	0	0	0	4	5	5	4	0	0	0	0	7	7
sp|P62751|RL23A_MOUSE	sp|P62751|RL23A_MOUSE	16	16	16	sp|P62751|RL23A_MOUSE 60S ribosomal protein L23a OS=Mus musculus OX=10090 GN=Rpl23a PE=1 SV=1	60S ribosomal protein L23a	Rpl23a	1	16	16	16	1	1	2	1	10	7	9	9	1	2	1	1	12	10	8	8	1	1	1	0	10	10	8	9	1	1	2	1	10	7	9	9	1	2	1	1	12	10
sp|P47963|RL13_MOUSE	sp|P47963|RL13_MOUSE	20	20	20	sp|P47963|RL13_MOUSE 60S ribosomal protein L13 OS=Mus musculus OX=10090 GN=Rpl13 PE=1 SV=3	60S ribosomal protein L13	Rpl13	1	20	20	20	9	12	10	10	5	6	6	7	13	13	10	11	6	6	6	7	11	9	8	10	7	6	8	6	9	12	10	10	5	6	6	7	13	13	10	11	6	6
sp|P30681|HMGB2_MOUSE;tr|A0A1B0GQX9|A0A1B0GQX9_MOUSE	sp|P30681|HMGB2_MOUSE	15;7	15;7	14;6	sp|P30681|HMGB2_MOUSE High mobility group protein B2 OS=Mus musculus OX=10090 GN=Hmgb2 PE=1 SV=3	High mobility group protein B2	Hmgb2	2	15	15	14	0	0	1	0	11	12	11	10	0	0	0	0	12	9	13	11	0	0	0	0	13	13	12	12	0	0	1	0	11	12	11	10	0	0	0	0	12	9
sp|P62315|SMD1_MOUSE;tr|A0A3Q4L381|A0A3Q4L381_MOUSE;tr|A0A3Q4L2W0|A0A3Q4L2W0_MOUSE	sp|P62315|SMD1_MOUSE	5;1;1	5;1;1	5;1;1	sp|P62315|SMD1_MOUSE Small nuclear ribonucleoprotein Sm D1 OS=Mus musculus OX=10090 GN=Snrpd1 PE=1 SV=1	Small nuclear ribonucleoprotein Sm D1	Snrpd1	3	5	5	5	0	0	0	0	5	5	5	5	0	0	0	0	5	4	5	5	0	0	0	1	5	5	4	5	0	0	0	0	5	5	5	5	0	0	0	0	5	4
sp|P62908|RS3_MOUSE;tr|A0A140LI77|A0A140LI77_MOUSE;tr|D3YV43|D3YV43_MOUSE	sp|P62908|RS3_MOUSE;tr|A0A140LI77|A0A140LI77_MOUSE;tr|D3YV43|D3YV43_MOUSE	24;17;17	24;17;17	24;17;17	sp|P62908|RS3_MOUSE 40S ribosomal protein S3 OS=Mus musculus OX=10090 GN=Rps3 PE=1 SV=1;tr|A0A140LI77|A0A140LI77_MOUSE 40S ribosomal protein S3 OS=Mus musculus OX=10090 GN=Rps3 PE=1 SV=1;tr|D3YV43|D3YV43_MOUSE 40S ribosomal protein S3 OS=Mus musculus OX=10	40S ribosomal protein S3	Rps3	3	24	24	24	6	6	9	2	11	11	15	10	1	3	1	4	15	13	14	15	3	5	3	7	15	13	15	12	6	6	9	2	11	11	15	10	1	3	1	4	15	13
sp|P12970|RL7A_MOUSE;tr|V9GX35|V9GX35_MOUSE	sp|P12970|RL7A_MOUSE	15;3	15;3	15;3	sp|P12970|RL7A_MOUSE 60S ribosomal protein L7a OS=Mus musculus OX=10090 GN=Rpl7a PE=1 SV=2	60S ribosomal protein L7a	Rpl7a	2	15	15	15	4	2	4	3	7	7	7	9	2	3	0	4	10	8	8	8	4	3	2	4	8	8	9	8	4	2	4	3	7	7	7	9	2	3	0	4	10	8
sp|P17095|HMGA1_MOUSE;tr|Q3TE85|Q3TE85_MOUSE;tr|A0A338P6F6|A0A338P6F6_MOUSE;tr|A0A338P6E8|A0A338P6E8_MOUSE;tr|A0A338P6D0|A0A338P6D0_MOUSE	sp|P17095|HMGA1_MOUSE;tr|Q3TE85|Q3TE85_MOUSE;tr|A0A338P6F6|A0A338P6F6_MOUSE;tr|A0A338P6E8|A0A338P6E8_MOUSE	17;15;14;12;4	17;15;14;12;4	7;5;5;2;0	sp|P17095|HMGA1_MOUSE High mobility group protein HMG-I/HMG-Y OS=Mus musculus OX=10090 GN=Hmga1 PE=1 SV=4;tr|Q3TE85|Q3TE85_MOUSE High mobility group AT-hook protein 1 OS=Mus musculus OX=10090 GN=Hmga1 PE=1 SV=1;tr|A0A338P6F6|A0A338P6F6_MOUSE High mobility	High mobility group protein HMG-I/HMG-Y	Hmga1	5	17	17	7	7	7	6	6	5	5	4	5	7	6	8	7	5	4	6	4	8	6	8	7	4	4	5	4	7	7	6	6	5	5	4	5	7	6	8	7	5	4
sp|Q6J1H4|UTF1_MOUSE	sp|Q6J1H4|UTF1_MOUSE	14	14	14	sp|Q6J1H4|UTF1_MOUSE Undifferentiated embryonic cell transcription factor 1 OS=Mus musculus OX=10090 GN=Utf1 PE=1 SV=2	Undifferentiated embryonic cell transcription factor 1	Utf1	1	14	14	14	4	7	5	5	9	9	9	9	8	5	9	7	9	9	9	9	5	5	8	4	9	9	9	9	4	7	5	5	9	9	9	9	8	5	9	7	9	9
tr|A0A1L1SV25|A0A1L1SV25_MOUSE;sp|P57780|ACTN4_MOUSE;tr|A0A1L1SVJ6|A0A1L1SVJ6_MOUSE	tr|A0A1L1SV25|A0A1L1SV25_MOUSE;sp|P57780|ACTN4_MOUSE	52;51;17	52;51;17	19;18;15	tr|A0A1L1SV25|A0A1L1SV25_MOUSE Alpha-actinin-4 OS=Mus musculus OX=10090 GN=Actn4 PE=1 SV=1;sp|P57780|ACTN4_MOUSE Alpha-actinin-4 OS=Mus musculus OX=10090 GN=Actn4 PE=1 SV=1	Alpha-actinin-4	Actn4	3	52	52	19	9	4	10	1	34	35	30	39	3	2	3	4	32	31	34	33	4	4	3	9	36	34	34	35	9	4	10	1	34	35	30	39	3	2	3	4	32	31
sp|P61358|RL27_MOUSE;tr|A2A4Q0|A2A4Q0_MOUSE	sp|P61358|RL27_MOUSE;tr|A2A4Q0|A2A4Q0_MOUSE	15;9	15;9	15;9	sp|P61358|RL27_MOUSE 60S ribosomal protein L27 OS=Mus musculus OX=10090 GN=Rpl27 PE=1 SV=2;tr|A2A4Q0|A2A4Q0_MOUSE 60S ribosomal protein L27 (Fragment) OS=Mus musculus OX=10090 GN=Rpl27 PE=1 SV=1	60S ribosomal protein L27	Rpl27	2	15	15	15	6	4	5	3	5	5	7	5	2	3	3	3	7	7	7	8	3	4	3	3	7	6	6	7	6	4	5	3	5	5	7	5	2	3	3	3	7	7
sp|Q8BVY0|RL1D1_MOUSE;tr|A0A2R8VHW2|A0A2R8VHW2_MOUSE	sp|Q8BVY0|RL1D1_MOUSE	33;13	33;13	33;13	sp|Q8BVY0|RL1D1_MOUSE Ribosomal L1 domain-containing protein 1 OS=Mus musculus OX=10090 GN=Rsl1d1 PE=1 SV=1	Ribosomal L1 domain-containing protein 1	Rsl1d1	2	33	33	33	7	6	7	6	16	20	20	16	7	6	5	7	19	18	16	19	7	6	5	7	16	19	19	16	7	6	7	6	16	20	20	16	7	6	5	7	19	18
sp|Q9D8E6|RL4_MOUSE	sp|Q9D8E6|RL4_MOUSE	28	28	28	sp|Q9D8E6|RL4_MOUSE 60S ribosomal protein L4 OS=Mus musculus OX=10090 GN=Rpl4 PE=1 SV=3	60S ribosomal protein L4	Rpl4	1	28	28	28	4	4	3	3	15	17	13	9	4	5	4	4	17	14	13	13	5	3	3	4	15	13	11	16	4	4	3	3	15	17	13	9	4	5	4	4	17	14
sp|Q8R480|NUP85_MOUSE;tr|Z4YLV0|Z4YLV0_MOUSE;tr|Z4YM95|Z4YM95_MOUSE	sp|Q8R480|NUP85_MOUSE	5;1;1	5;1;1	5;1;1	sp|Q8R480|NUP85_MOUSE Nuclear pore complex protein Nup85 OS=Mus musculus OX=10090 GN=Nup85 PE=1 SV=1	Nuclear pore complex protein Nup85	Nup85	3	5	5	5	0	0	0	0	1	2	1	0	0	0	0	0	3	1	0	2	0	0	0	0	2	1	1	1	0	0	0	0	1	2	1	0	0	0	0	0	3	1
sp|Q62189|SNRPA_MOUSE;tr|D3Z0S6|D3Z0S6_MOUSE;tr|D6RI83|D6RI83_MOUSE	sp|Q62189|SNRPA_MOUSE;tr|D3Z0S6|D3Z0S6_MOUSE	11;8;2	11;8;2	9;6;2	sp|Q62189|SNRPA_MOUSE U1 small nuclear ribonucleoprotein A OS=Mus musculus OX=10090 GN=Snrpa PE=1 SV=3;tr|D3Z0S6|D3Z0S6_MOUSE U1 small nuclear ribonucleoprotein A (Fragment) OS=Mus musculus OX=10090 GN=Snrpa PE=1 SV=1	U1 small nuclear ribonucleoprotein A	Snrpa	3	11	11	9	3	3	3	3	9	9	9	8	3	4	3	3	9	8	8	8	3	3	3	5	9	9	9	8	3	3	3	3	9	9	9	8	3	4	3	3	9	8
sp|Q6ZWV7|RL35_MOUSE	sp|Q6ZWV7|RL35_MOUSE	7	7	7	sp|Q6ZWV7|RL35_MOUSE 60S ribosomal protein L35 OS=Mus musculus OX=10090 GN=Rpl35 PE=1 SV=1	60S ribosomal protein L35	Rpl35	1	7	7	7	3	2	2	2	4	3	3	2	3	3	3	3	2	3	3	4	3	3	2	3	2	4	3	4	3	2	2	2	4	3	3	2	3	3	3	3	2	3
tr|Q8BGJ5|Q8BGJ5_MOUSE;tr|Q922I7|Q922I7_MOUSE;tr|Q8CB58|Q8CB58_MOUSE;sp|P17225|PTBP1_MOUSE;tr|E9QMW9|E9QMW9_MOUSE;tr|F7DCW4|F7DCW4_MOUSE;tr|E9Q279|E9Q279_MOUSE;tr|F7C521|F7C521_MOUSE;tr|F7AXP1|F7AXP1_MOUSE;sp|Q91Z31|PTBP2_MOUSE	tr|Q8BGJ5|Q8BGJ5_MOUSE;tr|Q922I7|Q922I7_MOUSE;tr|Q8CB58|Q8CB58_MOUSE;sp|P17225|PTBP1_MOUSE;tr|E9QMW9|E9QMW9_MOUSE	19;19;17;17;10;3;2;1;1;1	19;19;17;17;10;3;2;1;1;1	15;15;15;13;7;2;2;0;1;0	tr|Q8BGJ5|Q8BGJ5_MOUSE Polypyrimidine tract-binding protein 1 OS=Mus musculus OX=10090 GN=Ptbp1 PE=1 SV=1;tr|Q922I7|Q922I7_MOUSE Polypyrimidine tract-binding protein 1 OS=Mus musculus OX=10090 GN=Ptbp1 PE=1 SV=1;tr|Q8CB58|Q8CB58_MOUSE Polypyrimidine tract-	Polypyrimidine tract-binding protein 1	Ptbp1	10	19	19	15	2	3	2	1	12	15	16	14	2	1	1	3	15	15	15	15	3	2	3	1	13	14	16	15	2	3	2	1	12	15	16	14	2	1	1	3	15	15
tr|Q8CGP4|Q8CGP4_MOUSE	tr|Q8CGP4|Q8CGP4_MOUSE	13	2	2	tr|Q8CGP4|Q8CGP4_MOUSE Histone H2A OS=Mus musculus OX=10090 GN=H2ac1 PE=1 SV=1	Histone H2A	H2ac1	1	13	2	2	6	4	7	6	9	8	9	9	5	8	7	6	6	10	8	9	7	7	5	7	6	9	7	7	0	0	0	0	1	0	1	0	0	0	0	0	0	1
sp|P47911|RL6_MOUSE;tr|A0A0J9YU32|A0A0J9YU32_MOUSE	sp|P47911|RL6_MOUSE	12;1	12;1	12;1	sp|P47911|RL6_MOUSE 60S ribosomal protein L6 OS=Mus musculus OX=10090 GN=Rpl6 PE=1 SV=3	60S ribosomal protein L6	Rpl6	2	12	12	12	3	2	2	2	8	6	7	6	2	0	0	2	8	7	6	7	1	1	1	2	8	7	7	9	3	2	2	2	8	6	7	6	2	0	0	2	8	7
sp|Q9CZX8|RS19_MOUSE;tr|D3YUT3|D3YUT3_MOUSE;tr|D3Z722|D3Z722_MOUSE;tr|D3Z5R8|D3Z5R8_MOUSE;tr|D3YUG3|D3YUG3_MOUSE;tr|S4R223|S4R223_MOUSE	sp|Q9CZX8|RS19_MOUSE;tr|D3YUT3|D3YUT3_MOUSE;tr|D3Z722|D3Z722_MOUSE;tr|D3Z5R8|D3Z5R8_MOUSE;tr|D3YUG3|D3YUG3_MOUSE	15;13;13;12;11;7	15;13;13;12;11;7	15;13;13;12;11;7	sp|Q9CZX8|RS19_MOUSE 40S ribosomal protein S19 OS=Mus musculus OX=10090 GN=Rps19 PE=1 SV=3;tr|D3YUT3|D3YUT3_MOUSE 40S ribosomal protein S19 (Fragment) OS=Mus musculus OX=10090 GN=Rps19 PE=1 SV=2;tr|D3Z722|D3Z722_MOUSE 40S ribosomal protein S19 OS=Mus muscu	40S ribosomal protein S19	Rps19	6	15	15	15	5	4	4	4	7	6	7	6	6	4	6	4	5	6	6	7	4	4	4	4	7	7	5	7	5	4	4	4	7	6	7	6	6	4	6	4	5	6
tr|E9PW20|E9PW20_MOUSE;sp|Q9CY57|CHTOP_MOUSE;tr|D3YZA1|D3YZA1_MOUSE;tr|D3Z7T7|D3Z7T7_MOUSE	tr|E9PW20|E9PW20_MOUSE;sp|Q9CY57|CHTOP_MOUSE;tr|D3YZA1|D3YZA1_MOUSE;tr|D3Z7T7|D3Z7T7_MOUSE	15;15;11;9	15;15;11;9	15;15;11;9	tr|E9PW20|E9PW20_MOUSE Chromatin target of PRMT1 protein OS=Mus musculus OX=10090 GN=Chtop PE=1 SV=1;sp|Q9CY57|CHTOP_MOUSE Chromatin target of PRMT1 protein OS=Mus musculus OX=10090 GN=Chtop PE=1 SV=2;tr|D3YZA1|D3YZA1_MOUSE Chromatin target of PRMT1 protei	Chromatin target of PRMT1 protein	Chtop	4	15	15	15	2	3	2	3	9	8	7	7	4	2	3	4	8	8	8	8	4	2	3	3	6	7	6	9	2	3	2	3	9	8	7	7	4	2	3	4	8	8
sp|P62301|RS13_MOUSE;tr|Q921R2|Q921R2_MOUSE;tr|A0A0U1RQ71|A0A0U1RQ71_MOUSE	sp|P62301|RS13_MOUSE;tr|Q921R2|Q921R2_MOUSE	17;16;5	17;16;5	17;16;5	sp|P62301|RS13_MOUSE 40S ribosomal protein S13 OS=Mus musculus OX=10090 GN=Rps13 PE=1 SV=2;tr|Q921R2|Q921R2_MOUSE 40S ribosomal protein S13 OS=Mus musculus OX=10090 GN=Rps13 PE=1 SV=1	40S ribosomal protein S13	Rps13	3	17	17	17	2	3	2	2	6	7	9	7	2	3	0	4	9	10	8	8	4	3	2	2	7	10	6	7	2	3	2	2	6	7	9	7	2	3	0	4	9	10
sp|Q7TNV0|DEK_MOUSE;tr|D3YVJ6|D3YVJ6_MOUSE;tr|E9Q8Y1|E9Q8Y1_MOUSE	sp|Q7TNV0|DEK_MOUSE;tr|D3YVJ6|D3YVJ6_MOUSE;tr|E9Q8Y1|E9Q8Y1_MOUSE	15;10;9	15;10;9	15;10;9	sp|Q7TNV0|DEK_MOUSE Protein DEK OS=Mus musculus OX=10090 GN=Dek PE=1 SV=1;tr|D3YVJ6|D3YVJ6_MOUSE Protein DEK (Fragment) OS=Mus musculus OX=10090 GN=Dek PE=1 SV=1;tr|E9Q8Y1|E9Q8Y1_MOUSE Protein DEK (Fragment) OS=Mus musculus OX=10090 GN=Dek PE=1 SV=1	Protein DEK	Dek	3	15	15	15	2	1	1	1	12	12	12	11	1	2	1	1	12	9	11	10	1	1	1	1	12	10	11	12	2	1	1	1	12	12	12	11	1	2	1	1	12	9
sp|Q9D903|EBP2_MOUSE;tr|A2ACZ1|A2ACZ1_MOUSE	sp|Q9D903|EBP2_MOUSE;tr|A2ACZ1|A2ACZ1_MOUSE	22;15	22;15	22;15	sp|Q9D903|EBP2_MOUSE Probable rRNA-processing protein EBP2 OS=Mus musculus OX=10090 GN=Ebna1bp2 PE=2 SV=1;tr|A2ACZ1|A2ACZ1_MOUSE Probable rRNA-processing protein EBP2 (Fragment) OS=Mus musculus OX=10090 GN=Ebna1bp2 PE=1 SV=8	Probable rRNA-processing protein EBP2	Ebna1bp2	2	22	22	22	3	6	5	7	13	12	12	13	6	4	6	5	14	12	14	12	6	6	7	7	13	12	11	13	3	6	5	7	13	12	12	13	6	4	6	5	14	12
sp|P63017|HSP7C_MOUSE;tr|Q504P4|Q504P4_MOUSE;tr|D3Z5E2|D3Z5E2_MOUSE;sp|P16627|HS71L_MOUSE	sp|P63017|HSP7C_MOUSE;tr|Q504P4|Q504P4_MOUSE	36;34;8;3	36;34;8;3	27;25;6;0	sp|P63017|HSP7C_MOUSE Heat shock cognate 71 kDa protein OS=Mus musculus OX=10090 GN=Hspa8 PE=1 SV=1;tr|Q504P4|Q504P4_MOUSE Heat shock cognate 71 kDa protein OS=Mus musculus OX=10090 GN=Hspa8 PE=1 SV=1	Heat shock cognate 71 kDa protein	Hspa8	4	36	36	27	11	5	10	5	20	21	22	20	3	6	2	6	21	22	22	21	5	6	4	6	20	21	22	20	11	5	10	5	20	21	22	20	3	6	2	6	21	22
tr|A0A1L1SQA8|A0A1L1SQA8_MOUSE;sp|P62852|RS25_MOUSE	tr|A0A1L1SQA8|A0A1L1SQA8_MOUSE;sp|P62852|RS25_MOUSE	7;7	7;7	7;7	tr|A0A1L1SQA8|A0A1L1SQA8_MOUSE 40S ribosomal protein S25 OS=Mus musculus OX=10090 GN=Rps25 PE=1 SV=1;sp|P62852|RS25_MOUSE 40S ribosomal protein S25 OS=Mus musculus OX=10090 GN=Rps25 PE=1 SV=1	40S ribosomal protein S25	Rps25	2	7	7	7	1	1	1	1	4	4	5	4	1	1	1	1	4	5	4	5	1	1	1	1	4	5	4	4	1	1	1	1	4	4	5	4	1	1	1	1	4	5
tr|A0A2R8VHP9|A0A2R8VHP9_MOUSE;tr|Q3TT81|Q3TT81_MOUSE;tr|A0A2R8VJY1|A0A2R8VJY1_MOUSE;tr|A0A2R8VHZ0|A0A2R8VHZ0_MOUSE;tr|A0A2R8VHY9|A0A2R8VHY9_MOUSE;tr|A0A2R8VKF0|A0A2R8VKF0_MOUSE;tr|A0A2R8VHL8|A0A2R8VHL8_MOUSE;tr|A0A2R8VI92|A0A2R8VI92_MOUSE	tr|A0A2R8VHP9|A0A2R8VHP9_MOUSE;tr|Q3TT81|Q3TT81_MOUSE;tr|A0A2R8VJY1|A0A2R8VJY1_MOUSE;tr|A0A2R8VHZ0|A0A2R8VHZ0_MOUSE;tr|A0A2R8VHY9|A0A2R8VHY9_MOUSE;tr|A0A2R8VKF0|A0A2R8VKF0_MOUSE;tr|A0A2R8VHL8|A0A2R8VHL8_MOUSE	16;15;12;12;12;11;11;7	16;15;12;12;12;11;11;7	3;3;3;3;3;3;3;3	tr|A0A2R8VHP9|A0A2R8VHP9_MOUSE Poly(rC)-binding protein 2 OS=Mus musculus OX=10090 GN=Pcbp2 PE=1 SV=1;tr|Q3TT81|Q3TT81_MOUSE Poly(rC)-binding protein 2 OS=Mus musculus OX=10090 GN=Pcbp2 PE=1 SV=1;tr|A0A2R8VJY1|A0A2R8VJY1_MOUSE Poly(rC)-binding protein 2 (F	Poly(rC)-binding protein 2	Pcbp2	8	16	16	3	2	2	3	2	11	11	11	11	0	3	0	1	10	9	9	10	0	2	0	2	9	10	8	9	2	2	3	2	11	11	11	11	0	3	0	1	10	9
sp|P62900|RL31_MOUSE;tr|A0A0A6YX26|A0A0A6YX26_MOUSE;tr|A0A0A6YXL3|A0A0A6YXL3_MOUSE	sp|P62900|RL31_MOUSE;tr|A0A0A6YX26|A0A0A6YX26_MOUSE;tr|A0A0A6YXL3|A0A0A6YXL3_MOUSE	11;10;7	11;10;7	11;10;7	sp|P62900|RL31_MOUSE 60S ribosomal protein L31 OS=Mus musculus OX=10090 GN=Rpl31 PE=1 SV=1;tr|A0A0A6YX26|A0A0A6YX26_MOUSE 60S ribosomal protein L31 OS=Mus musculus OX=10090 GN=Rpl31 PE=1 SV=1;tr|A0A0A6YXL3|A0A0A6YXL3_MOUSE 60S ribosomal protein L31 OS=Mus	60S ribosomal protein L31	Rpl31	3	11	11	11	2	3	4	4	4	5	4	5	5	4	3	4	4	5	4	4	4	4	3	3	4	5	5	4	2	3	4	4	4	5	4	5	5	4	3	4	4	5
sp|Q9QZQ8|H2AY_MOUSE	sp|Q9QZQ8|H2AY_MOUSE	20	20	18	sp|Q9QZQ8|H2AY_MOUSE Core histone macro-H2A.1 OS=Mus musculus OX=10090 GN=Macroh2a1 PE=1 SV=3	Core histone macro-H2A.1	Macroh2a1	1	20	20	18	2	3	1	2	14	15	15	14	1	1	1	3	12	16	15	13	1	3	2	2	14	15	12	15	2	3	1	2	14	15	15	14	1	1	1	3	12	16
sp|P35980|RL18_MOUSE;tr|A0A1B0GQU8|A0A1B0GQU8_MOUSE;tr|A0A1B0GSS8|A0A1B0GSS8_MOUSE;tr|A0A1B0GSA8|A0A1B0GSA8_MOUSE;tr|A0A1B0GSF7|A0A1B0GSF7_MOUSE;tr|A0A1B0GRZ3|A0A1B0GRZ3_MOUSE;tr|A0A1B0GS28|A0A1B0GS28_MOUSE	sp|P35980|RL18_MOUSE;tr|A0A1B0GQU8|A0A1B0GQU8_MOUSE;tr|A0A1B0GSS8|A0A1B0GSS8_MOUSE;tr|A0A1B0GSA8|A0A1B0GSA8_MOUSE;tr|A0A1B0GSF7|A0A1B0GSF7_MOUSE	13;12;10;9;8;4;4	13;12;10;9;8;4;4	13;12;10;9;8;4;4	sp|P35980|RL18_MOUSE 60S ribosomal protein L18 OS=Mus musculus OX=10090 GN=Rpl18 PE=1 SV=3;tr|A0A1B0GQU8|A0A1B0GQU8_MOUSE 60S ribosomal protein L18 OS=Mus musculus OX=10090 GN=Rpl18 PE=1 SV=1;tr|A0A1B0GSS8|A0A1B0GSS8_MOUSE 60S ribosomal protein L18 OS=Mus	60S ribosomal protein L18	Rpl18	7	13	13	13	4	4	4	4	6	7	6	6	2	4	4	6	7	7	6	8	3	5	5	6	9	8	7	6	4	4	4	4	6	7	6	6	2	4	4	6	7	7
sp|Q68FD5|CLH1_MOUSE;tr|Q5SXR6|Q5SXR6_MOUSE;tr|F6Z1R4|F6Z1R4_MOUSE	sp|Q68FD5|CLH1_MOUSE;tr|Q5SXR6|Q5SXR6_MOUSE	59;59;6	59;59;6	59;59;6	sp|Q68FD5|CLH1_MOUSE Clathrin heavy chain 1 OS=Mus musculus OX=10090 GN=Cltc PE=1 SV=3;tr|Q5SXR6|Q5SXR6_MOUSE Clathrin heavy chain OS=Mus musculus OX=10090 GN=Cltc PE=1 SV=1	Clathrin heavy chain 1	Cltc	3	59	59	59	1	0	6	1	45	49	35	39	0	0	1	1	41	37	42	39	1	1	1	2	43	34	45	40	1	0	6	1	45	49	35	39	0	0	1	1	41	37
sp|P62830|RL23_MOUSE;tr|A2A6F8|A2A6F8_MOUSE	sp|P62830|RL23_MOUSE	12;2	12;2	12;2	sp|P62830|RL23_MOUSE 60S ribosomal protein L23 OS=Mus musculus OX=10090 GN=Rpl23 PE=1 SV=1	60S ribosomal protein L23	Rpl23	2	12	12	12	3	1	3	2	6	6	7	7	1	2	1	1	9	6	7	7	2	2	2	2	8	7	7	8	3	1	3	2	6	6	7	7	1	2	1	1	9	6
sp|Q9D0I8|MRT4_MOUSE;tr|A2AMV1|A2AMV1_MOUSE;tr|D6RCI7|D6RCI7_MOUSE	sp|Q9D0I8|MRT4_MOUSE;tr|A2AMV1|A2AMV1_MOUSE	19;18;5	19;18;5	19;18;5	sp|Q9D0I8|MRT4_MOUSE mRNA turnover protein 4 homolog OS=Mus musculus OX=10090 GN=Mrto4 PE=1 SV=1;tr|A2AMV1|A2AMV1_MOUSE Ribosome assembly factor mrt4 OS=Mus musculus OX=10090 GN=Mrto4 PE=1 SV=1	mRNA turnover protein 4 homolog	Mrto4	3	19	19	19	1	0	2	1	11	12	15	13	0	3	0	2	10	14	12	13	0	3	0	3	13	13	14	13	1	0	2	1	11	12	15	13	0	3	0	2	10	14
sp|P07901|HS90A_MOUSE;tr|B7ZC50|B7ZC50_MOUSE;tr|A2A6A2|A2A6A2_MOUSE;tr|B7ZC49|B7ZC49_MOUSE	sp|P07901|HS90A_MOUSE	41;14;9;9	41;14;9;9	25;6;6;6	sp|P07901|HS90A_MOUSE Heat shock protein HSP 90-alpha OS=Mus musculus OX=10090 GN=Hsp90aa1 PE=1 SV=4	Heat shock protein HSP 90-alpha	Hsp90aa1	4	41	41	25	4	2	5	2	28	28	27	24	0	1	0	2	31	19	22	28	1	2	2	4	28	24	26	23	4	2	5	2	28	28	27	24	0	1	0	2	31	19
sp|P14148|RL7_MOUSE;tr|F6XI62|F6XI62_MOUSE	sp|P14148|RL7_MOUSE;tr|F6XI62|F6XI62_MOUSE	28;24	28;24	28;24	sp|P14148|RL7_MOUSE 60S ribosomal protein L7 OS=Mus musculus OX=10090 GN=Rpl7 PE=1 SV=2;tr|F6XI62|F6XI62_MOUSE 60S ribosomal protein L7 (Fragment) OS=Mus musculus OX=10090 GN=Rpl7 PE=1 SV=1	60S ribosomal protein L7	Rpl7	2	28	28	28	5	5	6	4	14	15	11	13	6	4	3	5	14	12	12	10	4	5	5	7	14	10	14	14	5	5	6	4	14	15	11	13	6	4	3	5	14	12
sp|P84244|H33_MOUSE;tr|F8WI35|F8WI35_MOUSE;tr|E0CZ27|E0CZ27_MOUSE;tr|E0CYR7|E0CYR7_MOUSE;tr|E0CYN1|E0CYN1_MOUSE	sp|P84244|H33_MOUSE;tr|F8WI35|F8WI35_MOUSE;tr|E0CZ27|E0CZ27_MOUSE	31;30;25;11;9	2;1;2;1;1	0;0;0;0;0	sp|P84244|H33_MOUSE Histone H3.3 OS=Mus musculus OX=10090 GN=H3-3a PE=1 SV=2;tr|F8WI35|F8WI35_MOUSE Histone H3 OS=Mus musculus OX=10090 GN=H3f3a PE=1 SV=1;tr|E0CZ27|E0CZ27_MOUSE Histone H3 (Fragment) OS=Mus musculus OX=10090 GN=H3f3a PE=3 SV=1	Histone H3.3	H3-3a	5	31	2	0	11	12	14	15	19	14	15	16	13	10	13	11	13	16	13	14	12	16	13	11	12	15	14	13	1	1	1	1	1	1	1	1	1	1	1	1	2	1
sp|A2APB8|TPX2_MOUSE	sp|A2APB8|TPX2_MOUSE	53	53	53	sp|A2APB8|TPX2_MOUSE Targeting protein for Xklp2 OS=Mus musculus OX=10090 GN=Tpx2 PE=1 SV=1	Targeting protein for Xklp2	Tpx2	1	53	53	53	12	10	10	8	31	26	29	25	4	11	8	10	29	30	27	29	12	10	10	14	30	27	28	27	12	10	10	8	31	26	29	25	4	11	8	10	29	30
sp|P97855|G3BP1_MOUSE	sp|P97855|G3BP1_MOUSE	24	24	21	sp|P97855|G3BP1_MOUSE Ras GTPase-activating protein-binding protein 1 OS=Mus musculus OX=10090 GN=G3bp1 PE=1 SV=1	Ras GTPase-activating protein-binding protein 1	G3bp1	1	24	24	21	1	1	2	1	18	18	17	16	3	1	2	1	19	19	18	18	2	1	2	1	19	18	17	17	1	1	2	1	18	18	17	16	3	1	2	1	19	19
sp|P68134|ACTS_MOUSE;sp|P68033|ACTC_MOUSE;sp|P63268|ACTH_MOUSE;sp|P62737|ACTA_MOUSE;tr|A0A494B9T3|A0A494B9T3_MOUSE;tr|D3YZY0|D3YZY0_MOUSE;tr|A0A1D5RM20|A0A1D5RM20_MOUSE;tr|D3Z2K3|D3Z2K3_MOUSE	sp|P68134|ACTS_MOUSE;sp|P68033|ACTC_MOUSE;sp|P63268|ACTH_MOUSE;sp|P62737|ACTA_MOUSE;tr|A0A494B9T3|A0A494B9T3_MOUSE;tr|D3YZY0|D3YZY0_MOUSE	13;13;11;11;7;7;6;6	2;2;1;1;1;1;2;1	2;2;1;1;1;1;2;1	sp|P68134|ACTS_MOUSE Actin, alpha skeletal muscle OS=Mus musculus OX=10090 GN=Acta1 PE=1 SV=1;sp|P68033|ACTC_MOUSE Actin, alpha cardiac muscle 1 OS=Mus musculus OX=10090 GN=Actc1 PE=1 SV=1;sp|P63268|ACTH_MOUSE Actin, gamma-enteric smooth muscle OS=Mus musc	Actin, alpha skeletal muscle	Acta1	8	13	2	2	2	2	2	2	7	6	8	7	1	1	0	2	6	8	7	8	1	1	1	3	6	9	6	7	0	0	0	0	1	1	1	1	0	0	0	0	1	1
sp|P0DP28|CALM3_MOUSE;sp|P0DP27|CALM2_MOUSE;sp|P0DP26|CALM1_MOUSE;tr|A0A3Q4EHJ0|A0A3Q4EHJ0_MOUSE;sp|Q9D6P8|CALL3_MOUSE;tr|A0A1Y7VK66|A0A1Y7VK66_MOUSE;tr|G3UX57|G3UX57_MOUSE	sp|P0DP28|CALM3_MOUSE;sp|P0DP27|CALM2_MOUSE;sp|P0DP26|CALM1_MOUSE;tr|A0A3Q4EHJ0|A0A3Q4EHJ0_MOUSE;sp|Q9D6P8|CALL3_MOUSE	9;9;9;7;5;4;1	9;9;9;7;5;4;1	9;9;9;7;5;4;1	sp|P0DP28|CALM3_MOUSE Calmodulin-3 OS=Mus musculus OX=10090 GN=Calm3 PE=1 SV=1;sp|P0DP27|CALM2_MOUSE Calmodulin-2 OS=Mus musculus OX=10090 GN=Calm2 PE=1 SV=1;sp|P0DP26|CALM1_MOUSE Calmodulin-1 OS=Mus musculus OX=10090 GN=Calm1 PE=1 SV=1;tr|A0A3Q4EHJ0|A0A3Q	Calmodulin-3	Calm3	7	9	9	9	2	2	2	2	7	7	7	5	0	2	0	2	7	7	6	7	1	2	2	3	8	8	7	7	2	2	2	2	7	7	7	5	0	2	0	2	7	7
sp|E9PVX6|KI67_MOUSE;tr|A0A1B0GQV9|A0A1B0GQV9_MOUSE	sp|E9PVX6|KI67_MOUSE	86;2	86;2	85;2	sp|E9PVX6|KI67_MOUSE Proliferation marker protein Ki-67 OS=Mus musculus OX=10090 GN=Mki67 PE=1 SV=1	Proliferation marker protein Ki-67	Mki67	2	86	86	85	12	13	11	15	25	41	37	40	15	11	14	17	36	38	38	46	11	13	14	14	45	39	41	45	12	13	11	15	25	41	37	40	15	11	14	17	36	38
sp|P29341|PABP1_MOUSE;tr|Q9D4E6|Q9D4E6_MOUSE;tr|A0A2I3BR37|A0A2I3BR37_MOUSE;tr|F6ZAX1|F6ZAX1_MOUSE;tr|Q8C7D3|Q8C7D3_MOUSE	sp|P29341|PABP1_MOUSE	36;14;6;5;1	36;14;6;5;1	21;5;2;4;1	sp|P29341|PABP1_MOUSE Polyadenylate-binding protein 1 OS=Mus musculus OX=10090 GN=Pabpc1 PE=1 SV=2	Polyadenylate-binding protein 1	Pabpc1	5	36	36	21	8	4	7	3	27	24	19	25	4	4	4	5	23	19	26	23	4	4	4	4	25	23	24	23	8	4	7	3	27	24	19	25	4	4	4	5	23	19
tr|Q9DCC5|Q9DCC5_MOUSE;sp|P23198|CBX3_MOUSE;tr|D3Z313|D3Z313_MOUSE;tr|D3Z1A9|D3Z1A9_MOUSE	tr|Q9DCC5|Q9DCC5_MOUSE;sp|P23198|CBX3_MOUSE;tr|D3Z313|D3Z313_MOUSE	7;7;4;3	7;7;4;3	6;6;4;3	tr|Q9DCC5|Q9DCC5_MOUSE Cbx3 protein OS=Mus musculus OX=10090 GN=Cbx3 PE=1 SV=1;sp|P23198|CBX3_MOUSE Chromobox protein homolog 3 OS=Mus musculus OX=10090 GN=Cbx3 PE=1 SV=2;tr|D3Z313|D3Z313_MOUSE Chromobox protein homolog 3 (Fragment) OS=Mus musculus OX=1009	Cbx3 protein	Cbx3	4	7	7	6	0	1	0	0	6	6	5	6	1	1	0	1	6	6	6	6	1	1	0	1	6	5	6	6	0	1	0	0	6	6	5	6	1	1	0	1	6	6
sp|P35979|RL12_MOUSE	sp|P35979|RL12_MOUSE	7	7	7	sp|P35979|RL12_MOUSE 60S ribosomal protein L12 OS=Mus musculus OX=10090 GN=Rpl12 PE=1 SV=2	60S ribosomal protein L12	Rpl12	1	7	7	7	1	2	2	2	4	4	4	4	2	2	2	2	3	4	4	4	2	1	2	2	3	4	4	4	1	2	2	2	4	4	4	4	2	2	2	2	3	4
sp|P62082|RS7_MOUSE	sp|P62082|RS7_MOUSE	13	13	13	sp|P62082|RS7_MOUSE 40S ribosomal protein S7 OS=Mus musculus OX=10090 GN=Rps7 PE=2 SV=1	40S ribosomal protein S7	Rps7	1	13	13	13	1	0	2	1	6	6	7	4	0	1	0	1	9	8	6	6	1	0	0	1	8	8	6	5	1	0	2	1	6	6	7	4	0	1	0	1	9	8
tr|A0A286YDA2|A0A286YDA2_MOUSE;tr|A0A286YDT3|A0A286YDT3_MOUSE;tr|A0A286YDV7|A0A286YDV7_MOUSE;sp|E9Q5C9|NOLC1_MOUSE;tr|A0A286YCD1|A0A286YCD1_MOUSE;tr|A0A286YDZ1|A0A286YDZ1_MOUSE	tr|A0A286YDA2|A0A286YDA2_MOUSE;tr|A0A286YDT3|A0A286YDT3_MOUSE;tr|A0A286YDV7|A0A286YDV7_MOUSE;sp|E9Q5C9|NOLC1_MOUSE	15;13;13;13;3;2	15;13;13;13;3;2	15;13;13;13;3;2	tr|A0A286YDA2|A0A286YDA2_MOUSE Nucleolar and coiled-body phosphoprotein 1 OS=Mus musculus OX=10090 GN=Nolc1 PE=1 SV=1;tr|A0A286YDT3|A0A286YDT3_MOUSE Nucleolar and coiled-body phosphoprotein 1 OS=Mus musculus OX=10090 GN=Nolc1 PE=1 SV=1;tr|A0A286YDV7|A0A286	Nucleolar and coiled-body phosphoprotein 1	Nolc1	6	15	15	15	3	5	2	3	9	8	8	9	5	3	2	4	8	7	8	7	5	3	4	3	9	7	10	9	3	5	2	3	9	8	8	9	5	3	2	4	8	7
sp|O88477|IF2B1_MOUSE	sp|O88477|IF2B1_MOUSE	28	28	26	sp|O88477|IF2B1_MOUSE Insulin-like growth factor 2 mRNA-binding protein 1 OS=Mus musculus OX=10090 GN=Igf2bp1 PE=1 SV=1	Insulin-like growth factor 2 mRNA-binding protein 1	Igf2bp1	1	28	28	26	9	6	7	4	13	11	13	12	4	6	3	4	13	12	13	12	6	4	4	8	14	14	11	14	9	6	7	4	13	11	13	12	4	6	3	4	13	12
sp|P62960|YBOX1_MOUSE;tr|A2BGG7|A2BGG7_MOUSE	sp|P62960|YBOX1_MOUSE;tr|A2BGG7|A2BGG7_MOUSE	19;10	19;10	12;10	sp|P62960|YBOX1_MOUSE Y-box-binding protein 1 OS=Mus musculus OX=10090 GN=Ybx1 PE=1 SV=3;tr|A2BGG7|A2BGG7_MOUSE Y-box-binding protein 1 (Fragment) OS=Mus musculus OX=10090 GN=Ybx1 PE=1 SV=1	Y-box-binding protein 1	Ybx1	2	19	19	12	3	4	3	3	11	12	11	12	2	3	3	4	12	11	12	12	3	3	3	3	14	12	11	12	3	4	3	3	11	12	11	12	2	3	3	4	12	11
sp|P27048|RSMB_MOUSE;sp|P63163|RSMN_MOUSE;tr|A0A0G2JGN4|A0A0G2JGN4_MOUSE	sp|P27048|RSMB_MOUSE;sp|P63163|RSMN_MOUSE	9;7;2	9;7;2	9;7;2	sp|P27048|RSMB_MOUSE Small nuclear ribonucleoprotein-associated protein B OS=Mus musculus OX=10090 GN=Snrpb PE=1 SV=1;sp|P63163|RSMN_MOUSE Small nuclear ribonucleoprotein-associated protein N OS=Mus musculus OX=10090 GN=Snrpn PE=1 SV=1	Small nuclear ribonucleoprotein-associated protein B	Snrpb	3	9	9	9	3	2	3	3	6	7	6	6	3	3	1	3	6	6	7	6	2	3	2	3	7	6	5	6	3	2	3	3	6	7	6	6	3	3	1	3	6	6
sp|P99027|RLA2_MOUSE;tr|A0A5F8MPY2|A0A5F8MPY2_MOUSE	sp|P99027|RLA2_MOUSE;tr|A0A5F8MPY2|A0A5F8MPY2_MOUSE	10;6	10;6	10;6	sp|P99027|RLA2_MOUSE 60S acidic ribosomal protein P2 OS=Mus musculus OX=10090 GN=Rplp2 PE=1 SV=3;tr|A0A5F8MPY2|A0A5F8MPY2_MOUSE Uncharacterized protein OS=Mus musculus OX=10090 GN=Rplp2-ps1 PE=3 SV=1	60S acidic ribosomal protein P2	Rplp2	2	10	10	10	0	0	0	0	8	7	9	9	0	0	0	0	9	7	6	8	0	0	0	0	9	8	7	8	0	0	0	0	8	7	9	9	0	0	0	0	9	7
tr|A0A0J9YUD8|A0A0J9YUD8_MOUSE;sp|P63158|HMGB1_MOUSE;tr|D3YVC6|D3YVC6_MOUSE;tr|D3YZ18|D3YZ18_MOUSE	tr|A0A0J9YUD8|A0A0J9YUD8_MOUSE;sp|P63158|HMGB1_MOUSE;tr|D3YVC6|D3YVC6_MOUSE;tr|D3YZ18|D3YZ18_MOUSE	12;12;6;6	11;11;5;5	1;1;1;1	tr|A0A0J9YUD8|A0A0J9YUD8_MOUSE High mobility group protein B1 OS=Mus musculus OX=10090 GN=Hmgb1 PE=1 SV=1;sp|P63158|HMGB1_MOUSE High mobility group protein B1 OS=Mus musculus OX=10090 GN=Hmgb1 PE=1 SV=2;tr|D3YVC6|D3YVC6_MOUSE High mobility group protein B1	High mobility group protein B1	Hmgb1	4	12	11	1	0	0	1	0	7	8	7	6	0	1	0	0	8	8	7	8	0	0	0	0	10	10	10	8	0	0	1	0	6	7	6	5	0	1	0	0	7	7
sp|Q9CXY6|ILF2_MOUSE	sp|Q9CXY6|ILF2_MOUSE	16	16	16	sp|Q9CXY6|ILF2_MOUSE Interleukin enhancer-binding factor 2 OS=Mus musculus OX=10090 GN=Ilf2 PE=1 SV=1	Interleukin enhancer-binding factor 2	Ilf2	1	16	16	16	1	1	1	1	11	12	11	9	1	1	1	1	12	12	9	14	1	1	1	1	12	9	11	9	1	1	1	1	11	12	11	9	1	1	1	1	12	12
sp|P62245|RS15A_MOUSE;tr|F8WJ41|F8WJ41_MOUSE;tr|D3YVB4|D3YVB4_MOUSE;tr|D3Z712|D3Z712_MOUSE	sp|P62245|RS15A_MOUSE;tr|F8WJ41|F8WJ41_MOUSE;tr|D3YVB4|D3YVB4_MOUSE;tr|D3Z712|D3Z712_MOUSE	9;7;6;6	9;7;6;6	9;7;6;6	sp|P62245|RS15A_MOUSE 40S ribosomal protein S15a OS=Mus musculus OX=10090 GN=Rps15a PE=1 SV=2;tr|F8WJ41|F8WJ41_MOUSE 40S ribosomal protein S15a (Fragment) OS=Mus musculus OX=10090 GN=Rps15a PE=1 SV=1;tr|D3YVB4|D3YVB4_MOUSE 40S ribosomal protein S15a (Fragm	40S ribosomal protein S15a	Rps15a	4	9	9	9	3	1	3	1	5	5	6	6	1	1	1	1	6	6	7	7	1	2	1	2	7	6	6	7	3	1	3	1	5	5	6	6	1	1	1	1	6	6
sp|P62259|1433E_MOUSE;tr|D6REF3|D6REF3_MOUSE;tr|F6WA09|F6WA09_MOUSE	sp|P62259|1433E_MOUSE;tr|D6REF3|D6REF3_MOUSE	23;12;8	23;12;8	21;11;7	sp|P62259|1433E_MOUSE 14-3-3 protein epsilon OS=Mus musculus OX=10090 GN=Ywhae PE=1 SV=1;tr|D6REF3|D6REF3_MOUSE 14-3-3 protein epsilon OS=Mus musculus OX=10090 GN=Ywhae PE=1 SV=1	14-3-3 protein epsilon	Ywhae	3	23	23	21	2	0	2	0	15	14	11	11	0	0	0	0	17	10	11	12	0	1	0	2	16	14	17	16	2	0	2	0	15	14	11	11	0	0	0	0	17	10
sp|P84089|ERH_MOUSE;tr|A0A1W2P7H9|A0A1W2P7H9_MOUSE;tr|A0A1W2P7T3|A0A1W2P7T3_MOUSE	sp|P84089|ERH_MOUSE;tr|A0A1W2P7H9|A0A1W2P7H9_MOUSE;tr|A0A1W2P7T3|A0A1W2P7T3_MOUSE	4;3;3	4;3;3	3;3;3	sp|P84089|ERH_MOUSE Enhancer of rudimentary homolog OS=Mus musculus OX=10090 GN=Erh PE=1 SV=1;tr|A0A1W2P7H9|A0A1W2P7H9_MOUSE Enhancer of rudimentary homolog OS=Mus musculus OX=10090 GN=Erh PE=1 SV=1;tr|A0A1W2P7T3|A0A1W2P7T3_MOUSE Enhancer of rudimentary ho	Enhancer of rudimentary homolog	Erh	3	4	4	3	2	1	2	1	2	3	3	2	1	1	1	1	3	3	2	2	1	1	1	1	3	3	3	3	2	1	2	1	2	3	3	2	1	1	1	1	3	3
sp|P62317|SMD2_MOUSE	sp|P62317|SMD2_MOUSE	11	11	11	sp|P62317|SMD2_MOUSE Small nuclear ribonucleoprotein Sm D2 OS=Mus musculus OX=10090 GN=Snrpd2 PE=1 SV=1	Small nuclear ribonucleoprotein Sm D2	Snrpd2	1	11	11	11	2	2	1	2	6	6	7	4	1	1	1	1	6	8	7	7	1	1	1	1	6	6	7	8	2	2	1	2	6	6	7	4	1	1	1	1	6	8
sp|Q9D0T1|NH2L1_MOUSE	sp|Q9D0T1|NH2L1_MOUSE	8	8	8	sp|Q9D0T1|NH2L1_MOUSE NHP2-like protein 1 OS=Mus musculus OX=10090 GN=Snu13 PE=1 SV=4	NHP2-like protein 1	Snu13	1	8	8	8	1	1	1	1	5	6	6	4	1	1	1	1	5	7	5	7	1	0	1	1	4	7	6	4	1	1	1	1	5	6	6	4	1	1	1	1	5	7
sp|P62270|RS18_MOUSE;tr|A0A1Y7VKY1|A0A1Y7VKY1_MOUSE;tr|F6YVP7|F6YVP7_MOUSE;tr|S4R1N6|S4R1N6_MOUSE;tr|A0A3Q4EGP3|A0A3Q4EGP3_MOUSE	sp|P62270|RS18_MOUSE;tr|A0A1Y7VKY1|A0A1Y7VKY1_MOUSE;tr|F6YVP7|F6YVP7_MOUSE;tr|S4R1N6|S4R1N6_MOUSE	15;14;13;11;4	15;14;13;11;4	15;14;13;11;4	sp|P62270|RS18_MOUSE 40S ribosomal protein S18 OS=Mus musculus OX=10090 GN=Rps18 PE=1 SV=3;tr|A0A1Y7VKY1|A0A1Y7VKY1_MOUSE 40S ribosomal protein S18 OS=Mus musculus OX=10090 GN=Rps18-ps5 PE=3 SV=1;tr|F6YVP7|F6YVP7_MOUSE 40S ribosomal protein S18 OS=Mus musc	40S ribosomal protein S18	Rps18	5	15	15	15	5	5	5	4	7	5	6	8	3	2	3	4	8	5	4	6	4	7	3	4	8	6	7	6	5	5	5	4	7	5	6	8	3	2	3	4	8	5
sp|P14131|RS16_MOUSE	sp|P14131|RS16_MOUSE	14	14	14	sp|P14131|RS16_MOUSE 40S ribosomal protein S16 OS=Mus musculus OX=10090 GN=Rps16 PE=1 SV=4	40S ribosomal protein S16	Rps16	1	14	14	14	3	0	1	1	9	8	9	7	0	1	1	1	7	9	8	10	0	0	1	0	8	9	7	7	3	0	1	1	9	8	9	7	0	1	1	1	7	9
sp|P62862|RS30_MOUSE;tr|A0A494B9Z0|A0A494B9Z0_MOUSE;tr|A0A494BBA8|A0A494BBA8_MOUSE;tr|Q642K5|Q642K5_MOUSE	sp|P62862|RS30_MOUSE;tr|A0A494B9Z0|A0A494B9Z0_MOUSE;tr|A0A494BBA8|A0A494BBA8_MOUSE;tr|Q642K5|Q642K5_MOUSE	7;7;7;7	7;7;7;7	7;7;7;7	sp|P62862|RS30_MOUSE 40S ribosomal protein S30 OS=Mus musculus OX=10090 GN=Fau PE=1 SV=1;tr|A0A494B9Z0|A0A494B9Z0_MOUSE 40S ribosomal protein S30 OS=Mus musculus OX=10090 GN=Fau PE=1 SV=1;tr|A0A494BBA8|A0A494BBA8_MOUSE 40S ribosomal protein S30 OS=Mus musc	40S ribosomal protein S30	Fau	4	7	7	7	3	3	2	3	3	3	3	1	2	2	2	2	3	4	3	2	2	2	2	2	3	3	2	3	3	3	2	3	3	3	3	1	2	2	2	2	3	4
sp|Q9JJ80|RPF2_MOUSE;tr|G3X926|G3X926_MOUSE;tr|S4R1Y5|S4R1Y5_MOUSE;tr|S4R2H5|S4R2H5_MOUSE;tr|S4R2R2|S4R2R2_MOUSE	sp|Q9JJ80|RPF2_MOUSE;tr|G3X926|G3X926_MOUSE;tr|S4R1Y5|S4R1Y5_MOUSE	16;15;11;7;6	16;15;11;7;6	16;15;11;7;6	sp|Q9JJ80|RPF2_MOUSE Ribosome production factor 2 homolog OS=Mus musculus OX=10090 GN=Rpf2 PE=2 SV=2;tr|G3X926|G3X926_MOUSE Ribosome biogenesis protein RPF2 homolog OS=Mus musculus OX=10090 GN=Rpf2 PE=1 SV=1;tr|S4R1Y5|S4R1Y5_MOUSE Ribosome biogenesis prote	Ribosome production factor 2 homolog	Rpf2	5	16	16	16	4	3	5	3	10	10	9	9	3	3	3	3	10	10	8	10	3	3	3	4	10	10	9	10	4	3	5	3	10	10	9	9	3	3	3	3	10	10
tr|Q9CQM8|Q9CQM8_MOUSE;sp|O09167|RL21_MOUSE	tr|Q9CQM8|Q9CQM8_MOUSE;sp|O09167|RL21_MOUSE	8;8	8;8	8;8	tr|Q9CQM8|Q9CQM8_MOUSE 60S ribosomal protein L21 OS=Mus musculus OX=10090 GN=Rpl21 PE=1 SV=1;sp|O09167|RL21_MOUSE 60S ribosomal protein L21 OS=Mus musculus OX=10090 GN=Rpl21 PE=1 SV=3	60S ribosomal protein L21	Rpl21	2	8	8	8	0	0	1	1	5	4	5	5	1	0	0	1	4	5	5	5	1	1	0	0	4	6	5	5	0	0	1	1	5	4	5	5	1	0	0	1	4	5
sp|Q9CR57|RL14_MOUSE;tr|A0A1L1SUF6|A0A1L1SUF6_MOUSE	sp|Q9CR57|RL14_MOUSE	9;2	9;2	9;2	sp|Q9CR57|RL14_MOUSE 60S ribosomal protein L14 OS=Mus musculus OX=10090 GN=Rpl14 PE=1 SV=3	60S ribosomal protein L14	Rpl14	2	9	9	9	5	5	5	3	3	3	3	3	4	3	4	3	3	3	3	3	5	3	4	3	2	3	3	3	5	5	5	3	3	3	3	3	4	3	4	3	3	3
sp|Q9JJI8|RL38_MOUSE	sp|Q9JJI8|RL38_MOUSE	7	7	7	sp|Q9JJI8|RL38_MOUSE 60S ribosomal protein L38 OS=Mus musculus OX=10090 GN=Rpl38 PE=1 SV=3	60S ribosomal protein L38	Rpl38	1	7	7	7	1	0	1	1	6	7	6	7	0	1	1	1	7	6	7	7	1	1	1	1	7	7	7	7	1	0	1	1	6	7	6	7	0	1	1	1	7	6
sp|Q99LT0|DPY30_MOUSE	sp|Q99LT0|DPY30_MOUSE	6	6	6	sp|Q99LT0|DPY30_MOUSE Protein dpy-30 homolog OS=Mus musculus OX=10090 GN=Dpy30 PE=1 SV=1	Protein dpy-30 homolog	Dpy30	1	6	6	6	1	1	1	1	4	4	5	4	0	1	0	1	4	5	5	5	1	1	1	1	4	5	5	5	1	1	1	1	4	4	5	4	0	1	0	1	4	5
sp|P62827|RAN_MOUSE;tr|Q14AA6|Q14AA6_MOUSE;sp|Q61820|RANT_MOUSE	sp|P62827|RAN_MOUSE	13;6;3	13;6;3	13;6;3	sp|P62827|RAN_MOUSE GTP-binding nuclear protein Ran OS=Mus musculus OX=10090 GN=Ran PE=1 SV=3	GTP-binding nuclear protein Ran	Ran	3	13	13	13	1	1	1	1	7	9	8	8	0	1	0	1	8	9	8	10	1	1	1	2	9	9	8	8	1	1	1	1	7	9	8	8	0	1	0	1	8	9
sp|Q99020|ROAA_MOUSE;tr|Q80XR6|Q80XR6_MOUSE;tr|Q20BD0|Q20BD0_MOUSE	sp|Q99020|ROAA_MOUSE;tr|Q80XR6|Q80XR6_MOUSE;tr|Q20BD0|Q20BD0_MOUSE	14;14;14	14;14;14	14;14;14	sp|Q99020|ROAA_MOUSE Heterogeneous nuclear ribonucleoprotein A/B OS=Mus musculus OX=10090 GN=Hnrnpab PE=1 SV=1;tr|Q80XR6|Q80XR6_MOUSE Heterogeneous nuclear ribonucleoprotein A/B OS=Mus musculus OX=10090 GN=Hnrnpab PE=1 SV=1;tr|Q20BD0|Q20BD0_MOUSE Heterogen	Heterogeneous nuclear ribonucleoprotein A/B	Hnrnpab	3	14	14	14	1	0	0	0	8	10	9	9	0	0	0	0	8	9	10	8	0	0	0	0	9	8	8	8	1	0	0	0	8	10	9	9	0	0	0	0	8	9
sp|P62858|RS28_MOUSE;tr|G3UYV7|G3UYV7_MOUSE	sp|P62858|RS28_MOUSE;tr|G3UYV7|G3UYV7_MOUSE	5;4	5;4	5;4	sp|P62858|RS28_MOUSE 40S ribosomal protein S28 OS=Mus musculus OX=10090 GN=Rps28 PE=1 SV=1;tr|G3UYV7|G3UYV7_MOUSE 40S ribosomal protein S28 (Fragment) OS=Mus musculus OX=10090 GN=Rps28 PE=1 SV=1	40S ribosomal protein S28	Rps28	2	5	5	5	3	3	2	3	1	3	3	1	3	2	3	3	1	3	3	1	3	1	2	2	2	2	2	1	3	3	2	3	1	3	3	1	3	2	3	3	1	3
tr|Q3UMP4|Q3UMP4_MOUSE;sp|Q9CY58|PAIRB_MOUSE;tr|A0A0N4SV32|A0A0N4SV32_MOUSE;tr|A0A0N4SWH2|A0A0N4SWH2_MOUSE;tr|A0A0N4SUQ1|A0A0N4SUQ1_MOUSE;tr|A0A0N4SUN8|A0A0N4SUN8_MOUSE;tr|A0A0N4SV40|A0A0N4SV40_MOUSE;tr|A0A0N4SVK5|A0A0N4SVK5_MOUSE	tr|Q3UMP4|Q3UMP4_MOUSE;sp|Q9CY58|PAIRB_MOUSE;tr|A0A0N4SV32|A0A0N4SV32_MOUSE;tr|A0A0N4SWH2|A0A0N4SWH2_MOUSE;tr|A0A0N4SUQ1|A0A0N4SUQ1_MOUSE;tr|A0A0N4SUN8|A0A0N4SUN8_MOUSE;tr|A0A0N4SV40|A0A0N4SV40_MOUSE	27;27;26;19;15;15;15;11	27;27;26;19;15;15;15;11	27;27;26;19;15;15;15;11	tr|Q3UMP4|Q3UMP4_MOUSE Plasminogen activator inhibitor 1 RNA-binding protein OS=Mus musculus OX=10090 GN=Serbp1 PE=1 SV=1;sp|Q9CY58|PAIRB_MOUSE Plasminogen activator inhibitor 1 RNA-binding protein OS=Mus musculus OX=10090 GN=Serbp1 PE=1 SV=2;tr|A0A0N4SV32	Plasminogen activator inhibitor 1 RNA-binding protein	Serbp1	8	27	27	27	3	4	4	3	13	14	10	11	2	2	3	4	13	9	13	12	4	4	3	2	14	9	11	11	3	4	4	3	13	14	10	11	2	2	3	4	13	9
sp|Q7TPV4|MBB1A_MOUSE	sp|Q7TPV4|MBB1A_MOUSE	37	37	37	sp|Q7TPV4|MBB1A_MOUSE Myb-binding protein 1A OS=Mus musculus OX=10090 GN=Mybbp1a PE=1 SV=2	Myb-binding protein 1A	Mybbp1a	1	37	37	37	4	3	5	2	24	24	23	24	2	2	2	4	23	26	22	23	3	4	2	5	22	22	23	24	4	3	5	2	24	24	23	24	2	2	2	4	23	26
sp|P38647|GRP75_MOUSE	sp|P38647|GRP75_MOUSE	27	27	27	sp|P38647|GRP75_MOUSE Stress-70 protein, mitochondrial OS=Mus musculus OX=10090 GN=Hspa9 PE=1 SV=3	Stress-70 protein, mitochondrial	Hspa9	1	27	27	27	7	3	5	4	19	17	17	16	3	2	4	4	19	16	18	18	3	4	4	4	18	18	20	19	7	3	5	4	19	17	17	16	3	2	4	4	19	16
sp|Q9DCA5|BRX1_MOUSE;tr|E9Q2V8|E9Q2V8_MOUSE;tr|F6QAG4|F6QAG4_MOUSE	sp|Q9DCA5|BRX1_MOUSE	21;7;4	21;7;4	21;7;4	sp|Q9DCA5|BRX1_MOUSE Ribosome biogenesis protein BRX1 homolog OS=Mus musculus OX=10090 GN=Brix1 PE=1 SV=3	Ribosome biogenesis protein BRX1 homolog	Brix1	3	21	21	21	4	5	5	5	10	11	9	8	5	6	5	4	10	10	10	8	3	7	5	7	11	8	10	8	4	5	5	5	10	11	9	8	5	6	5	4	10	10
sp|P63325|RS10_MOUSE;tr|Q3UW83|Q3UW83_MOUSE;tr|A0A338P7K4|A0A338P7K4_MOUSE;tr|A0A3B2W864|A0A3B2W864_MOUSE;tr|A0A338P731|A0A338P731_MOUSE	sp|P63325|RS10_MOUSE;tr|Q3UW83|Q3UW83_MOUSE;tr|A0A338P7K4|A0A338P7K4_MOUSE;tr|A0A3B2W864|A0A3B2W864_MOUSE;tr|A0A338P731|A0A338P731_MOUSE	10;7;7;7;6	10;7;7;7;6	10;7;7;7;6	sp|P63325|RS10_MOUSE 40S ribosomal protein S10 OS=Mus musculus OX=10090 GN=Rps10 PE=1 SV=1;tr|Q3UW83|Q3UW83_MOUSE 40S ribosomal protein S10 OS=Mus musculus OX=10090 GN=Rps10 PE=1 SV=1;tr|A0A338P7K4|A0A338P7K4_MOUSE 40S ribosomal protein S10 OS=Mus musculus	40S ribosomal protein S10	Rps10	5	10	10	10	2	2	2	2	6	6	8	6	2	2	2	2	5	6	5	7	2	2	1	2	6	7	6	6	2	2	2	2	6	6	8	6	2	2	2	2	5	6
sp|Q8BP67|RL24_MOUSE	sp|Q8BP67|RL24_MOUSE	8	8	8	sp|Q8BP67|RL24_MOUSE 60S ribosomal protein L24 OS=Mus musculus OX=10090 GN=Rpl24 PE=1 SV=2	60S ribosomal protein L24	Rpl24	1	8	8	8	5	4	2	3	3	3	3	3	3	2	3	3	3	3	2	3	3	2	3	2	3	3	3	3	5	4	2	3	3	3	3	3	3	2	3	3	3	3
sp|P62320|SMD3_MOUSE;tr|A0A1W2P7K5|A0A1W2P7K5_MOUSE	sp|P62320|SMD3_MOUSE;tr|A0A1W2P7K5|A0A1W2P7K5_MOUSE	4;2	4;2	4;2	sp|P62320|SMD3_MOUSE Small nuclear ribonucleoprotein Sm D3 OS=Mus musculus OX=10090 GN=Snrpd3 PE=1 SV=1;tr|A0A1W2P7K5|A0A1W2P7K5_MOUSE Small nuclear ribonucleoprotein Sm D3 OS=Mus musculus OX=10090 GN=Snrpd3 PE=1 SV=1	Small nuclear ribonucleoprotein Sm D3	Snrpd3	2	4	4	4	0	0	1	0	3	3	3	3	0	0	0	0	3	3	3	4	0	0	0	0	3	3	2	2	0	0	1	0	3	3	3	3	0	0	0	0	3	3
sp|P17182|ENOA_MOUSE;tr|Q6PHC1|Q6PHC1_MOUSE;tr|B0QZL1|B0QZL1_MOUSE;tr|B1ARR7|B1ARR7_MOUSE;tr|D3Z2S4|D3Z2S4_MOUSE;tr|A0A0N4SUX5|A0A0N4SUX5_MOUSE;sp|P17183|ENOG_MOUSE;tr|A0A0N4SUI6|A0A0N4SUI6_MOUSE;tr|B1ARR6|B1ARR6_MOUSE;tr|D3YVD3|D3YVD3_MOUSE;tr|D3Z6E4|D3Z6E4_MOUSE;sp|P21550|ENOB_MOUSE;tr|Q5SX59|Q5SX59_MOUSE;tr|A0A0N4SUW8|A0A0N4SUW8_MOUSE;tr|Q5SX61|Q5SX61_MOUSE;tr|Q5SX60|Q5SX60_MOUSE;tr|J3QPZ9|J3Q…	sp|P17182|ENOA_MOUSE;tr|Q6PHC1|Q6PHC1_MOUSE;tr|B0QZL1|B0QZL1_MOUSE	22;18;12;7;4;4;4;3;3;3;3;3;2;1;1;1;1	22;18;12;7;4;4;4;3;3;3;3;3;2;1;1;1;1	22;18;12;7;4;4;4;3;3;3;3;3;2;1;1;1;1	sp|P17182|ENOA_MOUSE Alpha-enolase OS=Mus musculus OX=10090 GN=Eno1 PE=1 SV=3;tr|Q6PHC1|Q6PHC1_MOUSE 2-phospho-D-glycerate hydro-lyase OS=Mus musculus OX=10090 GN=Eno1 PE=1 SV=1;tr|B0QZL1|B0QZL1_MOUSE 2-phospho-D-glycerate hydro-lyase (Fragment) OS=Mus mus	Alpha-enolase	Eno1	17	22	22	22	2	1	3	1	12	13	12	12	2	2	2	3	17	12	11	14	1	2	2	3	13	13	13	13	2	1	3	1	12	13	12	12	2	2	2	3	17	12
sp|P62305|RUXE_MOUSE;tr|E9Q0W8|E9Q0W8_MOUSE;tr|E9Q4F4|E9Q4F4_MOUSE	sp|P62305|RUXE_MOUSE	5;2;2	5;2;2	5;2;2	sp|P62305|RUXE_MOUSE Small nuclear ribonucleoprotein E OS=Mus musculus OX=10090 GN=Snrpe PE=1 SV=1	Small nuclear ribonucleoprotein E	Snrpe	3	5	5	5	1	0	1	0	4	4	4	4	0	0	0	0	3	4	3	3	0	0	0	0	3	3	4	4	1	0	1	0	4	4	4	4	0	0	0	0	3	4
sp|Q8VE37|RCC1_MOUSE;tr|A2CER2|A2CER2_MOUSE	sp|Q8VE37|RCC1_MOUSE	15;5	15;5	2;2	sp|Q8VE37|RCC1_MOUSE Regulator of chromosome condensation OS=Mus musculus OX=10090 GN=Rcc1 PE=1 SV=1	Regulator of chromosome condensation	Rcc1	2	15	15	2	3	1	2	1	8	9	9	11	2	1	2	1	9	10	9	8	3	3	1	3	9	9	9	9	3	1	2	1	8	9	9	11	2	1	2	1	9	10
sp|P17742|PPIA_MOUSE;tr|A0A1L1SRX5|A0A1L1SRX5_MOUSE;tr|V9GXC1|V9GXC1_MOUSE;tr|V9GX31|V9GX31_MOUSE	sp|P17742|PPIA_MOUSE	9;2;2;2	9;2;2;2	4;2;2;2	sp|P17742|PPIA_MOUSE Peptidyl-prolyl cis-trans isomerase A OS=Mus musculus OX=10090 GN=Ppia PE=1 SV=2	Peptidyl-prolyl cis-trans isomerase A	Ppia	4	9	9	4	1	0	1	0	8	7	7	7	0	0	0	0	8	7	7	8	0	1	0	0	8	6	8	8	1	0	1	0	8	7	7	7	0	0	0	0	8	7
sp|P62702|RS4X_MOUSE;tr|V9GWY0|V9GWY0_MOUSE	sp|P62702|RS4X_MOUSE;tr|V9GWY0|V9GWY0_MOUSE	21;12	21;12	21;12	sp|P62702|RS4X_MOUSE 40S ribosomal protein S4, X isoform OS=Mus musculus OX=10090 GN=Rps4x PE=1 SV=2;tr|V9GWY0|V9GWY0_MOUSE 40S ribosomal protein S4 OS=Mus musculus OX=10090 GN=Gm15013 PE=3 SV=1	40S ribosomal protein S4, X isoform	Rps4x	2	21	21	21	4	1	3	2	10	11	10	8	1	2	1	1	14	10	10	9	3	3	2	2	12	11	11	8	4	1	3	2	10	11	10	8	1	2	1	1	14	10
tr|S4R1W1|S4R1W1_MOUSE;sp|P16858|G3P_MOUSE;tr|A0A0A0MQF6|A0A0A0MQF6_MOUSE;tr|A0A1D5RLD8|A0A1D5RLD8_MOUSE;tr|S4R257|S4R257_MOUSE;tr|S4R1W8|S4R1W8_MOUSE;tr|V9GX06|V9GX06_MOUSE;tr|A0A0R4J0X7|A0A0R4J0X7_MOUSE;tr|S4R2G5|S4R2G5_MOUSE;sp|Q64467|G3PT_MOUSE	tr|S4R1W1|S4R1W1_MOUSE;sp|P16858|G3P_MOUSE;tr|A0A0A0MQF6|A0A0A0MQF6_MOUSE;tr|A0A1D5RLD8|A0A1D5RLD8_MOUSE;tr|S4R257|S4R257_MOUSE	14;14;14;13;12;4;2;2;2;2	14;14;14;13;12;4;2;2;2;2	14;14;14;13;12;4;2;2;2;2	tr|S4R1W1|S4R1W1_MOUSE Glyceraldehyde-3-phosphate dehydrogenase OS=Mus musculus OX=10090 GN=Gm3839 PE=1 SV=1;sp|P16858|G3P_MOUSE Glyceraldehyde-3-phosphate dehydrogenase OS=Mus musculus OX=10090 GN=Gapdh PE=1 SV=2;tr|A0A0A0MQF6|A0A0A0MQF6_MOUSE Glyceraldeh	Glyceraldehyde-3-phosphate dehydrogenase	Gm3839	10	14	14	14	0	0	0	0	11	12	10	10	0	0	0	0	10	9	10	13	0	0	0	0	12	13	12	10	0	0	0	0	11	12	10	10	0	0	0	0	10	9
tr|Q6ZWZ4|Q6ZWZ4_MOUSE;sp|P47964|RL36_MOUSE	tr|Q6ZWZ4|Q6ZWZ4_MOUSE	14;5	14;5	14;5	tr|Q6ZWZ4|Q6ZWZ4_MOUSE 60S ribosomal protein L36 OS=Mus musculus OX=10090 GN=Rpl36 PE=1 SV=1	60S ribosomal protein L36	Rpl36	2	14	14	14	7	6	8	8	4	4	5	4	9	6	9	8	4	4	4	4	8	7	8	7	4	3	4	4	7	6	8	8	4	4	5	4	9	6	9	8	4	4
sp|P52293|IMA1_MOUSE;tr|A2A600|A2A600_MOUSE;tr|A2A601|A2A601_MOUSE;tr|A6PW68|A6PW68_MOUSE;tr|F2Z431|F2Z431_MOUSE;tr|A2A602|A2A602_MOUSE	sp|P52293|IMA1_MOUSE;tr|A2A600|A2A600_MOUSE;tr|A2A601|A2A601_MOUSE;tr|A6PW68|A6PW68_MOUSE;tr|F2Z431|F2Z431_MOUSE;tr|A2A602|A2A602_MOUSE	22;14;14;13;11;11	22;14;14;13;11;11	22;14;14;13;11;11	sp|P52293|IMA1_MOUSE Importin subunit alpha-1 OS=Mus musculus OX=10090 GN=Kpna2 PE=1 SV=2;tr|A2A600|A2A600_MOUSE Importin subunit alpha-1 (Fragment) OS=Mus musculus OX=10090 GN=Kpna2 PE=1 SV=2;tr|A2A601|A2A601_MOUSE Importin subunit alpha-1 (Fragment) OS=M	Importin subunit alpha-1	Kpna2	6	22	22	22	4	4	6	6	10	10	11	12	6	6	7	8	10	10	11	12	6	5	4	5	12	10	10	10	4	4	6	6	10	10	11	12	6	6	7	8	10	10
tr|A0A338P6G6|A0A338P6G6_MOUSE;tr|A0A384DV79|A0A384DV79_MOUSE	tr|A0A338P6G6|A0A338P6G6_MOUSE;tr|A0A384DV79|A0A384DV79_MOUSE	13;13	3;3	3;3	tr|A0A338P6G6|A0A338P6G6_MOUSE High mobility group protein HMG-I/HMG-Y OS=Mus musculus OX=10090 GN=Hmga1 PE=1 SV=1;tr|A0A384DV79|A0A384DV79_MOUSE High mobility group protein HMG-I/HMG-Y OS=Mus musculus OX=10090 GN=Hmga1 PE=1 SV=1	High mobility group protein HMG-I/HMG-Y	Hmga1	2	13	3	3	6	5	4	5	2	2	1	1	7	5	6	5	2	1	3	1	7	5	7	6	1	1	1	1	0	0	0	0	2	2	1	1	1	0	0	0	1	1
sp|P18608|HMGN1_MOUSE;tr|A0A3B2W3M7|A0A3B2W3M7_MOUSE	sp|P18608|HMGN1_MOUSE;tr|A0A3B2W3M7|A0A3B2W3M7_MOUSE	15;8	15;8	15;8	sp|P18608|HMGN1_MOUSE Non-histone chromosomal protein HMG-14 OS=Mus musculus OX=10090 GN=Hmgn1 PE=1 SV=2;tr|A0A3B2W3M7|A0A3B2W3M7_MOUSE Non-histone chromosomal protein HMG-14 OS=Mus musculus OX=10090 GN=Hmgn1 PE=1 SV=1	Non-histone chromosomal protein HMG-14	Hmgn1	2	15	15	15	5	5	1	6	4	4	4	3	3	4	5	4	5	4	3	4	3	3	3	2	4	5	3	4	5	5	1	6	4	4	4	3	3	4	5	4	5	4
tr|B1AXW5|B1AXW5_MOUSE;tr|B1AXW6|B1AXW6_MOUSE;sp|P35700|PRDX1_MOUSE;tr|B1AXW4|B1AXW4_MOUSE	tr|B1AXW5|B1AXW5_MOUSE;tr|B1AXW6|B1AXW6_MOUSE;sp|P35700|PRDX1_MOUSE;tr|B1AXW4|B1AXW4_MOUSE	14;14;14;8	14;14;14;8	13;13;13;8	tr|B1AXW5|B1AXW5_MOUSE Peroxiredoxin-1 (Fragment) OS=Mus musculus OX=10090 GN=Prdx1 PE=1 SV=8;tr|B1AXW6|B1AXW6_MOUSE Peroxiredoxin-1 (Fragment) OS=Mus musculus OX=10090 GN=Prdx1 PE=1 SV=1;sp|P35700|PRDX1_MOUSE Peroxiredoxin-1 OS=Mus musculus OX=10090 GN=Pr	Peroxiredoxin-1 (Fragment)	Prdx1	4	14	14	13	2	1	2	1	11	9	5	8	1	1	1	1	11	8	9	7	0	1	1	2	10	8	10	9	2	1	2	1	11	9	5	8	1	1	1	1	11	8
tr|B2RY71|B2RY71_MOUSE	tr|B2RY71|B2RY71_MOUSE	2	2	2	tr|B2RY71|B2RY71_MOUSE WD repeat domain 63 OS=Mus musculus OX=10090 GN=Wdr63 PE=1 SV=1	WD repeat domain 63	Wdr63	1	2	2	2	0	0	0	0	2	0	0	1	0	0	0	0	0	0	0	0	0	0	0	0	0	0	0	1	0	0	0	0	2	0	0	1	0	0	0	0	0	0
sp|P51859|HDGF_MOUSE;tr|E0CXA0|E0CXA0_MOUSE;tr|E0CYW7|E0CYW7_MOUSE	sp|P51859|HDGF_MOUSE;tr|E0CXA0|E0CXA0_MOUSE	14;11;6	12;11;6	12;11;6	sp|P51859|HDGF_MOUSE Hepatoma-derived growth factor OS=Mus musculus OX=10090 GN=Hdgf PE=1 SV=2;tr|E0CXA0|E0CXA0_MOUSE Hepatoma-derived growth factor (Fragment) OS=Mus musculus OX=10090 GN=Hdgf PE=1 SV=1	Hepatoma-derived growth factor	Hdgf	3	14	12	12	1	1	0	0	11	9	10	11	0	0	0	0	12	12	10	11	1	0	0	0	11	9	10	11	1	1	0	0	9	7	8	9	0	0	0	0	10	10
sp|P08228|SODC_MOUSE	sp|P08228|SODC_MOUSE	5	5	5	sp|P08228|SODC_MOUSE Superoxide dismutase [Cu-Zn] OS=Mus musculus OX=10090 GN=Sod1 PE=1 SV=2	Superoxide dismutase [Cu-Zn]	Sod1	1	5	5	5	2	2	2	1	3	3	4	3	0	3	2	2	3	4	3	4	1	2	1	2	3	4	3	3	2	2	2	1	3	3	4	3	0	3	2	2	3	4
sp|Q61029|LAP2B_MOUSE	sp|Q61029|LAP2B_MOUSE	22	22	10	sp|Q61029|LAP2B_MOUSE Lamina-associated polypeptide 2, isoforms beta/delta/epsilon/gamma OS=Mus musculus OX=10090 GN=Tmpo PE=1 SV=4	Lamina-associated polypeptide 2, isoforms beta/delta/epsilon/gamma	Tmpo	1	22	22	10	5	7	6	5	13	12	12	11	4	5	6	4	12	12	13	12	6	6	5	7	12	12	12	13	5	7	6	5	13	12	12	11	4	5	6	4	12	12
sp|Q9CQE8|RTRAF_MOUSE	sp|Q9CQE8|RTRAF_MOUSE	8	8	8	sp|Q9CQE8|RTRAF_MOUSE RNA transcription, translation and transport factor protein OS=Mus musculus OX=10090 GN=RTRAF PE=1 SV=1	RNA transcription, translation and transport factor protein	RTRAF	1	8	8	8	0	0	0	0	7	7	6	7	0	0	0	0	7	8	8	6	0	0	0	0	8	7	7	8	0	0	0	0	7	7	6	7	0	0	0	0	7	8
sp|P62264|RS14_MOUSE;tr|D3YVF4|D3YVF4_MOUSE;tr|D3Z7I1|D3Z7I1_MOUSE	sp|P62264|RS14_MOUSE;tr|D3YVF4|D3YVF4_MOUSE;tr|D3Z7I1|D3Z7I1_MOUSE	10;7;7	10;7;7	10;7;7	sp|P62264|RS14_MOUSE 40S ribosomal protein S14 OS=Mus musculus OX=10090 GN=Rps14 PE=1 SV=3;tr|D3YVF4|D3YVF4_MOUSE 40S ribosomal protein S14 (Fragment) OS=Mus musculus OX=10090 GN=Rps14 PE=1 SV=1;tr|D3Z7I1|D3Z7I1_MOUSE 40S ribosomal protein S14 (Fragment) O	40S ribosomal protein S14	Rps14	3	10	10	10	2	0	3	2	7	6	7	6	3	2	1	1	7	6	6	5	1	2	2	2	7	7	6	6	2	0	3	2	7	6	7	6	3	2	1	1	7	6
sp|Q80WS3|FBLL1_MOUSE	sp|Q80WS3|FBLL1_MOUSE	6	2	2	sp|Q80WS3|FBLL1_MOUSE rRNA/tRNA 2-O-methyltransferase fibrillarin-like protein 1 OS=Mus musculus OX=10090 GN=Fbll1 PE=1 SV=1	rRNA/tRNA 2-O-methyltransferase fibrillarin-like protein 1	Fbll1	1	6	2	2	1	1	0	0	6	6	4	5	0	0	0	0	5	3	5	5	0	0	0	0	5	5	5	5	0	0	0	0	2	2	1	1	0	0	0	0	2	0
tr|A0A087WS76|A0A087WS76_MOUSE;sp|E9Q3S4|M3K19_MOUSE;tr|A0A140LHL6|A0A140LHL6_MOUSE;tr|A0A571BFV4|A0A571BFV4_MOUSE;tr|A0A087WR30|A0A087WR30_MOUSE;tr|A0A087WSG0|A0A087WSG0_MOUSE	tr|A0A087WS76|A0A087WS76_MOUSE;sp|E9Q3S4|M3K19_MOUSE;tr|A0A140LHL6|A0A140LHL6_MOUSE;tr|A0A571BFV4|A0A571BFV4_MOUSE;tr|A0A087WR30|A0A087WR30_MOUSE;tr|A0A087WSG0|A0A087WSG0_MOUSE	2;2;2;1;1;1	2;2;2;1;1;1	2;2;2;1;1;1	tr|A0A087WS76|A0A087WS76_MOUSE Mitogen-activated protein kinase kinase kinase 19 (Fragment) OS=Mus musculus OX=10090 GN=Map3k19 PE=4 SV=2;sp|E9Q3S4|M3K19_MOUSE Mitogen-activated protein kinase kinase kinase 19 OS=Mus musculus OX=10090 GN=Map3k19 PE=3 SV=1;	Mitogen-activated protein kinase kinase kinase 19 (Fragment)	Map3k19	6	2	2	2	0	0	0	0	1	1	2	1	0	0	0	0	1	1	1	2	0	0	0	0	1	1	1	1	0	0	0	0	1	1	2	1	0	0	0	0	1	1
sp|P67984|RL22_MOUSE	sp|P67984|RL22_MOUSE	8	8	7	sp|P67984|RL22_MOUSE 60S ribosomal protein L22 OS=Mus musculus OX=10090 GN=Rpl22 PE=1 SV=2	60S ribosomal protein L22	Rpl22	1	8	8	7	2	0	2	0	4	3	3	4	0	0	0	0	6	3	3	4	0	1	0	1	5	4	6	3	2	0	2	0	4	3	3	4	0	0	0	0	6	3
sp|P25444|RS2_MOUSE;tr|D3YVC1|D3YVC1_MOUSE;tr|D3YWJ3|D3YWJ3_MOUSE	sp|P25444|RS2_MOUSE;tr|D3YVC1|D3YVC1_MOUSE;tr|D3YWJ3|D3YWJ3_MOUSE	10;9;9	10;9;9	10;9;9	sp|P25444|RS2_MOUSE 40S ribosomal protein S2 OS=Mus musculus OX=10090 GN=Rps2 PE=1 SV=3;tr|D3YVC1|D3YVC1_MOUSE 40S ribosomal protein S2 (Fragment) OS=Mus musculus OX=10090 GN=Rps2 PE=1 SV=1;tr|D3YWJ3|D3YWJ3_MOUSE 40S ribosomal protein S2 OS=Mus musculus OX	40S ribosomal protein S2	Rps2	3	10	10	10	0	0	0	0	6	7	6	4	0	0	0	0	7	8	6	6	0	0	0	0	8	6	6	6	0	0	0	0	6	7	6	4	0	0	0	0	7	8
sp|P60867|RS20_MOUSE	sp|P60867|RS20_MOUSE	6	6	6	sp|P60867|RS20_MOUSE 40S ribosomal protein S20 OS=Mus musculus OX=10090 GN=Rps20 PE=1 SV=1	40S ribosomal protein S20	Rps20	1	6	6	6	2	2	2	2	4	4	3	4	2	2	1	2	4	4	4	3	2	2	2	2	2	4	4	3	2	2	2	2	4	4	3	4	2	2	1	2	4	4
sp|Q9JIK5|DDX21_MOUSE;sp|Q99MJ9|DDX50_MOUSE	sp|Q9JIK5|DDX21_MOUSE	36;1	36;1	35;1	sp|Q9JIK5|DDX21_MOUSE Nucleolar RNA helicase 2 OS=Mus musculus OX=10090 GN=Ddx21 PE=1 SV=3	Nucleolar RNA helicase 2	Ddx21	2	36	36	35	2	3	5	0	22	22	24	20	0	3	1	2	22	25	20	22	1	2	3	4	19	19	18	19	2	3	5	0	22	22	24	20	0	3	1	2	22	25
sp|P62918|RL8_MOUSE	sp|P62918|RL8_MOUSE	18	18	18	sp|P62918|RL8_MOUSE 60S ribosomal protein L8 OS=Mus musculus OX=10090 GN=Rpl8 PE=1 SV=2	60S ribosomal protein L8	Rpl8	1	18	18	18	8	7	5	6	3	4	2	3	6	6	6	7	6	2	4	4	7	6	7	7	5	5	7	4	8	7	5	6	3	4	2	3	6	6	6	7	6	2
tr|A0A0A6YW67|A0A0A6YW67_MOUSE;tr|E9Q9J0|E9Q9J0_MOUSE;sp|P62984|RL40_MOUSE;sp|P62983|RS27A_MOUSE;tr|E9Q4P0|E9Q4P0_MOUSE;tr|E9Q5F6|E9Q5F6_MOUSE;tr|E9QNP0|E9QNP0_MOUSE;tr|Q5SX22|Q5SX22_MOUSE;sp|P0CG49|UBB_MOUSE;sp|P0CG50|UBC_MOUSE	tr|A0A0A6YW67|A0A0A6YW67_MOUSE;tr|E9Q9J0|E9Q9J0_MOUSE;sp|P62984|RL40_MOUSE;sp|P62983|RS27A_MOUSE;tr|E9Q4P0|E9Q4P0_MOUSE;tr|E9Q5F6|E9Q5F6_MOUSE;tr|E9QNP0|E9QNP0_MOUSE;tr|Q5SX22|Q5SX22_MOUSE;sp|P0CG49|UBB_MOUSE;sp|P0CG50|UBC_MOUSE	6;6;6;6;6;6;6;6;6;6	6;6;6;6;6;6;6;6;6;6	6;6;6;6;6;6;6;6;6;6	tr|A0A0A6YW67|A0A0A6YW67_MOUSE Predicted pseudogene 8797 OS=Mus musculus OX=10090 GN=Gm8797 PE=4 SV=1;tr|E9Q9J0|E9Q9J0_MOUSE 60S ribosomal protein L40 (Fragment) OS=Mus musculus OX=10090 GN=Uba52 PE=3 SV=1;sp|P62984|RL40_MOUSE Ubiquitin-60S ribosomal prote	Predicted pseudogene 8797	Gm8797	10	6	6	6	2	2	2	2	4	4	2	3	2	2	2	2	4	2	5	2	2	2	2	2	4	2	4	4	2	2	2	2	4	4	2	3	2	2	2	2	4	2
sp|Q8BGA5|KRR1_MOUSE;tr|G3UZA0|G3UZA0_MOUSE	sp|Q8BGA5|KRR1_MOUSE;tr|G3UZA0|G3UZA0_MOUSE	22;17	22;17	22;17	sp|Q8BGA5|KRR1_MOUSE KRR1 small subunit processome component homolog OS=Mus musculus OX=10090 GN=Krr1 PE=2 SV=1;tr|G3UZA0|G3UZA0_MOUSE KRR1 small subunit processome component OS=Mus musculus OX=10090 GN=Krr1 PE=1 SV=1	KRR1 small subunit processome component homolog	Krr1	2	22	22	22	4	3	5	3	10	12	12	11	4	3	2	4	11	11	10	11	3	4	3	4	10	12	12	11	4	3	5	3	10	12	12	11	4	3	2	4	11	11
tr|Q6ZWZ7|Q6ZWZ7_MOUSE;sp|Q9CPR4|RL17_MOUSE;tr|B2RY53|B2RY53_MOUSE	tr|Q6ZWZ7|Q6ZWZ7_MOUSE;sp|Q9CPR4|RL17_MOUSE	9;9;2	9;9;2	9;9;2	tr|Q6ZWZ7|Q6ZWZ7_MOUSE 60S ribosomal protein L17 OS=Mus musculus OX=10090 GN=Rpl17 PE=1 SV=1;sp|Q9CPR4|RL17_MOUSE 60S ribosomal protein L17 OS=Mus musculus OX=10090 GN=Rpl17 PE=1 SV=3	60S ribosomal protein L17	Rpl17	3	9	9	9	0	0	1	0	5	6	6	7	0	1	0	1	5	8	5	5	0	1	0	1	6	7	6	6	0	0	1	0	5	6	6	7	0	1	0	1	5	8
tr|A2ANX3|A2ANX3_MOUSE	tr|A2ANX3|A2ANX3_MOUSE	1	1	1	tr|A2ANX3|A2ANX3_MOUSE Phospholipid-transporting ATPase OS=Mus musculus OX=10090 GN=Atp8b4 PE=1 SV=1	Phospholipid-transporting ATPase	Atp8b4	1	1	1	1	0	0	0	0	1	1	1	1	0	0	0	0	1	1	1	1	0	0	0	0	1	1	1	1	0	0	0	0	1	1	1	1	0	0	0	0	1	1
sp|Q9CPT5|NOP16_MOUSE;tr|D3Z7M5|D3Z7M5_MOUSE;tr|D6RDE0|D6RDE0_MOUSE	sp|Q9CPT5|NOP16_MOUSE;tr|D3Z7M5|D3Z7M5_MOUSE	16;14;3	16;14;3	16;14;3	sp|Q9CPT5|NOP16_MOUSE Nucleolar protein 16 OS=Mus musculus OX=10090 GN=Nop16 PE=1 SV=1;tr|D3Z7M5|D3Z7M5_MOUSE Nucleolar protein 16 OS=Mus musculus OX=10090 GN=Nop16 PE=1 SV=1	Nucleolar protein 16	Nop16	3	16	16	16	7	7	8	8	4	3	4	4	5	5	5	7	5	5	3	4	6	6	6	6	4	4	3	3	7	7	8	8	4	3	4	4	5	5	5	7	5	5
tr|A3KGU5|A3KGU5_MOUSE;tr|E9Q447|E9Q447_MOUSE	tr|A3KGU5|A3KGU5_MOUSE;tr|E9Q447|E9Q447_MOUSE	102;102	102;102	1;1	tr|A3KGU5|A3KGU5_MOUSE Spectrin alpha chain, non-erythrocytic 1 OS=Mus musculus OX=10090 GN=Sptan1 PE=1 SV=1;tr|E9Q447|E9Q447_MOUSE Spectrin alpha chain, non-erythrocytic 1 OS=Mus musculus OX=10090 GN=Sptan1 PE=1 SV=1	Spectrin alpha chain, non-erythrocytic 1	Sptan1	2	102	102	1	5	4	7	3	54	56	53	51	2	2	1	1	45	41	40	52	3	2	1	2	51	39	44	48	5	4	7	3	54	56	53	51	2	2	1	1	45	41
sp|Q8BG81|PDIP3_MOUSE;tr|Q3UDD3|Q3UDD3_MOUSE;tr|F6VR84|F6VR84_MOUSE	sp|Q8BG81|PDIP3_MOUSE;tr|Q3UDD3|Q3UDD3_MOUSE;tr|F6VR84|F6VR84_MOUSE	19;18;10	19;18;10	19;18;10	sp|Q8BG81|PDIP3_MOUSE Polymerase delta-interacting protein 3 OS=Mus musculus OX=10090 GN=Poldip3 PE=1 SV=1;tr|Q3UDD3|Q3UDD3_MOUSE Polymerase delta-interacting protein 3 OS=Mus musculus OX=10090 GN=Poldip3 PE=1 SV=1;tr|F6VR84|F6VR84_MOUSE Polymerase delta-i	Polymerase delta-interacting protein 3	Poldip3	3	19	19	19	6	8	7	7	10	9	7	10	6	7	8	8	9	9	10	9	7	7	7	7	9	8	9	11	6	8	7	7	10	9	7	10	6	7	8	8	9	9
sp|P11499|HS90B_MOUSE;tr|E9Q3D6|E9Q3D6_MOUSE;tr|E9PX27|E9PX27_MOUSE;tr|D3Z1R1|D3Z1R1_MOUSE;tr|E9Q0C3|E9Q0C3_MOUSE	sp|P11499|HS90B_MOUSE	35;11;6;5;3	19;6;3;2;3	17;6;1;0;3	sp|P11499|HS90B_MOUSE Heat shock protein HSP 90-beta OS=Mus musculus OX=10090 GN=Hsp90ab1 PE=1 SV=3	Heat shock protein HSP 90-beta	Hsp90ab1	5	35	19	17	3	2	4	2	25	24	22	21	0	1	0	2	27	21	18	25	1	2	2	4	24	21	22	21	1	0	0	0	15	13	13	12	0	0	0	0	15	11
sp|P97351|RS3A_MOUSE	sp|P97351|RS3A_MOUSE	16	16	16	sp|P97351|RS3A_MOUSE 40S ribosomal protein S3a OS=Mus musculus OX=10090 GN=Rps3a PE=1 SV=3	40S ribosomal protein S3a	Rps3a	1	16	16	16	3	2	4	3	11	10	8	8	3	2	1	2	12	7	8	8	2	3	3	4	12	9	11	9	3	2	4	3	11	10	8	8	3	2	1	2	12	7
sp|P18760|COF1_MOUSE;tr|A0A494B9A7|A0A494B9A7_MOUSE;tr|F8WGL3|F8WGL3_MOUSE	sp|P18760|COF1_MOUSE;tr|A0A494B9A7|A0A494B9A7_MOUSE;tr|F8WGL3|F8WGL3_MOUSE	9;8;8	9;8;8	8;7;7	sp|P18760|COF1_MOUSE Cofilin-1 OS=Mus musculus OX=10090 GN=Cfl1 PE=1 SV=3;tr|A0A494B9A7|A0A494B9A7_MOUSE Cofilin, non-muscle isoform OS=Mus musculus OX=10090 GN=Cfl1 PE=1 SV=1;tr|F8WGL3|F8WGL3_MOUSE Cofilin, non-muscle isoform OS=Mus musculus OX=10090 GN=C	Cofilin-1	Cfl1	3	9	9	8	1	1	2	1	6	6	7	6	0	0	1	1	6	7	6	6	2	1	1	2	4	5	6	7	1	1	2	1	6	6	7	6	0	0	1	1	6	7
sp|P62849|RS24_MOUSE;tr|A0A286YEB7|A0A286YEB7_MOUSE	sp|P62849|RS24_MOUSE;tr|A0A286YEB7|A0A286YEB7_MOUSE	10;8	10;8	10;8	sp|P62849|RS24_MOUSE 40S ribosomal protein S24 OS=Mus musculus OX=10090 GN=Rps24 PE=1 SV=1;tr|A0A286YEB7|A0A286YEB7_MOUSE 40S ribosomal protein S24 OS=Mus musculus OX=10090 GN=Rps24 PE=1 SV=1	40S ribosomal protein S24	Rps24	2	10	10	10	5	4	5	3	5	6	5	5	5	4	4	5	5	5	5	5	3	4	5	5	5	6	5	5	5	4	5	3	5	6	5	5	5	4	4	5	5	5
tr|B2M1R6|B2M1R6_MOUSE;sp|P61979|HNRPK_MOUSE;tr|H3BKD0|H3BKD0_MOUSE;tr|H3BLL4|H3BLL4_MOUSE;tr|A0A286YDM3|A0A286YDM3_MOUSE;tr|H3BK96|H3BK96_MOUSE;tr|H3BKI8|H3BKI8_MOUSE;tr|A0A286YCM2|A0A286YCM2_MOUSE;tr|A0A286YDH1|A0A286YDH1_MOUSE;tr|A0A286YEC4|A0A286YEC4_MOUSE;tr|Q8BT23|Q8BT23_MOUSE;tr|A0A286YE41|A0A286YE41_MOUSE;tr|H3BJ43|H3BJ43_MOUSE;tr|H3BLP7|H3BLP7_MOUSE;tr|H3BJS9|H3BJS9_MOUSE	tr|B2M1R6|B2M1R6_MOUSE;sp|P61979|HNRPK_MOUSE;tr|H3BKD0|H3BKD0_MOUSE;tr|H3BLL4|H3BLL4_MOUSE;tr|A0A286YDM3|A0A286YDM3_MOUSE;tr|H3BK96|H3BK96_MOUSE	17;16;11;10;9;9;8;8;7;7;6;5;5;4;3	17;16;11;10;9;9;8;8;7;7;6;5;5;4;3	17;16;11;10;9;9;8;8;7;7;6;5;5;4;3	tr|B2M1R6|B2M1R6_MOUSE Heterogeneous nuclear ribonucleoprotein K OS=Mus musculus OX=10090 GN=Hnrnpk PE=1 SV=1;sp|P61979|HNRPK_MOUSE Heterogeneous nuclear ribonucleoprotein K OS=Mus musculus OX=10090 GN=Hnrnpk PE=1 SV=1;tr|H3BKD0|H3BKD0_MOUSE Heterogeneous	Heterogeneous nuclear ribonucleoprotein K	Hnrnpk	15	17	17	17	0	0	0	0	14	13	12	13	0	0	0	0	13	10	13	12	0	0	0	0	14	12	13	11	0	0	0	0	14	13	12	13	0	0	0	0	13	10
sp|P99024|TBB5_MOUSE;tr|A0A1D5RM76|A0A1D5RM76_MOUSE	sp|P99024|TBB5_MOUSE	20;1	20;1	4;0	sp|P99024|TBB5_MOUSE Tubulin beta-5 chain OS=Mus musculus OX=10090 GN=Tubb5 PE=1 SV=1	Tubulin beta-5 chain	Tubb5	2	20	20	4	2	1	2	0	15	15	14	11	1	2	1	3	16	15	13	17	1	2	1	1	14	15	14	14	2	1	2	0	15	15	14	11	1	2	1	3	16	15
sp|P52480|KPYM_MOUSE;tr|A0A1L1SU37|A0A1L1SU37_MOUSE;tr|A0A1L1SUV0|A0A1L1SUV0_MOUSE;tr|A0A1L1SSN6|A0A1L1SSN6_MOUSE;tr|A0A1L1STV8|A0A1L1STV8_MOUSE;tr|A0A1L1SQV8|A0A1L1SQV8_MOUSE;tr|A0A1L1ST52|A0A1L1ST52_MOUSE;tr|A0A1L1SVH2|A0A1L1SVH2_MOUSE;tr|E9Q509|E9Q509_MOUSE;tr|G3X925|G3X925_MOUSE;sp|P53657|KPYR_MOUSE	sp|P52480|KPYM_MOUSE	26;11;5;5;5;5;3;1;1;1;1	26;11;5;5;5;5;3;1;1;1;1	26;11;5;5;5;5;3;1;1;1;1	sp|P52480|KPYM_MOUSE Pyruvate kinase PKM OS=Mus musculus OX=10090 GN=Pkm PE=1 SV=4	Pyruvate kinase PKM	Pkm	11	26	26	26	0	0	1	0	21	16	16	13	2	1	0	1	19	13	13	19	0	1	0	1	18	17	14	17	0	0	1	0	21	16	16	13	2	1	0	1	19	13
sp|O35841|API5_MOUSE	sp|O35841|API5_MOUSE	15	15	15	sp|O35841|API5_MOUSE Apoptosis inhibitor 5 OS=Mus musculus OX=10090 GN=Api5 PE=1 SV=2	Apoptosis inhibitor 5	Api5	1	15	15	15	1	1	1	2	8	7	8	7	1	1	0	1	9	10	7	7	1	1	1	1	9	7	8	8	1	1	1	2	8	7	8	7	1	1	0	1	9	10
sp|Q91Z49|UIF_MOUSE;tr|D3Z591|D3Z591_MOUSE	sp|Q91Z49|UIF_MOUSE	25;6	25;6	25;6	sp|Q91Z49|UIF_MOUSE UAP56-interacting factor OS=Mus musculus OX=10090 GN=Fyttd1 PE=1 SV=1	UAP56-interacting factor	Fyttd1	2	25	25	25	5	8	6	6	8	9	9	7	6	4	5	5	9	10	9	8	4	6	6	6	10	11	9	11	5	8	6	6	8	9	9	7	6	4	5	5	9	10
sp|Q922Q8|LRC59_MOUSE	sp|Q922Q8|LRC59_MOUSE	15	15	15	sp|Q922Q8|LRC59_MOUSE Leucine-rich repeat-containing protein 59 OS=Mus musculus OX=10090 GN=Lrrc59 PE=1 SV=1	Leucine-rich repeat-containing protein 59	Lrrc59	1	15	15	15	5	6	6	5	6	8	8	7	4	4	5	5	7	6	8	8	7	6	6	6	7	7	7	7	5	6	6	5	6	8	8	7	4	4	5	5	7	6
sp|O55135|IF6_MOUSE;tr|A6PWZ2|A6PWZ2_MOUSE	sp|O55135|IF6_MOUSE	7;3	7;3	7;3	sp|O55135|IF6_MOUSE Eukaryotic translation initiation factor 6 OS=Mus musculus OX=10090 GN=Eif6 PE=1 SV=2	Eukaryotic translation initiation factor 6	Eif6	2	7	7	7	0	0	1	1	2	4	5	4	0	2	1	1	5	3	3	4	0	2	1	1	4	3	4	4	0	0	1	1	2	4	5	4	0	2	1	1	5	3
sp|P97379|G3BP2_MOUSE;tr|A0A0J9YTQ8|A0A0J9YTQ8_MOUSE;tr|A0A0J9YUY8|A0A0J9YUY8_MOUSE	sp|P97379|G3BP2_MOUSE	19;9;6	16;7;4	16;7;4	sp|P97379|G3BP2_MOUSE Ras GTPase-activating protein-binding protein 2 OS=Mus musculus OX=10090 GN=G3bp2 PE=1 SV=2	Ras GTPase-activating protein-binding protein 2	G3bp2	3	19	16	16	4	4	2	3	13	11	11	11	3	2	5	3	11	7	10	12	4	3	3	2	14	9	12	10	3	3	1	2	11	9	9	9	2	1	4	2	9	5
sp|P62309|RUXG_MOUSE	sp|P62309|RUXG_MOUSE	2	2	2	sp|P62309|RUXG_MOUSE Small nuclear ribonucleoprotein G OS=Mus musculus OX=10090 GN=Snrpg PE=1 SV=1	Small nuclear ribonucleoprotein G	Snrpg	1	2	2	2	2	0	1	0	2	2	2	2	0	0	0	0	2	2	2	2	0	0	0	0	2	2	2	2	2	0	1	0	2	2	2	2	0	0	0	0	2	2
tr|A0A2I3BQF4|A0A2I3BQF4_MOUSE;sp|P62889|RL30_MOUSE	tr|A0A2I3BQF4|A0A2I3BQF4_MOUSE;sp|P62889|RL30_MOUSE	5;5	5;5	5;5	tr|A0A2I3BQF4|A0A2I3BQF4_MOUSE 60S ribosomal protein L30 OS=Mus musculus OX=10090 GN=Rpl30 PE=1 SV=1;sp|P62889|RL30_MOUSE 60S ribosomal protein L30 OS=Mus musculus OX=10090 GN=Rpl30 PE=1 SV=2	60S ribosomal protein L30	Rpl30	2	5	5	5	0	0	0	0	3	4	2	2	1	0	0	1	2	2	3	3	0	0	0	0	2	4	4	3	0	0	0	0	3	4	2	2	1	0	0	1	2	2
tr|A0A3B2WCD8|A0A3B2WCD8_MOUSE;sp|Q3U0V1|FUBP2_MOUSE;tr|A0A3B2W465|A0A3B2W465_MOUSE;tr|A0A0G2JE55|A0A0G2JE55_MOUSE;tr|A0A0G2JGT1|A0A0G2JGT1_MOUSE	tr|A0A3B2WCD8|A0A3B2WCD8_MOUSE;sp|Q3U0V1|FUBP2_MOUSE	30;30;6;1;1	30;30;6;1;1	29;29;6;0;0	tr|A0A3B2WCD8|A0A3B2WCD8_MOUSE Far upstream element-binding protein 2 OS=Mus musculus OX=10090 GN=Khsrp PE=1 SV=1;sp|Q3U0V1|FUBP2_MOUSE Far upstream element-binding protein 2 OS=Mus musculus OX=10090 GN=Khsrp PE=1 SV=2	Far upstream element-binding protein 2	Khsrp	5	30	30	29	8	8	8	7	14	16	19	16	5	5	5	5	19	17	16	18	5	8	7	6	14	17	19	18	8	8	8	7	14	16	19	16	5	5	5	5	19	17
sp|P05213|TBA1B_MOUSE;sp|P68373|TBA1C_MOUSE;sp|Q9JJZ2|TBA8_MOUSE;tr|A0A2R8VHF3|A0A2R8VHF3_MOUSE;sp|Q3UX10|TBAL3_MOUSE	sp|P05213|TBA1B_MOUSE;sp|P68373|TBA1C_MOUSE;sp|Q9JJZ2|TBA8_MOUSE;tr|A0A2R8VHF3|A0A2R8VHF3_MOUSE	16;15;9;8;2	16;15;9;8;2	0;0;0;0;0	sp|P05213|TBA1B_MOUSE Tubulin alpha-1B chain OS=Mus musculus OX=10090 GN=Tuba1b PE=1 SV=2;sp|P68373|TBA1C_MOUSE Tubulin alpha-1C chain OS=Mus musculus OX=10090 GN=Tuba1c PE=1 SV=1;sp|Q9JJZ2|TBA8_MOUSE Tubulin alpha-8 chain OS=Mus musculus OX=10090 GN=Tuba8	Tubulin alpha-1B chain	Tuba1b	5	16	16	0	2	1	2	1	11	11	11	12	1	1	1	1	12	11	11	14	1	1	1	2	12	11	11	11	2	1	2	1	11	11	11	12	1	1	1	1	12	11
sp|Q8BFZ3|ACTBL_MOUSE	sp|Q8BFZ3|ACTBL_MOUSE	7	1	1	sp|Q8BFZ3|ACTBL_MOUSE Beta-actin-like protein 2 OS=Mus musculus OX=10090 GN=Actbl2 PE=1 SV=1	Beta-actin-like protein 2	Actbl2	1	7	1	1	1	0	2	0	3	3	4	4	0	0	0	0	3	4	3	4	0	0	0	1	3	3	3	3	0	0	0	0	0	1	0	1	0	0	0	0	0	0
tr|Q6ZWZ6|Q6ZWZ6_MOUSE;sp|P63323|RS12_MOUSE;tr|F7AEH4|F7AEH4_MOUSE;tr|A0A1W2P7A1|A0A1W2P7A1_MOUSE	tr|Q6ZWZ6|Q6ZWZ6_MOUSE;sp|P63323|RS12_MOUSE;tr|F7AEH4|F7AEH4_MOUSE;tr|A0A1W2P7A1|A0A1W2P7A1_MOUSE	6;6;5;4	6;6;5;4	6;6;5;4	tr|Q6ZWZ6|Q6ZWZ6_MOUSE 40S ribosomal protein S12 OS=Mus musculus OX=10090 GN=Rps12 PE=1 SV=1;sp|P63323|RS12_MOUSE 40S ribosomal protein S12 OS=Mus musculus OX=10090 GN=Rps12 PE=1 SV=2;tr|F7AEH4|F7AEH4_MOUSE 40S ribosomal protein S12 OS=Mus musculus OX=1009	40S ribosomal protein S12	Rps12	4	6	6	6	1	0	2	0	3	4	4	2	0	1	0	1	3	3	3	4	1	0	1	2	3	2	3	2	1	0	2	0	3	4	4	2	0	1	0	1	3	3
sp|P62892|RL39_MOUSE	sp|P62892|RL39_MOUSE	4	4	4	sp|P62892|RL39_MOUSE 60S ribosomal protein L39 OS=Mus musculus OX=10090 GN=Rpl39 PE=1 SV=2	60S ribosomal protein L39	Rpl39	1	4	4	4	2	1	1	1	2	2	2	2	2	1	2	1	2	2	2	2	1	2	2	1	2	2	2	2	2	1	1	1	2	2	2	2	2	1	2	1	2	2
sp|P58468|F207A_MOUSE;tr|Q3TVF6|Q3TVF6_MOUSE	sp|P58468|F207A_MOUSE;tr|Q3TVF6|Q3TVF6_MOUSE	17;13	17;13	17;13	sp|P58468|F207A_MOUSE Protein FAM207A OS=Mus musculus OX=10090 GN=Fam207a PE=1 SV=1;tr|Q3TVF6|Q3TVF6_MOUSE Protein FAM207A (Fragment) OS=Mus musculus OX=10090 GN=Fam207a PE=1 SV=1	Protein FAM207A	Fam207a	2	17	17	17	6	6	5	2	6	7	10	8	4	5	8	6	9	10	7	10	4	6	5	3	9	9	7	9	6	6	5	2	6	7	10	8	4	5	8	6	9	10
sp|P41105|RL28_MOUSE;tr|F6Z0X0|F6Z0X0_MOUSE	sp|P41105|RL28_MOUSE	9;3	9;3	9;3	sp|P41105|RL28_MOUSE 60S ribosomal protein L28 OS=Mus musculus OX=10090 GN=Rpl28 PE=1 SV=2	60S ribosomal protein L28	Rpl28	2	9	9	9	4	5	4	4	1	1	1	1	6	4	6	4	2	1	1	1	5	5	4	5	1	1	1	1	4	5	4	4	1	1	1	1	6	4	6	4	2	1
tr|A2A8V9|A2A8V9_MOUSE;tr|E9PUK6|E9PUK6_MOUSE;sp|Q52KI8|SRRM1_MOUSE;tr|E9QKA4|E9QKA4_MOUSE;tr|A2A8V8|A2A8V8_MOUSE;tr|A2A983|A2A983_MOUSE;tr|F7BWM1|F7BWM1_MOUSE;tr|F6T4M4|F6T4M4_MOUSE	tr|A2A8V9|A2A8V9_MOUSE;tr|E9PUK6|E9PUK6_MOUSE;sp|Q52KI8|SRRM1_MOUSE;tr|E9QKA4|E9QKA4_MOUSE;tr|A2A8V8|A2A8V8_MOUSE;tr|A2A983|A2A983_MOUSE	14;14;14;13;13;7;3;2	14;14;14;13;13;7;3;2	14;14;14;13;13;7;3;2	tr|A2A8V9|A2A8V9_MOUSE Serine/arginine repetitive matrix protein 1 OS=Mus musculus OX=10090 GN=Srrm1 PE=1 SV=1;tr|E9PUK6|E9PUK6_MOUSE Serine/arginine repetitive matrix protein 1 OS=Mus musculus OX=10090 GN=Srrm1 PE=1 SV=1;sp|Q52KI8|SRRM1_MOUSE Serine/argin	Serine/arginine repetitive matrix protein 1	Srrm1	8	14	14	14	3	2	1	2	6	6	7	6	4	1	2	2	6	6	6	7	1	2	2	1	7	7	6	6	3	2	1	2	6	6	7	6	4	1	2	2	6	6
sp|Q9D7Z3|NOL7_MOUSE;tr|A0A1Y7VMS4|A0A1Y7VMS4_MOUSE	sp|Q9D7Z3|NOL7_MOUSE	16;3	16;3	16;3	sp|Q9D7Z3|NOL7_MOUSE Nucleolar protein 7 OS=Mus musculus OX=10090 GN=Nol7 PE=1 SV=1	Nucleolar protein 7	Nol7	2	16	16	16	3	2	5	4	8	8	8	9	1	4	1	4	9	7	6	6	2	4	1	4	9	7	9	9	3	2	5	4	8	8	8	9	1	4	1	4	9	7
sp|P62855|RS26_MOUSE	sp|P62855|RS26_MOUSE	4	4	4	sp|P62855|RS26_MOUSE 40S ribosomal protein S26 OS=Mus musculus OX=10090 GN=Rps26 PE=1 SV=3	40S ribosomal protein S26	Rps26	1	4	4	4	0	0	0	0	2	3	2	2	1	1	0	1	3	2	3	3	1	0	0	0	2	2	2	3	0	0	0	0	2	3	2	2	1	1	0	1	3	2
tr|E9Q4Q2|E9Q4Q2_MOUSE;tr|D3YZC9|D3YZC9_MOUSE;tr|D3YZD0|D3YZD0_MOUSE;sp|Q64213|SF01_MOUSE;tr|D3YVH4|D3YVH4_MOUSE;tr|F8WHF9|F8WHF9_MOUSE;tr|D6RDB7|D6RDB7_MOUSE	tr|E9Q4Q2|E9Q4Q2_MOUSE;tr|D3YZC9|D3YZC9_MOUSE;tr|D3YZD0|D3YZD0_MOUSE;sp|Q64213|SF01_MOUSE;tr|D3YVH4|D3YVH4_MOUSE	15;15;15;15;11;4;1	15;15;15;15;11;4;1	15;15;15;15;11;4;1	tr|E9Q4Q2|E9Q4Q2_MOUSE Splicing factor 1 OS=Mus musculus OX=10090 GN=Sf1 PE=1 SV=1;tr|D3YZC9|D3YZC9_MOUSE Splicing factor 1 OS=Mus musculus OX=10090 GN=Sf1 PE=1 SV=1;tr|D3YZD0|D3YZD0_MOUSE Splicing factor 1 OS=Mus musculus OX=10090 GN=Sf1 PE=1 SV=1;sp|Q642	Splicing factor 1	Sf1	7	15	15	15	3	4	4	3	10	9	8	9	2	6	2	3	11	11	10	11	4	3	3	4	9	11	10	10	3	4	4	3	10	9	8	9	2	6	2	3	11	11
sp|P56183|RRP1_MOUSE;tr|A0A1W2P7C5|A0A1W2P7C5_MOUSE	sp|P56183|RRP1_MOUSE	22;2	22;2	22;2	sp|P56183|RRP1_MOUSE Ribosomal RNA processing protein 1 homolog A OS=Mus musculus OX=10090 GN=Rrp1 PE=1 SV=2	Ribosomal RNA processing protein 1 homolog A	Rrp1	2	22	22	22	5	4	4	6	11	8	10	6	7	4	6	4	9	7	9	9	6	3	6	4	9	8	7	6	5	4	4	6	11	8	10	6	7	4	6	4	9	7
sp|P14115|RL27A_MOUSE	sp|P14115|RL27A_MOUSE	7	7	7	sp|P14115|RL27A_MOUSE 60S ribosomal protein L27a OS=Mus musculus OX=10090 GN=Rpl27a PE=1 SV=5	60S ribosomal protein L27a	Rpl27a	1	7	7	7	2	1	2	2	2	3	3	2	1	2	1	2	2	4	2	3	1	2	2	1	3	3	4	2	2	1	2	2	2	3	3	2	1	2	1	2	2	4
sp|Q08288|LYAR_MOUSE;tr|D3Z5X8|D3Z5X8_MOUSE;tr|D3Z7N3|D3Z7N3_MOUSE;tr|D3Z345|D3Z345_MOUSE	sp|Q08288|LYAR_MOUSE	18;2;2;2	18;2;2;2	18;2;2;2	sp|Q08288|LYAR_MOUSE Cell growth-regulating nucleolar protein OS=Mus musculus OX=10090 GN=Lyar PE=1 SV=2	Cell growth-regulating nucleolar protein	Lyar	4	18	18	18	3	3	3	2	10	11	10	9	2	2	2	2	10	11	10	11	2	3	1	4	9	9	9	8	3	3	3	2	10	11	10	9	2	2	2	2	10	11
sp|P17918|PCNA_MOUSE	sp|P17918|PCNA_MOUSE	8	8	8	sp|P17918|PCNA_MOUSE Proliferating cell nuclear antigen OS=Mus musculus OX=10090 GN=Pcna PE=1 SV=2	Proliferating cell nuclear antigen	Pcna	1	8	8	8	0	0	0	0	6	7	5	5	0	0	0	0	5	7	6	6	0	0	0	0	5	6	7	6	0	0	0	0	6	7	5	5	0	0	0	0	5	7
sp|Q64433|CH10_MOUSE;tr|Q9JI95|Q9JI95_MOUSE	sp|Q64433|CH10_MOUSE;tr|Q9JI95|Q9JI95_MOUSE	8;6	8;6	8;6	sp|Q64433|CH10_MOUSE 10 kDa heat shock protein, mitochondrial OS=Mus musculus OX=10090 GN=Hspe1 PE=1 SV=2;tr|Q9JI95|Q9JI95_MOUSE CPN10-like protein OS=Mus musculus OX=10090 GN=Hspe1-rs1 PE=3 SV=1	10 kDa heat shock protein, mitochondrial	Hspe1	2	8	8	8	1	0	1	1	3	4	3	3	1	0	1	0	5	3	4	3	1	0	1	1	4	4	4	5	1	0	1	1	3	4	3	3	1	0	1	0	5	3
tr|A0A3B2WBL1|A0A3B2WBL1_MOUSE;tr|Q5XJF6|Q5XJF6_MOUSE;sp|P53026|RL10A_MOUSE;tr|A0A3B2W824|A0A3B2W824_MOUSE;tr|A0A3B2WDD2|A0A3B2WDD2_MOUSE;tr|A0A3B2W820|A0A3B2W820_MOUSE;tr|A0A3B2WCA5|A0A3B2WCA5_MOUSE;tr|D6RE43|D6RE43_MOUSE	tr|A0A3B2WBL1|A0A3B2WBL1_MOUSE;tr|Q5XJF6|Q5XJF6_MOUSE;sp|P53026|RL10A_MOUSE;tr|A0A3B2W824|A0A3B2W824_MOUSE;tr|A0A3B2WDD2|A0A3B2WDD2_MOUSE;tr|A0A3B2W820|A0A3B2W820_MOUSE	9;9;9;7;7;5;3;3	9;9;9;7;7;5;3;3	9;9;9;7;7;5;3;3	tr|A0A3B2WBL1|A0A3B2WBL1_MOUSE Ribosomal protein OS=Mus musculus OX=10090 GN=Rpl10a PE=1 SV=1;tr|Q5XJF6|Q5XJF6_MOUSE Ribosomal protein OS=Mus musculus OX=10090 GN=Rpl10a PE=1 SV=1;sp|P53026|RL10A_MOUSE 60S ribosomal protein L10a OS=Mus musculus OX=10090 GN	Ribosomal protein	Rpl10a	8	9	9	9	2	1	1	1	6	8	7	6	0	1	0	2	6	7	8	7	1	1	1	2	7	6	7	7	2	1	1	1	6	8	7	6	0	1	0	2	6	7
tr|A0A087WP98|A0A087WP98_MOUSE;tr|A0A087WPN6|A0A087WPN6_MOUSE;sp|P26350|PTMA_MOUSE;tr|A0A087WQN2|A0A087WQN2_MOUSE	tr|A0A087WP98|A0A087WP98_MOUSE;tr|A0A087WPN6|A0A087WPN6_MOUSE;sp|P26350|PTMA_MOUSE;tr|A0A087WQN2|A0A087WQN2_MOUSE	2;1;1;1	2;1;1;1	1;1;1;1	tr|A0A087WP98|A0A087WP98_MOUSE Prothymosin alpha OS=Mus musculus OX=10090 GN=Ptma PE=1 SV=1;tr|A0A087WPN6|A0A087WPN6_MOUSE Prothymosin alpha OS=Mus musculus OX=10090 GN=Ptma PE=1 SV=1;sp|P26350|PTMA_MOUSE Prothymosin alpha OS=Mus musculus OX=10090 GN=Ptma	Prothymosin alpha	Ptma	4	2	2	1	0	0	0	0	1	1	1	1	0	0	0	0	1	1	1	1	0	0	0	0	1	1	1	1	0	0	0	0	1	1	1	1	0	0	0	0	1	1
tr|A2AWT5|A2AWT5_MOUSE;tr|A2AWT6|A2AWT6_MOUSE;sp|P25976|UBF1_MOUSE;tr|E9Q4A8|E9Q4A8_MOUSE;tr|G3UZW9|G3UZW9_MOUSE	tr|A2AWT5|A2AWT5_MOUSE;tr|A2AWT6|A2AWT6_MOUSE;sp|P25976|UBF1_MOUSE	24;23;21;4;3	24;23;21;4;3	1;0;0;0;0	tr|A2AWT5|A2AWT5_MOUSE Nucleolar transcription factor 1 OS=Mus musculus OX=10090 GN=Ubtf PE=1 SV=1;tr|A2AWT6|A2AWT6_MOUSE Nucleolar transcription factor 1 OS=Mus musculus OX=10090 GN=Ubtf PE=1 SV=1;sp|P25976|UBF1_MOUSE Nucleolar transcription factor 1 OS=M	Nucleolar transcription factor 1	Ubtf	5	24	24	1	4	1	6	1	12	12	14	10	0	3	1	3	12	12	11	12	3	1	2	4	14	13	12	12	4	1	6	1	12	12	14	10	0	3	1	3	12	12
sp|Q91VE6|MK67I_MOUSE;tr|E0CXU3|E0CXU3_MOUSE	sp|Q91VE6|MK67I_MOUSE	22;3	22;3	22;3	sp|Q91VE6|MK67I_MOUSE MKI67 FHA domain-interacting nucleolar phosphoprotein OS=Mus musculus OX=10090 GN=Nifk PE=1 SV=1	MKI67 FHA domain-interacting nucleolar phosphoprotein	Nifk	2	22	22	22	4	3	5	3	10	10	11	12	0	3	1	2	13	9	9	11	2	4	3	4	13	11	11	9	4	3	5	3	10	10	11	12	0	3	1	2	13	9
sp|Q6ZWN5|RS9_MOUSE;tr|F7CJS8|F7CJS8_MOUSE;tr|D3YWH9|D3YWH9_MOUSE;tr|Q9CXW7|Q9CXW7_MOUSE;tr|D3Z673|D3Z673_MOUSE;tr|D3YUV6|D3YUV6_MOUSE	sp|Q6ZWN5|RS9_MOUSE;tr|F7CJS8|F7CJS8_MOUSE;tr|D3YWH9|D3YWH9_MOUSE;tr|Q9CXW7|Q9CXW7_MOUSE	16;11;11;11;3;2	16;11;11;11;3;2	16;11;11;11;3;2	sp|Q6ZWN5|RS9_MOUSE 40S ribosomal protein S9 OS=Mus musculus OX=10090 GN=Rps9 PE=1 SV=3;tr|F7CJS8|F7CJS8_MOUSE 40S ribosomal protein S9 (Fragment) OS=Mus musculus OX=10090 GN=Rps9 PE=1 SV=1;tr|D3YWH9|D3YWH9_MOUSE 40S ribosomal protein S9 OS=Mus musculus OX	40S ribosomal protein S9	Rps9	6	16	16	16	5	4	4	3	8	8	8	7	3	2	0	5	10	9	7	6	4	4	3	4	10	9	9	7	5	4	4	3	8	8	8	7	3	2	0	5	10	9
sp|Q8K4Z5|SF3A1_MOUSE	sp|Q8K4Z5|SF3A1_MOUSE	26	26	26	sp|Q8K4Z5|SF3A1_MOUSE Splicing factor 3A subunit 1 OS=Mus musculus OX=10090 GN=Sf3a1 PE=1 SV=1	Splicing factor 3A subunit 1	Sf3a1	1	26	26	26	0	1	1	1	17	19	18	18	1	1	0	1	19	17	18	17	1	1	0	1	18	13	15	17	0	1	1	1	17	19	18	18	1	1	0	1	19	17
sp|P62281|RS11_MOUSE;tr|A0A1B0GRR3|A0A1B0GRR3_MOUSE;tr|A0A1B0GSE8|A0A1B0GSE8_MOUSE	sp|P62281|RS11_MOUSE;tr|A0A1B0GRR3|A0A1B0GRR3_MOUSE;tr|A0A1B0GSE8|A0A1B0GSE8_MOUSE	12;10;8	12;10;8	12;10;8	sp|P62281|RS11_MOUSE 40S ribosomal protein S11 OS=Mus musculus OX=10090 GN=Rps11 PE=1 SV=3;tr|A0A1B0GRR3|A0A1B0GRR3_MOUSE 40S ribosomal protein S11 OS=Mus musculus OX=10090 GN=Rps11 PE=1 SV=1;tr|A0A1B0GSE8|A0A1B0GSE8_MOUSE 40S ribosomal protein S11 (Fragme	40S ribosomal protein S11	Rps11	3	12	12	12	4	4	3	4	5	4	1	4	2	3	2	3	5	2	4	3	2	3	2	3	5	4	5	4	4	4	3	4	5	4	1	4	2	3	2	3	5	2
sp|Q923D5|WBP11_MOUSE;tr|A0A0N4SWF7|A0A0N4SWF7_MOUSE;tr|A0A0N4SVL7|A0A0N4SVL7_MOUSE;tr|A0A0N4SV69|A0A0N4SV69_MOUSE	sp|Q923D5|WBP11_MOUSE	27;10;2;2	27;10;2;2	27;10;2;2	sp|Q923D5|WBP11_MOUSE WW domain-binding protein 11 OS=Mus musculus OX=10090 GN=Wbp11 PE=1 SV=2	WW domain-binding protein 11	Wbp11	4	27	27	27	5	3	6	3	11	11	12	10	4	4	3	6	12	13	12	13	4	4	3	8	13	14	13	14	5	3	6	3	11	11	12	10	4	4	3	6	12	13
tr|A0A0R4J1N9|A0A0R4J1N9_MOUSE;sp|P40630|TFAM_MOUSE;tr|D3Z0F3|D3Z0F3_MOUSE	tr|A0A0R4J1N9|A0A0R4J1N9_MOUSE;sp|P40630|TFAM_MOUSE;tr|D3Z0F3|D3Z0F3_MOUSE	13;13;10	13;13;10	13;13;10	tr|A0A0R4J1N9|A0A0R4J1N9_MOUSE Transcription factor A, mitochondrial OS=Mus musculus OX=10090 GN=Tfam PE=1 SV=1;sp|P40630|TFAM_MOUSE Transcription factor A, mitochondrial OS=Mus musculus OX=10090 GN=Tfam PE=1 SV=2;tr|D3Z0F3|D3Z0F3_MOUSE Transcription facto	Transcription factor A, mitochondrial	Tfam	3	13	13	13	2	2	3	1	7	8	7	6	1	1	1	1	7	6	5	9	1	1	1	2	6	7	7	8	2	2	3	1	7	8	7	6	1	1	1	1	7	6
sp|P62843|RS15_MOUSE;tr|D3YTQ9|D3YTQ9_MOUSE	sp|P62843|RS15_MOUSE;tr|D3YTQ9|D3YTQ9_MOUSE	9;7	9;7	9;7	sp|P62843|RS15_MOUSE 40S ribosomal protein S15 OS=Mus musculus OX=10090 GN=Rps15 PE=1 SV=2;tr|D3YTQ9|D3YTQ9_MOUSE 40S ribosomal protein S15 OS=Mus musculus OX=10090 GN=Rps15 PE=1 SV=1	40S ribosomal protein S15	Rps15	2	9	9	9	3	2	3	3	5	5	5	5	2	3	2	4	5	5	5	4	3	2	4	2	4	5	5	4	3	2	3	3	5	5	5	5	2	3	2	4	5	5
sp|P56480|ATPB_MOUSE	sp|P56480|ATPB_MOUSE	21	21	21	sp|P56480|ATPB_MOUSE ATP synthase subunit beta, mitochondrial OS=Mus musculus OX=10090 GN=Atp5f1b PE=1 SV=2	ATP synthase subunit beta, mitochondrial	Atp5f1b	1	21	21	21	1	1	1	1	13	13	13	12	2	1	0	1	14	12	11	17	1	1	1	2	14	11	13	9	1	1	1	1	13	13	13	12	2	1	0	1	14	12
sp|P26231|CTNA1_MOUSE;tr|A0A494BAD0|A0A494BAD0_MOUSE;tr|A0A494BAM5|A0A494BAM5_MOUSE;tr|A0A494BA24|A0A494BA24_MOUSE;sp|Q65CL1|CTNA3_MOUSE	sp|P26231|CTNA1_MOUSE;tr|A0A494BAD0|A0A494BAD0_MOUSE	26;14;7;1;1	26;14;7;1;1	23;14;7;1;1	sp|P26231|CTNA1_MOUSE Catenin alpha-1 OS=Mus musculus OX=10090 GN=Ctnna1 PE=1 SV=1;tr|A0A494BAD0|A0A494BAD0_MOUSE Catenin alpha-1 (Fragment) OS=Mus musculus OX=10090 GN=Ctnna1 PE=1 SV=1	Catenin alpha-1	Ctnna1	5	26	26	23	3	1	3	2	16	16	19	18	1	2	1	1	15	17	17	17	1	2	2	2	16	19	19	18	3	1	3	2	16	16	19	18	1	2	1	1	15	17
sp|P63101|1433Z_MOUSE;tr|A0A2I3BQ03|A0A2I3BQ03_MOUSE;tr|D3YXN6|D3YXN6_MOUSE;tr|D3YXF4|D3YXF4_MOUSE	sp|P63101|1433Z_MOUSE;tr|A0A2I3BQ03|A0A2I3BQ03_MOUSE	12;8;4;1	10;7;3;1	9;6;2;1	sp|P63101|1433Z_MOUSE 14-3-3 protein zeta/delta OS=Mus musculus OX=10090 GN=Ywhaz PE=1 SV=1;tr|A0A2I3BQ03|A0A2I3BQ03_MOUSE 14-3-3 protein zeta/delta (Fragment) OS=Mus musculus OX=10090 GN=Ywhaz PE=1 SV=1	14-3-3 protein zeta/delta	Ywhaz	4	12	10	9	1	2	2	1	8	6	7	7	1	1	2	2	6	6	8	5	1	2	2	2	6	6	8	7	1	2	2	1	6	5	5	6	1	1	2	2	5	5
sp|Q9CPP0|NPM3_MOUSE	sp|Q9CPP0|NPM3_MOUSE	2	2	2	sp|Q9CPP0|NPM3_MOUSE Nucleoplasmin-3 OS=Mus musculus OX=10090 GN=Npm3 PE=1 SV=3	Nucleoplasmin-3	Npm3	1	2	2	2	1	1	2	1	1	1	2	1	0	1	1	1	2	2	1	2	1	0	1	1	2	2	2	2	1	1	2	1	1	1	2	1	0	1	1	1	2	2
sp|P11031|TCP4_MOUSE	sp|P11031|TCP4_MOUSE	11	11	11	sp|P11031|TCP4_MOUSE Activated RNA polymerase II transcriptional coactivator p15 OS=Mus musculus OX=10090 GN=Sub1 PE=1 SV=3	Activated RNA polymerase II transcriptional coactivator p15	Sub1	1	11	11	11	1	1	3	0	6	6	8	6	0	0	0	0	6	6	6	6	0	1	0	2	7	6	5	5	1	1	3	0	6	6	8	6	0	0	0	0	6	6
tr|E9Q317|E9Q317_MOUSE;sp|O55128|SAP18_MOUSE;tr|D3Z2N9|D3Z2N9_MOUSE;tr|D3YY73|D3YY73_MOUSE;tr|D3YY55|D3YY55_MOUSE	tr|E9Q317|E9Q317_MOUSE;sp|O55128|SAP18_MOUSE;tr|D3Z2N9|D3Z2N9_MOUSE;tr|D3YY73|D3YY73_MOUSE	12;9;8;7;4	12;9;8;7;4	12;9;8;7;4	tr|E9Q317|E9Q317_MOUSE 18 kDa Sin3-associated polypeptide OS=Mus musculus OX=10090 GN=Sap18 PE=1 SV=1;sp|O55128|SAP18_MOUSE Histone deacetylase complex subunit SAP18 OS=Mus musculus OX=10090 GN=Sap18 PE=1 SV=1;tr|D3Z2N9|D3Z2N9_MOUSE Histone deacetylase com	18 kDa Sin3-associated polypeptide	Sap18	5	12	12	12	3	3	4	3	5	7	6	6	3	3	3	3	6	7	7	6	3	4	3	3	7	5	6	6	3	3	4	3	5	7	6	6	3	3	3	3	6	7
tr|A0A3B2W450|A0A3B2W450_MOUSE;sp|Q62241|RU1C_MOUSE;tr|A0A3B2WCR6|A0A3B2WCR6_MOUSE	tr|A0A3B2W450|A0A3B2W450_MOUSE;sp|Q62241|RU1C_MOUSE;tr|A0A3B2WCR6|A0A3B2WCR6_MOUSE	3;3;3	3;3;3	3;3;3	tr|A0A3B2W450|A0A3B2W450_MOUSE U1 small nuclear ribonucleoprotein C OS=Mus musculus OX=10090 GN=Snrpc PE=1 SV=1;sp|Q62241|RU1C_MOUSE U1 small nuclear ribonucleoprotein C OS=Mus musculus OX=10090 GN=Snrpc PE=1 SV=1;tr|A0A3B2WCR6|A0A3B2WCR6_MOUSE U1 small nu	U1 small nuclear ribonucleoprotein C	Snrpc	3	3	3	3	0	0	0	0	1	1	2	1	0	0	0	0	1	2	1	3	0	0	0	0	1	2	1	1	0	0	0	0	1	1	2	1	0	0	0	0	1	2
sp|P63038|CH60_MOUSE;tr|D3Z2F2|D3Z2F2_MOUSE;tr|D3Z7J9|D3Z7J9_MOUSE	sp|P63038|CH60_MOUSE	26;8;4	26;8;4	26;8;4	sp|P63038|CH60_MOUSE 60 kDa heat shock protein, mitochondrial OS=Mus musculus OX=10090 GN=Hspd1 PE=1 SV=1	60 kDa heat shock protein, mitochondrial	Hspd1	3	26	26	26	1	0	2	0	12	16	13	11	0	0	0	1	17	12	15	17	0	0	0	0	16	14	16	14	1	0	2	0	12	16	13	11	0	0	0	1	17	12
sp|O54941|SMCE1_MOUSE	sp|O54941|SMCE1_MOUSE	15	15	15	sp|O54941|SMCE1_MOUSE SWI/SNF-related matrix-associated actin-dependent regulator of chromatin subfamily E member 1 OS=Mus musculus OX=10090 GN=Smarce1 PE=1 SV=1	SWI/SNF-related matrix-associated actin-dependent regulator of chromatin subfamily E member 1	Smarce1	1	15	15	15	2	2	3	2	10	11	9	10	2	3	1	3	10	13	11	14	1	3	2	2	9	11	12	11	2	2	3	2	10	11	9	10	2	3	1	3	10	13
sp|P70372|ELAV1_MOUSE	sp|P70372|ELAV1_MOUSE	14	14	14	sp|P70372|ELAV1_MOUSE ELAV-like protein 1 OS=Mus musculus OX=10090 GN=Elavl1 PE=1 SV=2	ELAV-like protein 1	Elavl1	1	14	14	14	3	1	2	1	10	12	11	10	0	2	0	1	11	8	10	9	0	2	1	2	10	12	10	10	3	1	2	1	10	12	11	10	0	2	0	1	11	8
tr|A0A1L1STE4|A0A1L1STE4_MOUSE;tr|Q45VK5|Q45VK5_MOUSE;sp|Q9Z1X4|ILF3_MOUSE;tr|A0A1L1ST48|A0A1L1ST48_MOUSE;tr|A0A1L1SU19|A0A1L1SU19_MOUSE;tr|A0A1L1SR62|A0A1L1SR62_MOUSE;tr|A0A1L1SQ69|A0A1L1SQ69_MOUSE;tr|A0A1L1SSU8|A0A1L1SSU8_MOUSE	tr|A0A1L1STE4|A0A1L1STE4_MOUSE;tr|Q45VK5|Q45VK5_MOUSE;sp|Q9Z1X4|ILF3_MOUSE	26;25;25;5;4;2;2;2	26;25;25;5;4;2;2;2	19;18;18;5;4;2;2;2	tr|A0A1L1STE4|A0A1L1STE4_MOUSE Interleukin enhancer-binding factor 3 OS=Mus musculus OX=10090 GN=Ilf3 PE=1 SV=1;tr|Q45VK5|Q45VK5_MOUSE Interleukin enhancer-binding factor 3 OS=Mus musculus OX=10090 GN=Ilf3 PE=1 SV=1;sp|Q9Z1X4|ILF3_MOUSE Interleukin enhance	Interleukin enhancer-binding factor 3	Ilf3	8	26	26	19	2	1	3	1	16	20	20	18	0	2	0	1	19	14	14	17	0	1	1	1	16	15	16	15	2	1	3	1	16	20	20	18	0	2	0	1	19	14
sp|Q62261|SPTB2_MOUSE;tr|A0A0A0MQG2|A0A0A0MQG2_MOUSE;tr|A0A494BBH5|A0A494BBH5_MOUSE;sp|P15508|SPTB1_MOUSE;tr|E9Q397|E9Q397_MOUSE	sp|Q62261|SPTB2_MOUSE;tr|A0A0A0MQG2|A0A0A0MQG2_MOUSE	75;68;2;2;2	75;68;2;2;2	70;63;0;0;0	sp|Q62261|SPTB2_MOUSE Spectrin beta chain, non-erythrocytic 1 OS=Mus musculus OX=10090 GN=Sptbn1 PE=1 SV=2;tr|A0A0A0MQG2|A0A0A0MQG2_MOUSE Spectrin beta chain, non-erythrocytic 1 (Fragment) OS=Mus musculus OX=10090 GN=Sptbn1 PE=1 SV=1	Spectrin beta chain, non-erythrocytic 1	Sptbn1	5	75	75	70	4	1	5	2	40	41	29	35	0	0	1	2	35	27	29	35	1	1	1	2	38	30	37	34	4	1	5	2	40	41	29	35	0	0	1	2	35	27
sp|P57784|RU2A_MOUSE;tr|G5E883|G5E883_MOUSE;tr|A0A0U1RNZ6|A0A0U1RNZ6_MOUSE	sp|P57784|RU2A_MOUSE	21;7;4	21;7;4	21;7;4	sp|P57784|RU2A_MOUSE U2 small nuclear ribonucleoprotein A OS=Mus musculus OX=10090 GN=Snrpa1 PE=1 SV=2	U2 small nuclear ribonucleoprotein A	Snrpa1	3	21	21	21	6	6	6	3	11	8	9	9	4	4	4	6	11	8	8	10	3	4	5	5	10	9	11	9	6	6	6	3	11	8	9	9	4	4	4	6	11	8
sp|Q91YK2|RRP1B_MOUSE;tr|A0A494BAM4|A0A494BAM4_MOUSE;tr|D6RDD0|D6RDD0_MOUSE;tr|A0A494B9S4|A0A494B9S4_MOUSE	sp|Q91YK2|RRP1B_MOUSE	25;1;1;1	25;1;1;1	25;1;1;1	sp|Q91YK2|RRP1B_MOUSE Ribosomal RNA processing protein 1 homolog B OS=Mus musculus OX=10090 GN=Rrp1b PE=1 SV=2	Ribosomal RNA processing protein 1 homolog B	Rrp1b	4	25	25	25	4	3	3	2	12	14	13	10	2	1	2	3	13	15	14	12	1	3	2	3	9	16	12	14	4	3	3	2	12	14	13	10	2	1	2	3	13	15
sp|Q2VPQ9|EAF6_MOUSE;tr|V9GX42|V9GX42_MOUSE;tr|B1ASC8|B1ASC8_MOUSE;tr|V9GXH6|V9GXH6_MOUSE	sp|Q2VPQ9|EAF6_MOUSE;tr|V9GX42|V9GX42_MOUSE	16;14;6;5	16;14;6;5	16;14;6;5	sp|Q2VPQ9|EAF6_MOUSE Chromatin modification-related protein MEAF6 OS=Mus musculus OX=10090 GN=Meaf6 PE=1 SV=1;tr|V9GX42|V9GX42_MOUSE Chromatin modification-related protein MEAF6 OS=Mus musculus OX=10090 GN=Meaf6 PE=1 SV=1	Chromatin modification-related protein MEAF6	Meaf6	4	16	16	16	6	6	7	4	6	7	6	6	2	6	4	7	6	6	8	6	4	6	3	7	8	5	7	7	6	6	7	4	6	7	6	6	2	6	4	7	6	6
sp|P62911|RL32_MOUSE;sp|P17932|RL32P_MOUSE	sp|P62911|RL32_MOUSE	8;1	8;1	8;1	sp|P62911|RL32_MOUSE 60S ribosomal protein L32 OS=Mus musculus OX=10090 GN=Rpl32 PE=1 SV=2	60S ribosomal protein L32	Rpl32	2	8	8	8	0	0	0	0	4	5	4	5	0	1	0	0	6	5	4	4	0	0	0	0	6	4	3	5	0	0	0	0	4	5	4	5	0	1	0	0	6	5
sp|P60335|PCBP1_MOUSE	sp|P60335|PCBP1_MOUSE	11	8	8	sp|P60335|PCBP1_MOUSE Poly(rC)-binding protein 1 OS=Mus musculus OX=10090 GN=Pcbp1 PE=1 SV=1	Poly(rC)-binding protein 1	Pcbp1	1	11	8	8	2	2	3	3	7	6	7	6	2	2	2	2	7	8	7	8	2	2	1	3	6	7	5	7	1	1	2	2	5	5	4	4	2	1	2	1	5	5
sp|P14733|LMNB1_MOUSE	sp|P14733|LMNB1_MOUSE	31	31	28	sp|P14733|LMNB1_MOUSE Lamin-B1 OS=Mus musculus OX=10090 GN=Lmnb1 PE=1 SV=3	Lamin-B1	Lmnb1	1	31	31	28	5	3	4	4	17	16	16	20	1	3	1	4	19	15	17	17	3	4	4	4	16	13	16	14	5	3	4	4	17	16	16	20	1	3	1	4	19	15
sp|Q60817|NACA_MOUSE;sp|P70670|NACAM_MOUSE;sp|Q5SWP3|NACAD_MOUSE	sp|Q60817|NACA_MOUSE;sp|P70670|NACAM_MOUSE	8;8;1	8;8;1	8;8;1	sp|Q60817|NACA_MOUSE Nascent polypeptide-associated complex subunit alpha OS=Mus musculus OX=10090 GN=Naca PE=1 SV=1;sp|P70670|NACAM_MOUSE Nascent polypeptide-associated complex subunit alpha, muscle-specific form OS=Mus musculus OX=10090 GN=Naca PE=1 SV=2	Nascent polypeptide-associated complex subunit alpha	Naca	3	8	8	8	2	1	1	1	5	5	4	5	1	0	1	1	5	4	5	5	1	1	1	1	6	4	5	5	2	1	1	1	5	5	4	5	1	0	1	1	5	4
sp|Q8K3Y3|LN28A_MOUSE;tr|H3BLC6|H3BLC6_MOUSE;tr|H3BL11|H3BL11_MOUSE;tr|H3BK51|H3BK51_MOUSE	sp|Q8K3Y3|LN28A_MOUSE	13;6;6;6	13;6;6;6	13;6;6;6	sp|Q8K3Y3|LN28A_MOUSE Protein lin-28 homolog A OS=Mus musculus OX=10090 GN=Lin28a PE=1 SV=1	Protein lin-28 homolog A	Lin28a	4	13	13	13	2	1	2	2	8	8	6	8	2	1	2	1	8	7	6	6	2	1	2	1	8	6	8	8	2	1	2	2	8	8	6	8	2	1	2	1	8	7
sp|Q91YU8|SSF1_MOUSE;tr|A0A1L1SRW3|A0A1L1SRW3_MOUSE	sp|Q91YU8|SSF1_MOUSE	17;4	17;4	17;4	sp|Q91YU8|SSF1_MOUSE Suppressor of SWI4 1 homolog OS=Mus musculus OX=10090 GN=Ppan PE=1 SV=2	Suppressor of SWI4 1 homolog	Ppan	2	17	17	17	5	4	5	4	10	10	8	8	5	4	4	4	9	7	9	7	5	5	4	4	8	7	8	8	5	4	5	4	10	10	8	8	5	4	4	4	9	7
tr|D3YYM6|D3YYM6_MOUSE;tr|D3Z1S8|D3Z1S8_MOUSE;tr|Q91V55|Q91V55_MOUSE;sp|P97461|RS5_MOUSE	tr|D3YYM6|D3YYM6_MOUSE;tr|D3Z1S8|D3Z1S8_MOUSE;tr|Q91V55|Q91V55_MOUSE;sp|P97461|RS5_MOUSE	9;9;9;9	9;9;9;9	9;9;9;9	tr|D3YYM6|D3YYM6_MOUSE 40S ribosomal protein S5 (Fragment) OS=Mus musculus OX=10090 GN=Rps5 PE=1 SV=1;tr|D3Z1S8|D3Z1S8_MOUSE 40S ribosomal protein S5 (Fragment) OS=Mus musculus OX=10090 GN=Rps5 PE=1 SV=1;tr|Q91V55|Q91V55_MOUSE 40S ribosomal protein S5 OS=M	40S ribosomal protein S5 (Fragment)	Rps5	4	9	9	9	1	1	0	0	2	6	5	4	2	0	1	0	5	3	5	5	2	0	0	1	5	5	5	3	1	1	0	0	2	6	5	4	2	0	1	0	5	3
sp|Q9CWX9|DDX47_MOUSE;tr|F6QKD2|F6QKD2_MOUSE;tr|A0A0N4SVT1|A0A0N4SVT1_MOUSE;tr|A0A0N4SWC5|A0A0N4SWC5_MOUSE;tr|A0A0N4SVK2|A0A0N4SVK2_MOUSE;tr|D3YWF9|D3YWF9_MOUSE;tr|A0A0N4SV55|A0A0N4SV55_MOUSE	sp|Q9CWX9|DDX47_MOUSE;tr|F6QKD2|F6QKD2_MOUSE;tr|A0A0N4SVT1|A0A0N4SVT1_MOUSE	18;15;15;5;5;3;2	18;15;15;5;5;3;2	18;15;15;5;5;3;2	sp|Q9CWX9|DDX47_MOUSE Probable ATP-dependent RNA helicase DDX47 OS=Mus musculus OX=10090 GN=Ddx47 PE=2 SV=2;tr|F6QKD2|F6QKD2_MOUSE RNA helicase (Fragment) OS=Mus musculus OX=10090 GN=Ddx47 PE=1 SV=1;tr|A0A0N4SVT1|A0A0N4SVT1_MOUSE RNA helicase (Fragment) OS	Probable ATP-dependent RNA helicase DDX47	Ddx47	7	18	18	18	2	1	3	1	12	8	15	10	0	1	1	2	14	11	11	12	0	1	1	2	10	13	12	11	2	1	3	1	12	8	15	10	0	1	1	2	14	11
sp|Q3V1H1|CKAP2_MOUSE	sp|Q3V1H1|CKAP2_MOUSE	24	24	24	sp|Q3V1H1|CKAP2_MOUSE Cytoskeleton-associated protein 2 OS=Mus musculus OX=10090 GN=Ckap2 PE=1 SV=1	Cytoskeleton-associated protein 2	Ckap2	1	24	24	24	2	3	3	4	10	11	10	10	2	0	0	2	10	10	10	11	2	2	2	2	12	9	13	9	2	3	3	4	10	11	10	10	2	0	0	2	10	10
tr|B7FAU9|B7FAU9_MOUSE;sp|Q8BTM8|FLNA_MOUSE;tr|B7FAV1|B7FAV1_MOUSE;tr|F6XC15|F6XC15_MOUSE;tr|F6Z2C0|F6Z2C0_MOUSE;tr|J3JS91|J3JS91_MOUSE;tr|A0A668KLG7|A0A668KLG7_MOUSE	tr|B7FAU9|B7FAU9_MOUSE;sp|Q8BTM8|FLNA_MOUSE;tr|B7FAV1|B7FAV1_MOUSE	52;52;51;9;4;2;1	52;52;51;9;4;2;1	51;51;50;8;4;2;1	tr|B7FAU9|B7FAU9_MOUSE Filamin, alpha OS=Mus musculus OX=10090 GN=Flna PE=1 SV=1;sp|Q8BTM8|FLNA_MOUSE Filamin-A OS=Mus musculus OX=10090 GN=Flna PE=1 SV=5;tr|B7FAV1|B7FAV1_MOUSE Filamin, alpha (Fragment) OS=Mus musculus OX=10090 GN=Flna PE=1 SV=1	Filamin, alpha	Flna	7	52	52	51	4	0	2	2	26	26	25	25	2	1	2	1	25	25	23	34	2	3	2	2	35	27	31	33	4	0	2	2	26	26	25	25	2	1	2	1	25	25
sp|Q60865|CAPR1_MOUSE;tr|F6YLI0|F6YLI0_MOUSE;tr|F6YP03|F6YP03_MOUSE;tr|A2BH47|A2BH47_MOUSE	sp|Q60865|CAPR1_MOUSE	14;3;2;1	14;3;2;1	14;3;2;1	sp|Q60865|CAPR1_MOUSE Caprin-1 OS=Mus musculus OX=10090 GN=Caprin1 PE=1 SV=2	Caprin-1	Caprin1	4	14	14	14	1	1	1	1	8	10	8	7	0	1	1	2	11	8	9	7	1	1	2	0	9	9	8	6	1	1	1	1	8	10	8	7	0	1	1	2	11	8
tr|Q9CPX4|Q9CPX4_MOUSE;sp|P29391|FRIL1_MOUSE;tr|A0A1B0GR60|A0A1B0GR60_MOUSE;sp|P49945|FRIL2_MOUSE;tr|A0A1B0GRH4|A0A1B0GRH4_MOUSE;tr|A0A1Y7VNT9|A0A1Y7VNT9_MOUSE	tr|Q9CPX4|Q9CPX4_MOUSE;sp|P29391|FRIL1_MOUSE;tr|A0A1B0GR60|A0A1B0GR60_MOUSE;sp|P49945|FRIL2_MOUSE;tr|A0A1B0GRH4|A0A1B0GRH4_MOUSE	5;5;4;4;3;2	5;5;4;4;3;2	5;5;4;4;3;2	tr|Q9CPX4|Q9CPX4_MOUSE Ferritin OS=Mus musculus OX=10090 GN=Ftl1 PE=1 SV=1;sp|P29391|FRIL1_MOUSE Ferritin light chain 1 OS=Mus musculus OX=10090 GN=Ftl1 PE=1 SV=2;tr|A0A1B0GR60|A0A1B0GR60_MOUSE Ferritin OS=Mus musculus OX=10090 GN=Ftl1 PE=1 SV=1;sp|P49945|	Ferritin	Ftl1	6	5	5	5	0	0	0	0	4	5	5	4	0	0	0	0	4	5	5	4	0	0	0	1	3	3	4	3	0	0	0	0	4	5	5	4	0	0	0	0	4	5
sp|Q8CIL4|CA131_MOUSE	sp|Q8CIL4|CA131_MOUSE	16	16	16	sp|Q8CIL4|CA131_MOUSE Uncharacterized protein C1orf131 homolog OS=Mus musculus OX=10090 PE=1 SV=1	Uncharacterized protein C1orf131 homolog OS=Mus musculus OX=10090 PE=1 SV=1		1	16	16	16	3	2	2	2	10	10	11	10	2	2	2	2	9	11	9	10	2	2	2	2	10	11	10	10	3	2	2	2	10	10	11	10	2	2	2	2	9	11
sp|Q8CHY6|P66A_MOUSE;tr|E9QMN5|E9QMN5_MOUSE;tr|A0A1I7Q4G8|A0A1I7Q4G8_MOUSE;tr|A0A1D5RM58|A0A1D5RM58_MOUSE;tr|A0A1D5RM07|A0A1D5RM07_MOUSE	sp|Q8CHY6|P66A_MOUSE;tr|E9QMN5|E9QMN5_MOUSE;tr|A0A1I7Q4G8|A0A1I7Q4G8_MOUSE	24;24;23;5;3	24;24;23;5;3	24;24;23;5;3	sp|Q8CHY6|P66A_MOUSE Transcriptional repressor p66 alpha OS=Mus musculus OX=10090 GN=Gatad2a PE=1 SV=2;tr|E9QMN5|E9QMN5_MOUSE Transcriptional repressor p66 alpha OS=Mus musculus OX=10090 GN=Gatad2a PE=1 SV=1;tr|A0A1I7Q4G8|A0A1I7Q4G8_MOUSE Transcriptional r	Transcriptional repressor p66 alpha	Gatad2a	5	24	24	24	3	3	4	4	12	11	14	14	1	4	0	4	13	13	12	14	3	5	5	4	10	14	11	14	3	3	4	4	12	11	14	14	1	4	0	4	13	13
sp|Q8QZY9|SF3B4_MOUSE	sp|Q8QZY9|SF3B4_MOUSE	7	7	7	sp|Q8QZY9|SF3B4_MOUSE Splicing factor 3B subunit 4 OS=Mus musculus OX=10090 GN=Sf3b4 PE=1 SV=1	Splicing factor 3B subunit 4	Sf3b4	1	7	7	7	1	0	0	0	5	7	5	6	0	0	0	0	5	5	5	5	0	0	0	0	6	5	7	6	1	0	0	0	5	7	5	6	0	0	0	0	5	5
tr|Q3TUE1|Q3TUE1_MOUSE;tr|A0A0G2JGW9|A0A0G2JGW9_MOUSE;sp|Q91WJ8|FUBP1_MOUSE;tr|A0A0G2JFY5|A0A0G2JFY5_MOUSE;tr|Q3UUU2|Q3UUU2_MOUSE;tr|A0A0G2JG00|A0A0G2JG00_MOUSE;tr|A0A0G2JFK2|A0A0G2JFK2_MOUSE;tr|A0A0G2JGV9|A0A0G2JGV9_MOUSE;tr|A0A0G2JG96|A0A0G2JG96_MOUSE	tr|Q3TUE1|Q3TUE1_MOUSE;tr|A0A0G2JGW9|A0A0G2JGW9_MOUSE;sp|Q91WJ8|FUBP1_MOUSE;tr|A0A0G2JFY5|A0A0G2JFY5_MOUSE;tr|Q3UUU2|Q3UUU2_MOUSE;tr|A0A0G2JG00|A0A0G2JG00_MOUSE;tr|A0A0G2JFK2|A0A0G2JFK2_MOUSE	17;17;17;17;17;16;11;1;1	15;15;15;15;15;15;11;1;1	15;15;15;15;15;15;11;1;1	tr|Q3TUE1|Q3TUE1_MOUSE Far upstream element-binding protein 1 OS=Mus musculus OX=10090 GN=Fubp1 PE=1 SV=1;tr|A0A0G2JGW9|A0A0G2JGW9_MOUSE Far upstream element-binding protein 1 OS=Mus musculus OX=10090 GN=Fubp1 PE=1 SV=1;sp|Q91WJ8|FUBP1_MOUSE Far upstream e	Far upstream element-binding protein 1	Fubp1	9	17	15	15	3	2	3	2	11	13	14	12	1	3	2	2	12	12	12	8	2	3	3	4	11	11	13	12	2	1	2	1	11	12	13	11	1	2	1	1	11	11
sp|Q9CXW4|RL11_MOUSE;tr|A2BH06|A2BH06_MOUSE	sp|Q9CXW4|RL11_MOUSE;tr|A2BH06|A2BH06_MOUSE	9;7	9;7	9;7	sp|Q9CXW4|RL11_MOUSE 60S ribosomal protein L11 OS=Mus musculus OX=10090 GN=Rpl11 PE=1 SV=4;tr|A2BH06|A2BH06_MOUSE 60S ribosomal protein L11 (Fragment) OS=Mus musculus OX=10090 GN=Rpl11 PE=1 SV=1	60S ribosomal protein L11	Rpl11	2	9	9	9	1	2	2	2	6	6	4	6	2	1	1	1	6	4	4	4	2	1	2	2	5	4	4	4	1	2	2	2	6	6	4	6	2	1	1	1	6	4
sp|Q9JIH2|NUP50_MOUSE	sp|Q9JIH2|NUP50_MOUSE	14	14	14	sp|Q9JIH2|NUP50_MOUSE Nuclear pore complex protein Nup50 OS=Mus musculus OX=10090 GN=Nup50 PE=1 SV=3	Nuclear pore complex protein Nup50	Nup50	1	14	14	14	0	0	0	0	9	10	9	7	0	0	0	0	9	8	10	10	0	0	0	0	10	9	9	8	0	0	0	0	9	10	9	7	0	0	0	0	9	8
sp|Q60932|VDAC1_MOUSE;tr|F2Z471|F2Z471_MOUSE	sp|Q60932|VDAC1_MOUSE;tr|F2Z471|F2Z471_MOUSE	13;10	13;10	13;10	sp|Q60932|VDAC1_MOUSE Voltage-dependent anion-selective channel protein 1 OS=Mus musculus OX=10090 GN=Vdac1 PE=1 SV=3;tr|F2Z471|F2Z471_MOUSE Voltage-dependent anion-selective channel protein 1 OS=Mus musculus OX=10090 GN=Vdac1 PE=1 SV=1	Voltage-dependent anion-selective channel protein 1	Vdac1	2	13	13	13	0	0	0	0	10	9	13	8	0	0	0	0	9	8	7	13	0	0	0	0	7	11	8	9	0	0	0	0	10	9	13	8	0	0	0	0	9	8
sp|Q9JHS9|CWC15_MOUSE;tr|A0A1L1SVD8|A0A1L1SVD8_MOUSE	sp|Q9JHS9|CWC15_MOUSE	11;4	11;4	11;4	sp|Q9JHS9|CWC15_MOUSE Spliceosome-associated protein CWC15 homolog OS=Mus musculus OX=10090 GN=Cwc15 PE=1 SV=1	Spliceosome-associated protein CWC15 homolog	Cwc15	2	11	11	11	4	4	3	4	2	3	4	2	4	2	5	4	3	4	2	3	4	3	4	4	3	5	2	3	4	4	3	4	2	3	4	2	4	2	5	4	3	4
sp|P14206|RSSA_MOUSE;tr|A0A1L1SUK3|A0A1L1SUK3_MOUSE;tr|A0A1L1SRW0|A0A1L1SRW0_MOUSE	sp|P14206|RSSA_MOUSE;tr|A0A1L1SUK3|A0A1L1SUK3_MOUSE	16;8;6	16;8;6	16;8;6	sp|P14206|RSSA_MOUSE 40S ribosomal protein SA OS=Mus musculus OX=10090 GN=Rpsa PE=1 SV=4;tr|A0A1L1SUK3|A0A1L1SUK3_MOUSE 40S ribosomal protein SA OS=Mus musculus OX=10090 GN=Rpsa PE=1 SV=1	40S ribosomal protein SA	Rpsa	3	16	16	16	4	3	3	1	9	9	8	7	2	1	1	2	11	11	9	12	2	2	2	2	9	11	7	9	4	3	3	1	9	9	8	7	2	1	1	2	11	11
sp|Q8K363|DDX18_MOUSE;tr|F6ZX28|F6ZX28_MOUSE	sp|Q8K363|DDX18_MOUSE	22;4	22;4	22;4	sp|Q8K363|DDX18_MOUSE ATP-dependent RNA helicase DDX18 OS=Mus musculus OX=10090 GN=Ddx18 PE=1 SV=1	ATP-dependent RNA helicase DDX18	Ddx18	2	22	22	22	1	0	4	1	13	17	15	13	0	0	1	0	14	18	14	17	2	0	1	0	16	17	11	16	1	0	4	1	13	17	15	13	0	0	1	0	14	18
sp|Q640M1|UT14A_MOUSE;sp|Q6EJB6|UT14B_MOUSE;tr|E9Q9S3|E9Q9S3_MOUSE	sp|Q640M1|UT14A_MOUSE	32;5;4	32;5;4	32;5;4	sp|Q640M1|UT14A_MOUSE U3 small nucleolar RNA-associated protein 14 homolog A OS=Mus musculus OX=10090 GN=Utp14a PE=1 SV=1	U3 small nucleolar RNA-associated protein 14 homolog A	Utp14a	3	32	32	32	2	3	4	1	13	18	13	14	1	2	2	4	15	16	16	13	0	1	1	3	19	17	17	20	2	3	4	1	13	18	13	14	1	2	2	4	15	16
sp|P70279|SURF6_MOUSE;tr|A2ALA0|A2ALA0_MOUSE	sp|P70279|SURF6_MOUSE	19;9	19;9	19;9	sp|P70279|SURF6_MOUSE Surfeit locus protein 6 OS=Mus musculus OX=10090 GN=Surf6 PE=1 SV=1	Surfeit locus protein 6	Surf6	2	19	19	19	7	10	9	7	9	8	5	7	7	7	6	5	8	6	7	7	7	7	8	7	8	6	8	8	7	10	9	7	9	8	5	7	7	7	6	5	8	6
sp|Q6ZWY8|TYB10_MOUSE;CON__P21752;tr|A0A0N4SVF0|A0A0N4SVF0_MOUSE	sp|Q6ZWY8|TYB10_MOUSE	3;1;1	3;1;1	3;1;1	sp|Q6ZWY8|TYB10_MOUSE Thymosin beta-10 OS=Mus musculus OX=10090 GN=Tmsb10 PE=1 SV=3	Thymosin beta-10	Tmsb10	3	3	3	3	0	0	0	0	2	2	2	1	0	0	0	0	3	2	1	2	0	0	0	0	2	3	2	2	0	0	0	0	2	2	2	1	0	0	0	0	3	2
sp|Q6P8I4|PCNP_MOUSE;tr|F8WI88|F8WI88_MOUSE;tr|Q3TM89|Q3TM89_MOUSE;tr|D3YWA4|D3YWA4_MOUSE;tr|D6RGL8|D6RGL8_MOUSE;tr|D6RDQ3|D6RDQ3_MOUSE	sp|Q6P8I4|PCNP_MOUSE;tr|F8WI88|F8WI88_MOUSE;tr|Q3TM89|Q3TM89_MOUSE;tr|D3YWA4|D3YWA4_MOUSE	10;8;7;6;1;1	10;8;7;6;1;1	10;8;7;6;1;1	sp|Q6P8I4|PCNP_MOUSE PEST proteolytic signal-containing nuclear protein OS=Mus musculus OX=10090 GN=Pcnp PE=1 SV=1;tr|F8WI88|F8WI88_MOUSE PEST proteolytic signal-containing nuclear protein OS=Mus musculus OX=10090 GN=Pcnp PE=1 SV=1;tr|Q3TM89|Q3TM89_MOUSE P	PEST proteolytic signal-containing nuclear protein	Pcnp	6	10	10	10	1	2	2	2	3	5	3	4	4	1	3	4	4	3	5	4	3	3	3	4	3	5	4	3	1	2	2	2	3	5	3	4	4	1	3	4	4	3
sp|P11260|LORF1_MOUSE	sp|P11260|LORF1_MOUSE	14	14	14	sp|P11260|LORF1_MOUSE LINE-1 retrotransposable element ORF1 protein OS=Mus musculus OX=10090 GN=Lire1 PE=1 SV=2	LINE-1 retrotransposable element ORF1 protein	Lire1	1	14	14	14	3	2	3	1	10	12	9	9	1	2	0	2	13	9	10	10	1	1	0	2	9	11	10	10	3	2	3	1	10	12	9	9	1	2	0	2	13	9
sp|Q9JMG1|EDF1_MOUSE	sp|Q9JMG1|EDF1_MOUSE	10	10	10	sp|Q9JMG1|EDF1_MOUSE Endothelial differentiation-related factor 1 OS=Mus musculus OX=10090 GN=Edf1 PE=1 SV=1	Endothelial differentiation-related factor 1	Edf1	1	10	10	10	3	3	4	3	2	2	3	3	4	3	4	4	3	2	2	1	6	4	4	4	2	2	2	2	3	3	4	3	2	2	3	3	4	3	4	4	3	2
tr|B1AZS9|B1AZS9_MOUSE;sp|O08807|PRDX4_MOUSE	tr|B1AZS9|B1AZS9_MOUSE;sp|O08807|PRDX4_MOUSE	2;2	1;1	1;1	tr|B1AZS9|B1AZS9_MOUSE Peroxiredoxin-4 (Fragment) OS=Mus musculus OX=10090 GN=Prdx4 PE=1 SV=1;sp|O08807|PRDX4_MOUSE Peroxiredoxin-4 OS=Mus musculus OX=10090 GN=Prdx4 PE=1 SV=1	Peroxiredoxin-4 (Fragment)	Prdx4	2	2	1	1	0	0	1	1	2	2	2	1	1	0	0	0	2	2	2	2	1	1	0	1	2	2	2	2	0	0	1	1	1	1	1	0	1	0	0	0	1	1
sp|Q99L45|IF2B_MOUSE;tr|E0CXJ3|E0CXJ3_MOUSE	sp|Q99L45|IF2B_MOUSE	14;6	14;6	14;6	sp|Q99L45|IF2B_MOUSE Eukaryotic translation initiation factor 2 subunit 2 OS=Mus musculus OX=10090 GN=Eif2s2 PE=1 SV=1	Eukaryotic translation initiation factor 2 subunit 2	Eif2s2	2	14	14	14	2	1	2	1	9	10	8	8	1	1	1	1	10	11	9	9	1	1	1	1	8	10	9	9	2	1	2	1	9	10	8	8	1	1	1	1	10	11
sp|Q8CJF7|ELYS_MOUSE;tr|F6S6E4|F6S6E4_MOUSE;tr|F6SJR1|F6SJR1_MOUSE	sp|Q8CJF7|ELYS_MOUSE	23;4;1	23;4;1	23;4;1	sp|Q8CJF7|ELYS_MOUSE Protein ELYS OS=Mus musculus OX=10090 GN=Ahctf1 PE=1 SV=1	Protein ELYS	Ahctf1	3	23	23	23	4	3	3	4	10	12	11	8	4	5	4	3	10	9	10	8	6	4	4	4	9	10	10	13	4	3	3	4	10	12	11	8	4	5	4	3	10	9
sp|P62267|RS23_MOUSE	sp|P62267|RS23_MOUSE	3	3	3	sp|P62267|RS23_MOUSE 40S ribosomal protein S23 OS=Mus musculus OX=10090 GN=Rps23 PE=1 SV=3	40S ribosomal protein S23	Rps23	1	3	3	3	0	0	0	0	2	2	2	2	0	0	0	1	2	2	2	2	0	0	1	0	2	2	2	2	0	0	0	0	2	2	2	2	0	0	0	1	2	2
sp|P14602|HSPB1_MOUSE;tr|D3YZ06|D3YZ06_MOUSE	sp|P14602|HSPB1_MOUSE;tr|D3YZ06|D3YZ06_MOUSE	9;6	9;6	9;6	sp|P14602|HSPB1_MOUSE Heat shock protein beta-1 OS=Mus musculus OX=10090 GN=Hspb1 PE=1 SV=3;tr|D3YZ06|D3YZ06_MOUSE Heat shock protein beta-1 OS=Mus musculus OX=10090 GN=Hspb1 PE=1 SV=1	Heat shock protein beta-1	Hspb1	2	9	9	9	1	2	0	2	6	6	6	4	1	2	0	1	6	5	6	5	2	2	2	2	6	5	8	4	1	2	0	2	6	6	6	4	1	2	0	1	6	5
sp|P50580|PA2G4_MOUSE	sp|P50580|PA2G4_MOUSE	15	15	15	sp|P50580|PA2G4_MOUSE Proliferation-associated protein 2G4 OS=Mus musculus OX=10090 GN=Pa2g4 PE=1 SV=3	Proliferation-associated protein 2G4	Pa2g4	1	15	15	15	2	1	1	1	11	10	8	5	0	2	0	0	13	9	7	9	0	1	0	0	10	10	10	8	2	1	1	1	11	10	8	5	0	2	0	0	13	9
sp|Q8C5L7|RBM34_MOUSE;tr|A0A1D5RLR3|A0A1D5RLR3_MOUSE	sp|Q8C5L7|RBM34_MOUSE;tr|A0A1D5RLR3|A0A1D5RLR3_MOUSE	18;17	18;17	18;17	sp|Q8C5L7|RBM34_MOUSE RNA-binding protein 34 OS=Mus musculus OX=10090 GN=Rbm34 PE=1 SV=2;tr|A0A1D5RLR3|A0A1D5RLR3_MOUSE RNA-binding protein 34 OS=Mus musculus OX=10090 GN=Rbm34 PE=1 SV=1	RNA-binding protein 34	Rbm34	2	18	18	18	1	1	1	2	8	10	10	9	1	1	2	1	9	10	10	13	2	1	2	1	12	9	9	10	1	1	1	2	8	10	10	9	1	1	2	1	9	10
sp|Q9CPS7|PNO1_MOUSE	sp|Q9CPS7|PNO1_MOUSE	14	14	14	sp|Q9CPS7|PNO1_MOUSE RNA-binding protein PNO1 OS=Mus musculus OX=10090 GN=Pno1 PE=1 SV=1	RNA-binding protein PNO1	Pno1	1	14	14	14	2	1	2	1	7	8	10	7	1	1	1	1	9	10	8	9	1	1	1	2	12	10	9	8	2	1	2	1	7	8	10	7	1	1	1	1	9	10
tr|A0A0A0MQM0|A0A0A0MQM0_MOUSE;sp|P63242|IF5A1_MOUSE;tr|J3QPS8|J3QPS8_MOUSE;sp|Q8BGY2|IF5A2_MOUSE	tr|A0A0A0MQM0|A0A0A0MQM0_MOUSE;sp|P63242|IF5A1_MOUSE;tr|J3QPS8|J3QPS8_MOUSE	7;7;4;3	7;7;4;3	7;7;4;3	tr|A0A0A0MQM0|A0A0A0MQM0_MOUSE Eukaryotic translation initiation factor 5A (Fragment) OS=Mus musculus OX=10090 GN=Eif5a PE=1 SV=1;sp|P63242|IF5A1_MOUSE Eukaryotic translation initiation factor 5A-1 OS=Mus musculus OX=10090 GN=Eif5a PE=1 SV=2;tr|J3QPS8|J3QP	Eukaryotic translation initiation factor 5A (Fragment)	Eif5a	4	7	7	7	0	0	0	0	6	4	5	5	0	0	0	0	6	4	4	4	0	0	0	0	7	3	5	5	0	0	0	0	6	4	5	5	0	0	0	0	6	4
sp|Q64152|BTF3_MOUSE	sp|Q64152|BTF3_MOUSE	5	5	4	sp|Q64152|BTF3_MOUSE Transcription factor BTF3 OS=Mus musculus OX=10090 GN=Btf3 PE=1 SV=3	Transcription factor BTF3	Btf3	1	5	5	4	0	0	0	0	4	4	4	4	1	0	0	0	4	4	3	4	1	0	1	0	4	4	4	4	0	0	0	0	4	4	4	4	1	0	0	0	4	4
tr|A0A2I3BRM6|A0A2I3BRM6_MOUSE	tr|A0A2I3BRM6|A0A2I3BRM6_MOUSE	13	2	2	tr|A0A2I3BRM6|A0A2I3BRM6_MOUSE Heterogeneous nuclear ribonucleoproteins C1/C2 (Fragment) OS=Mus musculus OX=10090 GN=Hnrnpc PE=1 SV=1	Heterogeneous nuclear ribonucleoproteins C1/C2 (Fragment)	Hnrnpc	1	13	2	2	4	3	4	3	9	7	7	11	2	3	3	3	9	8	7	8	3	3	3	3	7	8	10	10	1	1	1	1	2	2	2	2	0	1	1	1	2	2
sp|E9Q7G0|NUMA1_MOUSE;tr|F6ZQA3|F6ZQA3_MOUSE;tr|A0A1B0GT61|A0A1B0GT61_MOUSE;tr|A0A1B0GSW3|A0A1B0GSW3_MOUSE	sp|E9Q7G0|NUMA1_MOUSE;tr|F6ZQA3|F6ZQA3_MOUSE	16;12;1;1	16;12;1;1	16;12;1;1	sp|E9Q7G0|NUMA1_MOUSE Nuclear mitotic apparatus protein 1 OS=Mus musculus OX=10090 GN=Numa1 PE=1 SV=1;tr|F6ZQA3|F6ZQA3_MOUSE Nuclear mitotic apparatus protein 1 (Fragment) OS=Mus musculus OX=10090 GN=Numa1 PE=1 SV=1	Nuclear mitotic apparatus protein 1	Numa1	4	16	16	16	7	8	8	8	5	6	6	5	7	6	5	8	6	4	5	5	8	5	7	6	6	5	5	5	7	8	8	8	5	6	6	5	7	6	5	8	6	4
sp|Q9CQR2|RS21_MOUSE	sp|Q9CQR2|RS21_MOUSE	5	5	5	sp|Q9CQR2|RS21_MOUSE 40S ribosomal protein S21 OS=Mus musculus OX=10090 GN=Rps21 PE=1 SV=1	40S ribosomal protein S21	Rps21	1	5	5	5	1	0	1	0	3	3	2	3	1	0	2	0	3	2	3	3	1	0	1	0	3	2	3	3	1	0	1	0	3	3	2	3	1	0	2	0	3	2
sp|P42932|TCPQ_MOUSE;tr|H3BL49|H3BL49_MOUSE;tr|H3BJB6|H3BJB6_MOUSE;tr|H3BLL1|H3BLL1_MOUSE;tr|H3BKG2|H3BKG2_MOUSE;tr|H3BKR8|H3BKR8_MOUSE	sp|P42932|TCPQ_MOUSE;tr|H3BL49|H3BL49_MOUSE;tr|H3BJB6|H3BJB6_MOUSE	20;19;12;3;3;2	20;19;12;3;3;2	20;19;12;3;3;2	sp|P42932|TCPQ_MOUSE T-complex protein 1 subunit theta OS=Mus musculus OX=10090 GN=Cct8 PE=1 SV=3;tr|H3BL49|H3BL49_MOUSE CCT-theta OS=Mus musculus OX=10090 GN=Cct8 PE=1 SV=1;tr|H3BJB6|H3BJB6_MOUSE T-complex protein 1 subunit theta (Fragment) OS=Mus musculu	T-complex protein 1 subunit theta	Cct8	6	20	20	20	2	1	1	0	13	12	11	8	1	1	0	1	13	10	13	11	1	2	0	1	11	10	13	12	2	1	1	0	13	12	11	8	1	1	0	1	13	10
sp|Q8VIJ6|SFPQ_MOUSE	sp|Q8VIJ6|SFPQ_MOUSE	22	22	22	sp|Q8VIJ6|SFPQ_MOUSE Splicing factor, proline- and glutamine-rich OS=Mus musculus OX=10090 GN=Sfpq PE=1 SV=1	Splicing factor, proline- and glutamine-rich	Sfpq	1	22	22	22	1	3	4	4	9	7	10	9	3	1	2	3	10	9	7	6	4	2	1	2	8	13	9	8	1	3	4	4	9	7	10	9	3	1	2	3	10	9
tr|A2AJ72|A2AJ72_MOUSE;tr|Q3TIX6|Q3TIX6_MOUSE;tr|A0A0A6YVV5|A0A0A6YVV5_MOUSE;tr|A2AJ71|A2AJ71_MOUSE;tr|A0A0A6YY39|A0A0A6YY39_MOUSE;tr|F7AM43|F7AM43_MOUSE;tr|A0A0A6YX76|A0A0A6YX76_MOUSE;tr|A0A0A6YW42|A0A0A6YW42_MOUSE;tr|F6W2V3|F6W2V3_MOUSE	tr|A2AJ72|A2AJ72_MOUSE;tr|Q3TIX6|Q3TIX6_MOUSE	18;17;8;4;4;4;3;1;1	18;17;8;4;4;4;3;1;1	17;16;7;4;4;4;3;1;1	tr|A2AJ72|A2AJ72_MOUSE Far upstream element (FUSE)-binding protein 3 OS=Mus musculus OX=10090 GN=Fubp3 PE=1 SV=1;tr|Q3TIX6|Q3TIX6_MOUSE Far upstream element (FUSE)-binding protein 3 OS=Mus musculus OX=10090 GN=Fubp3 PE=1 SV=1	Far upstream element (FUSE)-binding protein 3	Fubp3	9	18	18	17	2	1	3	2	11	16	12	13	0	1	1	2	12	12	14	14	1	2	1	2	13	12	13	14	2	1	3	2	11	16	12	13	0	1	1	2	12	12
sp|Q62446|FKBP3_MOUSE;tr|A0A1Y7VLK0|A0A1Y7VLK0_MOUSE;tr|A0A1Y7VP01|A0A1Y7VP01_MOUSE;tr|A0A1Y7VJ86|A0A1Y7VJ86_MOUSE;tr|A0A1Y7VMJ9|A0A1Y7VMJ9_MOUSE	sp|Q62446|FKBP3_MOUSE;tr|A0A1Y7VLK0|A0A1Y7VLK0_MOUSE;tr|A0A1Y7VP01|A0A1Y7VP01_MOUSE	12;9;6;5;4	12;9;6;5;4	12;9;6;5;4	sp|Q62446|FKBP3_MOUSE Peptidyl-prolyl cis-trans isomerase FKBP3 OS=Mus musculus OX=10090 GN=Fkbp3 PE=1 SV=2;tr|A0A1Y7VLK0|A0A1Y7VLK0_MOUSE Peptidylprolyl isomerase OS=Mus musculus OX=10090 GN=Fkbp3 PE=1 SV=1;tr|A0A1Y7VP01|A0A1Y7VP01_MOUSE Peptidylprolyl is	Peptidyl-prolyl cis-trans isomerase FKBP3	Fkbp3	5	12	12	12	0	0	1	0	8	7	5	5	0	0	0	0	10	7	7	7	0	1	1	0	10	8	8	8	0	0	1	0	8	7	5	5	0	0	0	0	10	7
sp|Q8CCG4|DPPA4_MOUSE;tr|E9PUG8|E9PUG8_MOUSE	sp|Q8CCG4|DPPA4_MOUSE;tr|E9PUG8|E9PUG8_MOUSE	10;5	10;5	10;5	sp|Q8CCG4|DPPA4_MOUSE Developmental pluripotency-associated protein 4 OS=Mus musculus OX=10090 GN=Dppa4 PE=1 SV=2;tr|E9PUG8|E9PUG8_MOUSE Developmental pluripotency-associated protein 4 OS=Mus musculus OX=10090 GN=Dppa4 PE=1 SV=1	Developmental pluripotency-associated protein 4	Dppa4	2	10	10	10	1	1	2	1	5	6	7	5	1	1	1	1	6	6	4	5	1	1	1	1	7	5	7	7	1	1	2	1	5	6	7	5	1	1	1	1	6	6
sp|Q9D8M4|RL7L_MOUSE;tr|A0A3B2WD11|A0A3B2WD11_MOUSE	sp|Q9D8M4|RL7L_MOUSE	12;3	12;3	12;3	sp|Q9D8M4|RL7L_MOUSE 60S ribosomal protein L7-like 1 OS=Mus musculus OX=10090 GN=Rpl7l1 PE=1 SV=1	60S ribosomal protein L7-like 1	Rpl7l1	2	12	12	12	1	0	1	0	7	8	6	8	2	0	0	0	8	8	7	6	0	0	0	0	7	8	5	8	1	0	1	0	7	8	6	8	2	0	0	0	8	8
sp|Q8BJW6|EIF2A_MOUSE;tr|D3YZZ6|D3YZZ6_MOUSE;tr|D6RFN2|D6RFN2_MOUSE;tr|D6RGA6|D6RGA6_MOUSE	sp|Q8BJW6|EIF2A_MOUSE	18;6;2;2	18;6;2;2	18;6;2;2	sp|Q8BJW6|EIF2A_MOUSE Eukaryotic translation initiation factor 2A OS=Mus musculus OX=10090 GN=Eif2a PE=1 SV=2	Eukaryotic translation initiation factor 2A	Eif2a	4	18	18	18	1	2	2	2	11	13	12	10	2	1	2	2	13	10	11	10	2	1	1	2	12	9	12	10	1	2	2	2	11	13	12	10	2	1	2	2	13	10
sp|P68040|RACK1_MOUSE	sp|P68040|RACK1_MOUSE	10	10	10	sp|P68040|RACK1_MOUSE Receptor of activated protein C kinase 1 OS=Mus musculus OX=10090 GN=Rack1 PE=1 SV=3	Receptor of activated protein C kinase 1	Rack1	1	10	10	10	0	0	0	0	8	9	8	5	0	0	0	0	9	6	7	9	0	0	0	0	9	6	8	5	0	0	0	0	8	9	8	5	0	0	0	0	9	6
sp|Q9JL35|HMGN5_MOUSE	sp|Q9JL35|HMGN5_MOUSE	9	9	9	sp|Q9JL35|HMGN5_MOUSE High mobility group nucleosome-binding domain-containing protein 5 OS=Mus musculus OX=10090 GN=Hmgn5 PE=1 SV=2	High mobility group nucleosome-binding domain-containing protein 5	Hmgn5	1	9	9	9	3	3	2	1	4	5	3	4	3	1	2	3	4	4	5	4	3	3	3	2	4	4	4	3	3	3	2	1	4	5	3	4	3	1	2	3	4	4
sp|P24369|PPIB_MOUSE	sp|P24369|PPIB_MOUSE	10	10	10	sp|P24369|PPIB_MOUSE Peptidyl-prolyl cis-trans isomerase B OS=Mus musculus OX=10090 GN=Ppib PE=1 SV=2	Peptidyl-prolyl cis-trans isomerase B	Ppib	1	10	10	10	1	0	1	0	9	9	9	6	0	0	0	0	8	8	8	9	0	1	0	1	7	8	9	8	1	0	1	0	9	9	9	6	0	0	0	0	8	8
sp|P05064|ALDOA_MOUSE;tr|A6ZI44|A6ZI44_MOUSE;tr|D3Z510|D3Z510_MOUSE;tr|A0A0U1RPN8|A0A0U1RPN8_MOUSE;tr|D3YWI1|D3YWI1_MOUSE;tr|D3YV98|D3YV98_MOUSE;tr|A0A0U1RPT5|A0A0U1RPT5_MOUSE;tr|Q9CPQ9|Q9CPQ9_MOUSE;tr|A6ZI46|A6ZI46_MOUSE;tr|A6ZI47|A6ZI47_MOUSE	sp|P05064|ALDOA_MOUSE;tr|A6ZI44|A6ZI44_MOUSE;tr|D3Z510|D3Z510_MOUSE;tr|A0A0U1RPN8|A0A0U1RPN8_MOUSE;tr|D3YWI1|D3YWI1_MOUSE;tr|D3YV98|D3YV98_MOUSE;tr|A0A0U1RPT5|A0A0U1RPT5_MOUSE;tr|Q9CPQ9|Q9CPQ9_MOUSE;tr|A6ZI46|A6ZI46_MOUSE	13;12;9;9;9;7;7;7;7;4	13;12;9;9;9;7;7;7;7;4	13;12;9;9;9;7;7;7;7;4	sp|P05064|ALDOA_MOUSE Fructose-bisphosphate aldolase A OS=Mus musculus OX=10090 GN=Aldoa PE=1 SV=2;tr|A6ZI44|A6ZI44_MOUSE Fructose-bisphosphate aldolase OS=Mus musculus OX=10090 GN=Aldoa PE=1 SV=1;tr|D3Z510|D3Z510_MOUSE Fructose-bisphosphate aldolase (Frag	Fructose-bisphosphate aldolase A	Aldoa	10	13	13	13	0	0	1	1	9	5	8	5	1	1	0	1	8	6	4	7	0	1	0	0	7	7	7	6	0	0	1	1	9	5	8	5	1	1	0	1	8	6
sp|Q3THE2|ML12B_MOUSE;tr|Q6ZWQ9|Q6ZWQ9_MOUSE;sp|Q9CQ19|MYL9_MOUSE;tr|D3YV37|D3YV37_MOUSE;tr|D3Z249|D3Z249_MOUSE	sp|Q3THE2|ML12B_MOUSE;tr|Q6ZWQ9|Q6ZWQ9_MOUSE;sp|Q9CQ19|MYL9_MOUSE	10;9;6;4;3	10;9;6;4;3	10;9;6;4;3	sp|Q3THE2|ML12B_MOUSE Myosin regulatory light chain 12B OS=Mus musculus OX=10090 GN=Myl12b PE=1 SV=2;tr|Q6ZWQ9|Q6ZWQ9_MOUSE Myosin, light chain 12A, regulatory, non-sarcomeric OS=Mus musculus OX=10090 GN=Myl12a PE=1 SV=1;sp|Q9CQ19|MYL9_MOUSE Myosin regulat	Myosin regulatory light chain 12B	Myl12b	5	10	10	10	2	0	0	0	5	7	7	6	0	0	0	0	5	7	7	7	0	1	0	2	6	6	5	7	2	0	0	0	5	7	7	6	0	0	0	0	5	7
sp|P58252|EF2_MOUSE	sp|P58252|EF2_MOUSE	25	25	24	sp|P58252|EF2_MOUSE Elongation factor 2 OS=Mus musculus OX=10090 GN=Eef2 PE=1 SV=2	Elongation factor 2	Eef2	1	25	25	24	0	0	2	1	11	11	12	10	1	0	1	1	15	9	6	19	1	1	1	1	11	10	11	10	0	0	2	1	11	11	12	10	1	0	1	1	15	9
tr|Q5SUT0|Q5SUT0_MOUSE;sp|Q61545|EWS_MOUSE;tr|Q5SUS9|Q5SUS9_MOUSE;tr|Q5SUS8|Q5SUS8_MOUSE	tr|Q5SUT0|Q5SUT0_MOUSE;sp|Q61545|EWS_MOUSE;tr|Q5SUS9|Q5SUS9_MOUSE	9;9;9;1	9;9;9;1	9;9;9;1	tr|Q5SUT0|Q5SUT0_MOUSE RNA-binding protein EWS OS=Mus musculus OX=10090 GN=Ewsr1 PE=1 SV=1;sp|Q61545|EWS_MOUSE RNA-binding protein EWS OS=Mus musculus OX=10090 GN=Ewsr1 PE=1 SV=2;tr|Q5SUS9|Q5SUS9_MOUSE RNA-binding protein EWS OS=Mus musculus OX=10090 GN=Ew	RNA-binding protein EWS	Ewsr1	4	9	9	9	1	1	0	1	6	5	4	5	2	0	2	1	7	5	5	5	2	0	1	1	5	4	6	5	1	1	0	1	6	5	4	5	2	0	2	1	7	5
sp|P08249|MDHM_MOUSE;tr|A0A0G2JF23|A0A0G2JF23_MOUSE;tr|A0A0G2JGY4|A0A0G2JGY4_MOUSE	sp|P08249|MDHM_MOUSE	9;4;3	9;4;3	9;4;3	sp|P08249|MDHM_MOUSE Malate dehydrogenase, mitochondrial OS=Mus musculus OX=10090 GN=Mdh2 PE=1 SV=3	Malate dehydrogenase, mitochondrial	Mdh2	3	9	9	9	1	0	0	0	6	6	7	7	0	0	0	0	8	5	5	7	0	0	0	0	7	5	6	6	1	0	0	0	6	6	7	7	0	0	0	0	8	5
sp|Q76MZ3|2AAA_MOUSE;tr|G3UXQ1|G3UXQ1_MOUSE;tr|H3BJ83|H3BJ83_MOUSE;tr|G3UWL2|G3UWL2_MOUSE	sp|Q76MZ3|2AAA_MOUSE	15;3;2;2	15;3;2;2	13;1;0;2	sp|Q76MZ3|2AAA_MOUSE Serine/threonine-protein phosphatase 2A 65 kDa regulatory subunit A alpha isoform OS=Mus musculus OX=10090 GN=Ppp2r1a PE=1 SV=3	Serine/threonine-protein phosphatase 2A 65 kDa regulatory subunit A alpha isoform	Ppp2r1a	4	15	15	13	0	0	0	0	10	11	8	8	0	0	0	0	10	8	12	7	0	0	0	0	9	7	10	9	0	0	0	0	10	11	8	8	0	0	0	0	10	8
sp|Q9Z1N5|DX39B_MOUSE;tr|G3UXI6|G3UXI6_MOUSE	sp|Q9Z1N5|DX39B_MOUSE	14;5	14;5	4;1	sp|Q9Z1N5|DX39B_MOUSE Spliceosome RNA helicase Ddx39b OS=Mus musculus OX=10090 GN=Ddx39b PE=1 SV=1	Spliceosome RNA helicase Ddx39b	Ddx39b	2	14	14	4	2	2	2	1	7	7	8	9	1	1	0	2	8	5	8	8	1	2	1	1	5	7	7	5	2	2	2	1	7	7	8	9	1	1	0	2	8	5
sp|Q9JJ89|CCD86_MOUSE	sp|Q9JJ89|CCD86_MOUSE	16	16	16	sp|Q9JJ89|CCD86_MOUSE Coiled-coil domain-containing protein 86 OS=Mus musculus OX=10090 GN=Ccdc86 PE=1 SV=2	Coiled-coil domain-containing protein 86	Ccdc86	1	16	16	16	7	7	8	7	7	9	8	8	7	7	7	8	7	6	8	9	8	6	6	7	7	11	7	9	7	7	8	7	7	9	8	8	7	7	7	8	7	6
sp|Q9CYH6|RRS1_MOUSE	sp|Q9CYH6|RRS1_MOUSE	24	24	24	sp|Q9CYH6|RRS1_MOUSE Ribosome biogenesis regulatory protein homolog OS=Mus musculus OX=10090 GN=Rrs1 PE=1 SV=1	Ribosome biogenesis regulatory protein homolog	Rrs1	1	24	24	24	6	5	6	4	7	6	8	7	10	3	4	5	6	9	6	6	6	6	8	5	8	8	5	7	6	5	6	4	7	6	8	7	10	3	4	5	6	9
sp|Q9CQI7|RU2B_MOUSE;tr|A2CES4|A2CES4_MOUSE	sp|Q9CQI7|RU2B_MOUSE;tr|A2CES4|A2CES4_MOUSE	8;6	6;4	6;4	sp|Q9CQI7|RU2B_MOUSE U2 small nuclear ribonucleoprotein B OS=Mus musculus OX=10090 GN=Snrpb2 PE=1 SV=1;tr|A2CES4|A2CES4_MOUSE U2 small nuclear ribonucleoprotein B (Fragment) OS=Mus musculus OX=10090 GN=Snrpb2 PE=1 SV=1	U2 small nuclear ribonucleoprotein B	Snrpb2	2	8	6	6	2	1	1	1	6	6	7	5	1	1	1	1	7	7	6	6	1	1	1	1	7	6	4	5	2	1	1	1	5	5	6	4	1	1	1	1	5	6
sp|P61255|RL26_MOUSE;tr|B1ARA3|B1ARA3_MOUSE;tr|B1ARA5|B1ARA5_MOUSE	sp|P61255|RL26_MOUSE;tr|B1ARA3|B1ARA3_MOUSE;tr|B1ARA5|B1ARA5_MOUSE	15;13;13	15;13;13	15;13;13	sp|P61255|RL26_MOUSE 60S ribosomal protein L26 OS=Mus musculus OX=10090 GN=Rpl26 PE=1 SV=1;tr|B1ARA3|B1ARA3_MOUSE 60S ribosomal protein L26 (Fragment) OS=Mus musculus OX=10090 GN=Rpl26 PE=1 SV=1;tr|B1ARA5|B1ARA5_MOUSE 60S ribosomal protein L26 OS=Mus muscu	60S ribosomal protein L26	Rpl26	3	15	15	15	6	7	5	8	3	3	3	3	8	6	6	7	3	4	4	5	6	5	7	7	4	5	2	3	6	7	5	8	3	3	3	3	8	6	6	7	3	4
sp|Q9Z2D6|MECP2_MOUSE;tr|D3YY81|D3YY81_MOUSE	sp|Q9Z2D6|MECP2_MOUSE	21;6	21;6	15;0	sp|Q9Z2D6|MECP2_MOUSE Methyl-CpG-binding protein 2 OS=Mus musculus OX=10090 GN=Mecp2 PE=1 SV=1	Methyl-CpG-binding protein 2	Mecp2	2	21	21	15	2	3	4	4	11	11	9	12	4	3	3	4	10	13	11	12	3	4	4	3	13	11	11	12	2	3	4	4	11	11	9	12	4	3	3	4	10	13
sp|P62242|RS8_MOUSE	sp|P62242|RS8_MOUSE	9	9	9	sp|P62242|RS8_MOUSE 40S ribosomal protein S8 OS=Mus musculus OX=10090 GN=Rps8 PE=1 SV=2	40S ribosomal protein S8	Rps8	1	9	9	9	3	3	3	2	4	4	3	3	2	2	2	3	4	4	4	3	3	3	3	3	4	4	4	4	3	3	3	2	4	4	3	3	2	2	2	3	4	4
sp|Q8BHX3|BOREA_MOUSE;tr|E9Q2C7|E9Q2C7_MOUSE	sp|Q8BHX3|BOREA_MOUSE	13;3	13;3	13;3	sp|Q8BHX3|BOREA_MOUSE Borealin OS=Mus musculus OX=10090 GN=Cdca8 PE=1 SV=2	Borealin	Cdca8	2	13	13	13	2	3	2	1	6	10	8	8	1	3	2	3	4	7	9	10	3	3	2	3	10	9	7	9	2	3	2	1	6	10	8	8	1	3	2	3	4	7
sp|P60843|IF4A1_MOUSE	sp|P60843|IF4A1_MOUSE	19	19	11	sp|P60843|IF4A1_MOUSE Eukaryotic initiation factor 4A-I OS=Mus musculus OX=10090 GN=Eif4a1 PE=1 SV=1	Eukaryotic initiation factor 4A-I	Eif4a1	1	19	19	11	4	1	4	1	11	11	14	11	1	1	1	2	14	10	8	12	1	2	1	2	13	11	13	10	4	1	4	1	11	11	14	11	1	1	1	2	14	10
sp|O08784|TCOF_MOUSE;tr|H3BL37|H3BL37_MOUSE;tr|H3BIX0|H3BIX0_MOUSE;tr|F6R3V4|F6R3V4_MOUSE;tr|H3BK88|H3BK88_MOUSE	sp|O08784|TCOF_MOUSE;tr|H3BL37|H3BL37_MOUSE;tr|H3BIX0|H3BIX0_MOUSE;tr|F6R3V4|F6R3V4_MOUSE	22;22;14;12;2	22;22;14;12;2	22;22;14;12;2	sp|O08784|TCOF_MOUSE Treacle protein OS=Mus musculus OX=10090 GN=Tcof1 PE=1 SV=1;tr|H3BL37|H3BL37_MOUSE Treacle protein OS=Mus musculus OX=10090 GN=Tcof1 PE=1 SV=1;tr|H3BIX0|H3BIX0_MOUSE Treacle protein (Fragment) OS=Mus musculus OX=10090 GN=Tcof1 PE=1 SV=	Treacle protein	Tcof1	5	22	22	22	1	2	2	1	10	8	10	8	1	1	1	1	13	9	8	8	1	2	1	1	13	9	12	7	1	2	2	1	10	8	10	8	1	1	1	1	13	9
sp|Q9D8X2|CC124_MOUSE	sp|Q9D8X2|CC124_MOUSE	11	11	11	sp|Q9D8X2|CC124_MOUSE Coiled-coil domain-containing protein 124 OS=Mus musculus OX=10090 GN=Ccdc124 PE=1 SV=1	Coiled-coil domain-containing protein 124	Ccdc124	1	11	11	11	3	5	3	3	3	4	6	3	5	2	2	3	5	6	4	5	3	4	3	3	5	5	5	6	3	5	3	3	3	4	6	3	5	2	2	3	5	6
sp|Q8CCI5|RYBP_MOUSE	sp|Q8CCI5|RYBP_MOUSE	8	8	8	sp|Q8CCI5|RYBP_MOUSE RING1 and YY1-binding protein OS=Mus musculus OX=10090 GN=Rybp PE=1 SV=1	RING1 and YY1-binding protein	Rybp	1	8	8	8	0	0	0	0	6	6	6	5	0	0	0	0	4	6	5	6	1	0	0	0	5	5	5	5	0	0	0	0	6	6	6	5	0	0	0	0	4	6
sp|P51881|ADT2_MOUSE	sp|P51881|ADT2_MOUSE	12	12	6	sp|P51881|ADT2_MOUSE ADP/ATP translocase 2 OS=Mus musculus OX=10090 GN=Slc25a5 PE=1 SV=3	ADP/ATP translocase 2	Slc25a5	1	12	12	6	1	0	1	0	8	7	5	8	0	0	0	0	9	7	6	7	1	1	0	0	9	5	8	6	1	0	1	0	8	7	5	8	0	0	0	0	9	7
sp|P20152|VIME_MOUSE;tr|A0A0A6YWC8|A0A0A6YWC8_MOUSE;tr|A2AKJ2|A2AKJ2_MOUSE;sp|P31001|DESM_MOUSE;tr|D3YZ35|D3YZ35_MOUSE;sp|P46660|AINX_MOUSE;sp|P08551|NFL_MOUSE;tr|A0A0R4J036|A0A0R4J036_MOUSE;sp|P08553|NFM_MOUSE;sp|P19246|NFH_MOUSE	sp|P20152|VIME_MOUSE;tr|A0A0A6YWC8|A0A0A6YWC8_MOUSE	24;22;4;3;1;1;1;1;1;1	24;22;4;3;1;1;1;1;1;1	23;21;4;3;1;1;1;1;1;1	sp|P20152|VIME_MOUSE Vimentin OS=Mus musculus OX=10090 GN=Vim PE=1 SV=3;tr|A0A0A6YWC8|A0A0A6YWC8_MOUSE Vimentin OS=Mus musculus OX=10090 GN=Vim PE=1 SV=1	Vimentin	Vim	10	24	24	23	2	0	2	0	13	13	11	7	1	4	0	2	6	14	10	15	1	5	1	5	15	17	9	15	2	0	2	0	13	13	11	7	1	4	0	2	6	14
sp|Q8BTW3|EXOS6_MOUSE	sp|Q8BTW3|EXOS6_MOUSE	8	8	8	sp|Q8BTW3|EXOS6_MOUSE Exosome complex component MTR3 OS=Mus musculus OX=10090 GN=Exosc6 PE=1 SV=1	Exosome complex component MTR3	Exosc6	1	8	8	8	2	1	3	2	4	6	6	5	3	2	3	1	6	6	6	6	4	3	2	3	3	6	4	6	2	1	3	2	4	6	6	5	3	2	3	1	6	6
sp|Q3UMU9|HDGR2_MOUSE	sp|Q3UMU9|HDGR2_MOUSE	18	16	15	sp|Q3UMU9|HDGR2_MOUSE Hepatoma-derived growth factor-related protein 2 OS=Mus musculus OX=10090 GN=Hdgfl2 PE=1 SV=1	Hepatoma-derived growth factor-related protein 2	Hdgfl2	1	18	16	15	7	5	6	4	9	10	9	9	3	3	5	4	10	9	9	8	4	6	5	8	10	9	10	10	7	5	6	4	7	8	7	7	3	3	5	4	8	7
sp|P46664|PURA2_MOUSE	sp|P46664|PURA2_MOUSE	4	4	4	sp|P46664|PURA2_MOUSE Adenylosuccinate synthetase isozyme 2 OS=Mus musculus OX=10090 GN=Adss2 PE=1 SV=2	Adenylosuccinate synthetase isozyme 2	Adss2	1	4	4	4	0	0	0	0	2	2	1	1	0	0	0	0	3	1	0	2	0	0	0	0	1	1	2	1	0	0	0	0	2	2	1	1	0	0	0	0	3	1
sp|Q60707|TBX2_MOUSE	sp|Q60707|TBX2_MOUSE	1	1	1	sp|Q60707|TBX2_MOUSE T-box transcription factor TBX2 OS=Mus musculus OX=10090 GN=Tbx2 PE=1 SV=3	T-box transcription factor TBX2	Tbx2	1	1	1	1	0	0	0	0	0	1	0	0	0	0	0	0	0	1	1	0	0	0	0	0	1	0	1	1	0	0	0	0	0	1	0	0	0	0	0	0	0	1
sp|Q8BTI8|SRRM2_MOUSE;tr|A0A087WRX8|A0A087WRX8_MOUSE;tr|A0A3B2W3Z4|A0A3B2W3Z4_MOUSE;tr|A0A087WPS9|A0A087WPS9_MOUSE	sp|Q8BTI8|SRRM2_MOUSE	26;3;3;2	26;3;3;2	25;3;3;2	sp|Q8BTI8|SRRM2_MOUSE Serine/arginine repetitive matrix protein 2 OS=Mus musculus OX=10090 GN=Srrm2 PE=1 SV=3	Serine/arginine repetitive matrix protein 2	Srrm2	4	26	26	25	3	3	4	4	12	14	12	16	5	1	4	6	13	11	15	11	4	4	4	4	13	12	14	14	3	3	4	4	12	14	12	16	5	1	4	6	13	11
tr|D6RH49|D6RH49_MOUSE;sp|Q6ZWY3|RS27L_MOUSE;tr|D3YYB0|D3YYB0_MOUSE	tr|D6RH49|D6RH49_MOUSE;sp|Q6ZWY3|RS27L_MOUSE;tr|D3YYB0|D3YYB0_MOUSE	5;5;5	5;5;5	3;3;3	tr|D6RH49|D6RH49_MOUSE 40S ribosomal protein S27 OS=Mus musculus OX=10090 GN=Rps27l PE=1 SV=1;sp|Q6ZWY3|RS27L_MOUSE 40S ribosomal protein S27-like OS=Mus musculus OX=10090 GN=Rps27l PE=1 SV=3;tr|D3YYB0|D3YYB0_MOUSE 40S ribosomal protein S27 OS=Mus musculus	40S ribosomal protein S27	Rps27l	3	5	5	3	0	0	0	0	2	3	2	2	0	0	0	0	3	3	2	3	0	0	0	0	3	3	4	4	0	0	0	0	2	3	2	2	0	0	0	0	3	3
sp|P80318|TCPG_MOUSE;tr|E9Q133|E9Q133_MOUSE;tr|Q3U0I3|Q3U0I3_MOUSE;tr|F6Q609|F6Q609_MOUSE;tr|F6ZVG8|F6ZVG8_MOUSE	sp|P80318|TCPG_MOUSE;tr|E9Q133|E9Q133_MOUSE;tr|Q3U0I3|Q3U0I3_MOUSE;tr|F6Q609|F6Q609_MOUSE	19;18;18;11;1	19;18;18;11;1	19;18;18;11;1	sp|P80318|TCPG_MOUSE T-complex protein 1 subunit gamma OS=Mus musculus OX=10090 GN=Cct3 PE=1 SV=1;tr|E9Q133|E9Q133_MOUSE T-complex protein 1 subunit gamma OS=Mus musculus OX=10090 GN=Cct3 PE=1 SV=1;tr|Q3U0I3|Q3U0I3_MOUSE T-complex protein 1 subunit gamma O	T-complex protein 1 subunit gamma	Cct3	5	19	19	19	3	1	2	1	12	11	11	10	1	1	1	2	12	9	8	12	2	2	1	2	11	10	10	10	3	1	2	1	12	11	11	10	1	1	1	2	12	9
tr|E9QN31|E9QN31_MOUSE;sp|Q922K7|NOP2_MOUSE;tr|A0A0N4SW16|A0A0N4SW16_MOUSE	tr|E9QN31|E9QN31_MOUSE;sp|Q922K7|NOP2_MOUSE	30;26;5	30;26;5	30;26;5	tr|E9QN31|E9QN31_MOUSE Probable 28S rRNA (cytosine-C(5))-methyltransferase OS=Mus musculus OX=10090 GN=Nop2 PE=1 SV=1;sp|Q922K7|NOP2_MOUSE Probable 28S rRNA (cytosine-C(5))-methyltransferase OS=Mus musculus OX=10090 GN=Nop2 PE=1 SV=1	Probable 28S rRNA (cytosine-C(5))-methyltransferase	Nop2	3	30	30	30	8	6	6	6	9	9	9	8	8	5	5	9	10	10	9	9	2	5	8	6	9	11	12	8	8	6	6	6	9	9	9	8	8	5	5	9	10	10
sp|Q6ZWM4|LSM8_MOUSE;tr|A0A0N4SUZ3|A0A0N4SUZ3_MOUSE	sp|Q6ZWM4|LSM8_MOUSE;tr|A0A0N4SUZ3|A0A0N4SUZ3_MOUSE	3;2	3;2	3;2	sp|Q6ZWM4|LSM8_MOUSE U6 snRNA-associated Sm-like protein LSm8 OS=Mus musculus OX=10090 GN=Lsm8 PE=1 SV=3;tr|A0A0N4SUZ3|A0A0N4SUZ3_MOUSE U6 snRNA-associated Sm-like protein LSm8 OS=Mus musculus OX=10090 GN=Lsm8 PE=1 SV=1	U6 snRNA-associated Sm-like protein LSm8	Lsm8	2	3	3	3	0	0	0	0	2	3	2	1	0	0	0	0	1	2	2	1	0	0	0	0	2	2	2	3	0	0	0	0	2	3	2	1	0	0	0	0	1	2
sp|Q9WTM5|RUVB2_MOUSE;tr|A0A1B0GSR4|A0A1B0GSR4_MOUSE;tr|A0A1B0GRW3|A0A1B0GRW3_MOUSE;tr|A0A1B0GT54|A0A1B0GT54_MOUSE;tr|A0A1B0GR89|A0A1B0GR89_MOUSE	sp|Q9WTM5|RUVB2_MOUSE;tr|A0A1B0GSR4|A0A1B0GSR4_MOUSE;tr|A0A1B0GRW3|A0A1B0GRW3_MOUSE	17;10;9;6;2	17;10;9;6;2	17;10;9;6;2	sp|Q9WTM5|RUVB2_MOUSE RuvB-like 2 OS=Mus musculus OX=10090 GN=Ruvbl2 PE=1 SV=3;tr|A0A1B0GSR4|A0A1B0GSR4_MOUSE RuvB-like helicase (Fragment) OS=Mus musculus OX=10090 GN=Ruvbl2 PE=1 SV=1;tr|A0A1B0GRW3|A0A1B0GRW3_MOUSE RuvB-like helicase (Fragment) OS=Mus mus	RuvB-like 2	Ruvbl2	5	17	17	17	2	1	2	1	9	9	7	5	1	1	1	2	8	8	7	9	2	2	0	1	9	7	7	10	2	1	2	1	9	9	7	5	1	1	1	2	8	8
sp|Q8VEK3|HNRPU_MOUSE	sp|Q8VEK3|HNRPU_MOUSE	20	20	20	sp|Q8VEK3|HNRPU_MOUSE Heterogeneous nuclear ribonucleoprotein U OS=Mus musculus OX=10090 GN=Hnrnpu PE=1 SV=1	Heterogeneous nuclear ribonucleoprotein U	Hnrnpu	1	20	20	20	3	2	3	3	9	9	11	9	4	3	3	3	11	5	9	8	5	3	3	3	8	8	7	9	3	2	3	3	9	9	11	9	4	3	3	3	11	5
sp|P63276|RS17_MOUSE	sp|P63276|RS17_MOUSE	11	11	11	sp|P63276|RS17_MOUSE 40S ribosomal protein S17 OS=Mus musculus OX=10090 GN=Rps17 PE=1 SV=2	40S ribosomal protein S17	Rps17	1	11	11	11	5	4	3	4	4	4	4	4	2	2	2	3	4	4	4	4	4	3	4	4	5	4	4	4	5	4	3	4	4	4	4	4	2	2	2	3	4	4
sp|P51410|RL9_MOUSE;tr|A0A0G2JES3|A0A0G2JES3_MOUSE;tr|A0A140T8T4|A0A140T8T4_MOUSE;tr|D3Z629|D3Z629_MOUSE;tr|D3YZT0|D3YZT0_MOUSE;tr|A0A0G2JFQ3|A0A0G2JFQ3_MOUSE;tr|S4R1R7|S4R1R7_MOUSE	sp|P51410|RL9_MOUSE;tr|A0A0G2JES3|A0A0G2JES3_MOUSE;tr|A0A140T8T4|A0A140T8T4_MOUSE;tr|D3Z629|D3Z629_MOUSE;tr|D3YZT0|D3YZT0_MOUSE	8;7;7;6;4;3;2	8;7;7;6;4;3;2	8;7;7;6;4;3;2	sp|P51410|RL9_MOUSE 60S ribosomal protein L9 OS=Mus musculus OX=10090 GN=Rpl9 PE=2 SV=2;tr|A0A0G2JES3|A0A0G2JES3_MOUSE 60S ribosomal protein L9 (Fragment) OS=Mus musculus OX=10090 GN=Rpl9 PE=1 SV=1;tr|A0A140T8T4|A0A140T8T4_MOUSE 60S ribosomal protein L9 OS	60S ribosomal protein L9	Rpl9	7	8	8	8	1	0	0	0	5	6	5	3	0	0	0	0	6	5	4	5	0	0	0	1	6	6	6	6	1	0	0	0	5	6	5	3	0	0	0	0	6	5
tr|A2A547|A2A547_MOUSE;sp|P84099|RL19_MOUSE	tr|A2A547|A2A547_MOUSE;sp|P84099|RL19_MOUSE	11;11	11;11	11;11	tr|A2A547|A2A547_MOUSE Ribosomal protein L19 OS=Mus musculus OX=10090 GN=Rpl19 PE=1 SV=1;sp|P84099|RL19_MOUSE 60S ribosomal protein L19 OS=Mus musculus OX=10090 GN=Rpl19 PE=1 SV=1	Ribosomal protein L19	Rpl19	2	11	11	11	4	6	4	4	3	3	2	3	5	3	6	3	3	2	3	2	6	3	3	4	3	2	3	3	4	6	4	4	3	3	2	3	5	3	6	3	3	2
sp|Q8R344|CCD12_MOUSE;tr|A0A0G2JF16|A0A0G2JF16_MOUSE;tr|A0A0G2JFK6|A0A0G2JFK6_MOUSE	sp|Q8R344|CCD12_MOUSE;tr|A0A0G2JF16|A0A0G2JF16_MOUSE	14;10;5	14;10;5	14;10;5	sp|Q8R344|CCD12_MOUSE Coiled-coil domain-containing protein 12 OS=Mus musculus OX=10090 GN=Ccdc12 PE=1 SV=2;tr|A0A0G2JF16|A0A0G2JF16_MOUSE Coiled-coil domain-containing protein 12 (Fragment) OS=Mus musculus OX=10090 GN=Ccdc12 PE=1 SV=1	Coiled-coil domain-containing protein 12	Ccdc12	3	14	14	14	2	2	3	3	3	4	4	3	5	3	2	5	4	4	3	5	3	2	1	3	5	4	4	3	2	2	3	3	3	4	4	3	5	3	2	5	4	4
tr|Q60I23|Q60I23_MOUSE;sp|P48432|SOX2_MOUSE	tr|Q60I23|Q60I23_MOUSE;sp|P48432|SOX2_MOUSE	10;8	10;8	6;4	tr|Q60I23|Q60I23_MOUSE Sox2 protein OS=Mus musculus OX=10090 GN=Sox2 PE=1 SV=1;sp|P48432|SOX2_MOUSE Transcription factor SOX-2 OS=Mus musculus OX=10090 GN=Sox2 PE=1 SV=2	Sox2 protein	Sox2	2	10	10	6	3	2	4	2	4	4	6	4	2	2	2	2	5	5	5	6	1	2	2	2	5	7	5	5	3	2	4	2	4	4	6	4	2	2	2	2	5	5
sp|P97376|FRG1_MOUSE	sp|P97376|FRG1_MOUSE	10	9	8	sp|P97376|FRG1_MOUSE Protein FRG1 OS=Mus musculus OX=10090 GN=Frg1 PE=1 SV=2	Protein FRG1	Frg1	1	10	9	8	0	0	1	0	7	7	6	6	0	0	0	1	5	6	8	7	0	0	0	1	7	7	7	6	0	0	1	0	7	7	6	6	0	0	0	0	5	6
sp|Q60605|MYL6_MOUSE;tr|A0A1W2P6F6|A0A1W2P6F6_MOUSE;tr|A0A1W2P7Q9|A0A1W2P7Q9_MOUSE;tr|A0A1W2P6G5|A0A1W2P6G5_MOUSE	sp|Q60605|MYL6_MOUSE;tr|A0A1W2P6F6|A0A1W2P6F6_MOUSE;tr|A0A1W2P7Q9|A0A1W2P7Q9_MOUSE;tr|A0A1W2P6G5|A0A1W2P6G5_MOUSE	6;6;6;5	6;6;6;5	5;5;5;4	sp|Q60605|MYL6_MOUSE Myosin light polypeptide 6 OS=Mus musculus OX=10090 GN=Myl6 PE=1 SV=3;tr|A0A1W2P6F6|A0A1W2P6F6_MOUSE Myosin light polypeptide 6 OS=Mus musculus OX=10090 GN=Myl6 PE=1 SV=1;tr|A0A1W2P7Q9|A0A1W2P7Q9_MOUSE Myosin light polypeptide 6 OS=Mus	Myosin light polypeptide 6	Myl6	4	6	6	5	0	0	0	0	4	5	5	5	0	0	0	0	5	5	5	4	0	0	0	0	5	4	6	3	0	0	0	0	4	5	5	5	0	0	0	0	5	5
sp|Q8C6B9|AROS_MOUSE;tr|A0A2R8VHY2|A0A2R8VHY2_MOUSE	sp|Q8C6B9|AROS_MOUSE	12;4	12;4	12;4	sp|Q8C6B9|AROS_MOUSE Active regulator of SIRT1 OS=Mus musculus OX=10090 GN=Rps19bp1 PE=1 SV=1	Active regulator of SIRT1	Rps19bp1	2	12	12	12	3	6	7	5	5	5	5	5	8	6	7	6	6	5	6	5	6	4	6	6	5	5	6	5	3	6	7	5	5	5	5	5	8	6	7	6	6	5
sp|P49312|ROA1_MOUSE;tr|Q5EBP8|Q5EBP8_MOUSE	sp|P49312|ROA1_MOUSE;tr|Q5EBP8|Q5EBP8_MOUSE	12;12	12;12	12;12	sp|P49312|ROA1_MOUSE Heterogeneous nuclear ribonucleoprotein A1 OS=Mus musculus OX=10090 GN=Hnrnpa1 PE=1 SV=2;tr|Q5EBP8|Q5EBP8_MOUSE Helix-destabilizing protein OS=Mus musculus OX=10090 GN=Hnrnpa1 PE=1 SV=1	Heterogeneous nuclear ribonucleoprotein A1	Hnrnpa1	2	12	12	12	2	1	1	1	7	8	7	8	1	1	1	1	9	6	8	10	1	1	1	1	8	7	5	8	2	1	1	1	7	8	7	8	1	1	1	1	9	6
sp|Q9CW46|RAVR1_MOUSE;tr|A0A1L1SRY4|A0A1L1SRY4_MOUSE	sp|Q9CW46|RAVR1_MOUSE;tr|A0A1L1SRY4|A0A1L1SRY4_MOUSE	13;12	13;12	13;12	sp|Q9CW46|RAVR1_MOUSE Ribonucleoprotein PTB-binding 1 OS=Mus musculus OX=10090 GN=Raver1 PE=1 SV=2;tr|A0A1L1SRY4|A0A1L1SRY4_MOUSE Predicted gene, 38431 (Fragment) OS=Mus musculus OX=10090 GN=Gm38431 PE=1 SV=1	Ribonucleoprotein PTB-binding 1	Raver1	2	13	13	13	1	1	1	1	6	8	8	7	1	1	1	1	7	7	5	6	1	1	1	1	6	6	9	7	1	1	1	1	6	8	8	7	1	1	1	1	7	7
sp|Q9CYX7|RRP15_MOUSE	sp|Q9CYX7|RRP15_MOUSE	12	12	12	sp|Q9CYX7|RRP15_MOUSE RRP15-like protein OS=Mus musculus OX=10090 GN=Rrp15 PE=1 SV=2	RRP15-like protein	Rrp15	1	12	12	12	2	2	3	4	3	3	5	4	1	1	3	3	1	5	2	5	3	2	4	3	4	4	3	5	2	2	3	4	3	3	5	4	1	1	3	3	1	5
sp|P19253|RL13A_MOUSE;tr|A0A1B0GS68|A0A1B0GS68_MOUSE;tr|A0A1B0GSB2|A0A1B0GSB2_MOUSE;tr|A0A1B0GTA1|A0A1B0GTA1_MOUSE;tr|A0A1B0GSQ6|A0A1B0GSQ6_MOUSE;tr|A0A1B0GSF0|A0A1B0GSF0_MOUSE;tr|A0A1B0GQW6|A0A1B0GQW6_MOUSE;tr|A0A1B0GSC2|A0A1B0GSC2_MOUSE;tr|A0A1B0GT00|A0A1B0GT00_MOUSE;tr|A0A1B0GSL5|A0A1B0GSL5_MOUSE;tr|A0A1B0GRH1|A0A1B0GRH1_MOUSE;tr|A0A1B0GSJ2|A0A1B0GSJ2_MOUSE	sp|P19253|RL13A_MOUSE;tr|A0A1B0GS68|A0A1B0GS68_MOUSE;tr|A0A1B0GSB2|A0A1B0GSB2_MOUSE;tr|A0A1B0GTA1|A0A1B0GTA1_MOUSE;tr|A0A1B0GSQ6|A0A1B0GSQ6_MOUSE	10;9;8;8;7;4;3;3;3;2;2;1	10;9;8;8;7;4;3;3;3;2;2;1	10;9;8;8;7;4;3;3;3;2;2;1	sp|P19253|RL13A_MOUSE 60S ribosomal protein L13a OS=Mus musculus OX=10090 GN=Rpl13a PE=1 SV=4;tr|A0A1B0GS68|A0A1B0GS68_MOUSE 60S ribosomal protein L13a OS=Mus musculus OX=10090 GN=Gm45713 PE=2 SV=1;tr|A0A1B0GSB2|A0A1B0GSB2_MOUSE 60S ribosomal protein L13a	60S ribosomal protein L13a	Rpl13a	12	10	10	10	4	3	4	1	2	3	3	2	1	3	1	4	5	3	2	4	2	4	1	4	2	2	3	2	4	3	4	1	2	3	3	2	1	3	1	4	5	3
sp|P20029|BIP_MOUSE;tr|A0A0A6YXF5|A0A0A6YXF5_MOUSE	sp|P20029|BIP_MOUSE	26;1	24;1	24;1	sp|P20029|BIP_MOUSE Endoplasmic reticulum chaperone BiP OS=Mus musculus OX=10090 GN=Hspa5 PE=1 SV=3	Endoplasmic reticulum chaperone BiP	Hspa5	2	26	24	24	5	4	5	2	15	13	14	14	0	3	0	2	15	13	13	16	1	3	0	3	17	13	13	16	5	4	5	2	13	11	13	12	0	3	0	2	13	12
sp|P10922|H10_MOUSE	sp|P10922|H10_MOUSE	8	8	8	sp|P10922|H10_MOUSE Histone H1.0 OS=Mus musculus OX=10090 GN=H1-0 PE=2 SV=4	Histone H1.0	H1-0	1	8	8	8	3	3	4	3	3	2	2	2	3	3	3	4	2	2	3	2	3	3	3	3	2	2	4	4	3	3	4	3	3	2	2	2	3	3	3	4	2	2
sp|Q03265|ATPA_MOUSE;tr|D3Z6F5|D3Z6F5_MOUSE;tr|D6RJ16|D6RJ16_MOUSE	sp|Q03265|ATPA_MOUSE;tr|D3Z6F5|D3Z6F5_MOUSE	20;19;2	20;19;2	20;19;2	sp|Q03265|ATPA_MOUSE ATP synthase subunit alpha, mitochondrial OS=Mus musculus OX=10090 GN=Atp5f1a PE=1 SV=1;tr|D3Z6F5|D3Z6F5_MOUSE ATP synthase subunit alpha OS=Mus musculus OX=10090 GN=Atp5a1 PE=1 SV=1	ATP synthase subunit alpha, mitochondrial	Atp5f1a	3	20	20	20	3	1	1	0	14	9	6	4	0	2	0	3	11	3	7	13	1	1	1	1	12	9	8	7	3	1	1	0	14	9	6	4	0	2	0	3	11	3
sp|Q99K85|SERC_MOUSE;tr|Q3U6K9|Q3U6K9_MOUSE;tr|E9Q6P1|E9Q6P1_MOUSE	sp|Q99K85|SERC_MOUSE;tr|Q3U6K9|Q3U6K9_MOUSE	16;14;5	16;14;5	16;14;5	sp|Q99K85|SERC_MOUSE Phosphoserine aminotransferase OS=Mus musculus OX=10090 GN=Psat1 PE=1 SV=1;tr|Q3U6K9|Q3U6K9_MOUSE Phosphoserine aminotransferase OS=Mus musculus OX=10090 GN=Psat1 PE=1 SV=1	Phosphoserine aminotransferase	Psat1	3	16	16	16	0	0	1	0	7	8	7	5	0	1	0	0	10	6	8	10	0	1	0	1	12	10	10	11	0	0	1	0	7	8	7	5	0	1	0	0	10	6
sp|Q9WU62|INCE_MOUSE;tr|A0A494BAW4|A0A494BAW4_MOUSE;tr|A0A494B9T7|A0A494B9T7_MOUSE	sp|Q9WU62|INCE_MOUSE	18;6;4	18;6;4	18;6;4	sp|Q9WU62|INCE_MOUSE Inner centromere protein OS=Mus musculus OX=10090 GN=Incenp PE=1 SV=2	Inner centromere protein	Incenp	3	18	18	18	1	2	2	3	7	8	7	8	2	2	2	3	9	11	7	9	3	3	3	3	10	8	9	9	1	2	2	3	7	8	7	8	2	2	2	3	9	11
sp|P68254|1433T_MOUSE	sp|P68254|1433T_MOUSE	10	8	8	sp|P68254|1433T_MOUSE 14-3-3 protein theta OS=Mus musculus OX=10090 GN=Ywhaq PE=1 SV=1	14-3-3 protein theta	Ywhaq	1	10	8	8	0	0	1	0	7	6	6	5	0	0	0	0	6	5	4	6	0	0	0	0	5	6	7	5	0	0	1	0	5	5	4	4	0	0	0	0	5	4
tr|A0A0U1RPL0|A0A0U1RPL0_MOUSE;sp|Q7TQH0|ATX2L_MOUSE;tr|E9Q5Q0|E9Q5Q0_MOUSE;tr|J3QP59|J3QP59_MOUSE	tr|A0A0U1RPL0|A0A0U1RPL0_MOUSE;sp|Q7TQH0|ATX2L_MOUSE;tr|E9Q5Q0|E9Q5Q0_MOUSE	23;22;18;7	23;22;18;7	4;3;0;0	tr|A0A0U1RPL0|A0A0U1RPL0_MOUSE Ataxin-2-like protein OS=Mus musculus OX=10090 GN=Atxn2l PE=1 SV=1;sp|Q7TQH0|ATX2L_MOUSE Ataxin-2-like protein OS=Mus musculus OX=10090 GN=Atxn2l PE=1 SV=1;tr|E9Q5Q0|E9Q5Q0_MOUSE Ataxin-2-like protein (Fragment) OS=Mus muscul	Ataxin-2-like protein	Atxn2l	4	23	23	4	3	4	3	2	14	13	11	11	4	3	1	2	16	8	11	8	4	3	1	0	11	8	11	6	3	4	3	2	14	13	11	11	4	3	1	2	16	8
sp|Q9D868|PPIH_MOUSE;tr|A2BGI9|A2BGI9_MOUSE;tr|A2BGI8|A2BGI8_MOUSE	sp|Q9D868|PPIH_MOUSE;tr|A2BGI9|A2BGI9_MOUSE;tr|A2BGI8|A2BGI8_MOUSE	10;9;9	10;9;9	10;9;9	sp|Q9D868|PPIH_MOUSE Peptidyl-prolyl cis-trans isomerase H OS=Mus musculus OX=10090 GN=Ppih PE=1 SV=1;tr|A2BGI9|A2BGI9_MOUSE Peptidyl-prolyl cis-trans isomerase OS=Mus musculus OX=10090 GN=Ppih PE=1 SV=1;tr|A2BGI8|A2BGI8_MOUSE Peptidyl-prolyl cis-trans iso	Peptidyl-prolyl cis-trans isomerase H	Ppih	3	10	10	10	2	1	1	0	5	7	6	7	0	0	0	1	5	3	6	3	0	1	0	0	5	7	5	6	2	1	1	0	5	7	6	7	0	0	0	1	5	3
sp|P27659|RL3_MOUSE;tr|A0A2R8VHN4|A0A2R8VHN4_MOUSE;tr|A0A087WNS0|A0A087WNS0_MOUSE;tr|A0A087WQK0|A0A087WQK0_MOUSE;tr|Q9CQ09|Q9CQ09_MOUSE;tr|E9PWZ3|E9PWZ3_MOUSE	sp|P27659|RL3_MOUSE	13;5;3;3;1;1	13;5;3;3;1;1	13;5;3;3;1;1	sp|P27659|RL3_MOUSE 60S ribosomal protein L3 OS=Mus musculus OX=10090 GN=Rpl3 PE=1 SV=3	60S ribosomal protein L3	Rpl3	6	13	13	13	2	1	3	1	7	6	7	7	1	2	1	2	7	4	6	5	1	1	1	1	7	6	7	5	2	1	3	1	7	6	7	7	1	2	1	2	7	4
sp|P25206|MCM3_MOUSE	sp|P25206|MCM3_MOUSE	19	19	19	sp|P25206|MCM3_MOUSE DNA replication licensing factor MCM3 OS=Mus musculus OX=10090 GN=Mcm3 PE=1 SV=2	DNA replication licensing factor MCM3	Mcm3	1	19	19	19	0	0	0	0	11	9	7	4	0	0	0	0	9	7	8	13	0	0	1	0	7	5	8	6	0	0	0	0	11	9	7	4	0	0	0	0	9	7
tr|G5E8E3|G5E8E3_MOUSE;tr|A0A0R4J2B5|A0A0R4J2B5_MOUSE;tr|A0A087WRI8|A0A087WRI8_MOUSE;sp|Q8R3Y5|CS047_MOUSE;tr|A0A087WPA4|A0A087WPA4_MOUSE;tr|A0A087WSU8|A0A087WSU8_MOUSE	tr|G5E8E3|G5E8E3_MOUSE;tr|A0A0R4J2B5|A0A0R4J2B5_MOUSE;tr|A0A087WRI8|A0A087WRI8_MOUSE;sp|Q8R3Y5|CS047_MOUSE;tr|A0A087WPA4|A0A087WPA4_MOUSE	14;13;13;12;7;2	14;13;13;12;7;2	14;13;13;12;7;2	tr|G5E8E3|G5E8E3_MOUSE RIKEN cDNA 2310022A10 gene OS=Mus musculus OX=10090 GN=2310022A10Rik PE=1 SV=1;tr|A0A0R4J2B5|A0A0R4J2B5_MOUSE RIKEN cDNA 2310022A10 gene OS=Mus musculus OX=10090 GN=2310022A10Rik PE=1 SV=1;tr|A0A087WRI8|A0A087WRI8_MOUSE RIKEN cDNA 23	RIKEN cDNA 2310022A10 gene	2310022A10Rik	6	14	14	14	1	1	2	1	6	7	8	5	1	1	2	2	8	7	7	9	0	2	1	1	5	8	6	7	1	1	2	1	6	7	8	5	1	1	2	2	8	7
sp|P10639|THIO_MOUSE	sp|P10639|THIO_MOUSE	2	2	2	sp|P10639|THIO_MOUSE Thioredoxin OS=Mus musculus OX=10090 GN=Txn PE=1 SV=3	Thioredoxin	Txn	1	2	2	2	0	0	0	0	2	2	2	2	0	0	0	0	2	2	2	2	0	0	0	0	1	2	2	2	0	0	0	0	2	2	2	2	0	0	0	0	2	2
tr|G3UVU2|G3UVU2_MOUSE;sp|Q62203|SF3A2_MOUSE;tr|D3YW09|D3YW09_MOUSE;tr|D3Z5A6|D3Z5A6_MOUSE	tr|G3UVU2|G3UVU2_MOUSE;sp|Q62203|SF3A2_MOUSE;tr|D3YW09|D3YW09_MOUSE;tr|D3Z5A6|D3Z5A6_MOUSE	8;7;6;4	8;7;6;4	8;7;6;4	tr|G3UVU2|G3UVU2_MOUSE Splicing factor 3A subunit 2 OS=Mus musculus OX=10090 GN=Sf3a2 PE=1 SV=1;sp|Q62203|SF3A2_MOUSE Splicing factor 3A subunit 2 OS=Mus musculus OX=10090 GN=Sf3a2 PE=1 SV=2;tr|D3YW09|D3YW09_MOUSE Splicing factor 3A subunit 2 OS=Mus muscul	Splicing factor 3A subunit 2	Sf3a2	4	8	8	8	1	1	2	2	4	4	3	5	1	1	1	1	4	3	3	3	1	1	1	1	4	2	3	3	1	1	2	2	4	4	3	5	1	1	1	1	4	3
sp|Q9CRA8|EXOS5_MOUSE;tr|A0A0U1RPC2|A0A0U1RPC2_MOUSE;tr|A0A0U1RPX0|A0A0U1RPX0_MOUSE	sp|Q9CRA8|EXOS5_MOUSE;tr|A0A0U1RPC2|A0A0U1RPC2_MOUSE;tr|A0A0U1RPX0|A0A0U1RPX0_MOUSE	4;3;2	4;3;2	4;3;2	sp|Q9CRA8|EXOS5_MOUSE Exosome complex component RRP46 OS=Mus musculus OX=10090 GN=Exosc5 PE=1 SV=1;tr|A0A0U1RPC2|A0A0U1RPC2_MOUSE Exosome complex component RRP46 OS=Mus musculus OX=10090 GN=Exosc5 PE=1 SV=1;tr|A0A0U1RPX0|A0A0U1RPX0_MOUSE Exosome complex co	Exosome complex component RRP46	Exosc5	3	4	4	4	1	1	1	1	4	4	3	4	0	1	0	1	3	2	4	4	0	1	1	1	4	3	4	4	1	1	1	1	4	4	3	4	0	1	0	1	3	2
sp|P09411|PGK1_MOUSE;tr|S4R2M7|S4R2M7_MOUSE;sp|P09041|PGK2_MOUSE	sp|P09411|PGK1_MOUSE;tr|S4R2M7|S4R2M7_MOUSE	12;8;2	12;8;2	12;8;2	sp|P09411|PGK1_MOUSE Phosphoglycerate kinase 1 OS=Mus musculus OX=10090 GN=Pgk1 PE=1 SV=4;tr|S4R2M7|S4R2M7_MOUSE Phosphoglycerate kinase OS=Mus musculus OX=10090 GN=Pgk1 PE=1 SV=1	Phosphoglycerate kinase 1	Pgk1	3	12	12	12	1	0	0	0	5	5	6	4	0	0	0	0	8	8	3	6	0	0	0	0	8	7	6	7	1	0	0	0	5	5	6	4	0	0	0	0	8	8
sp|Q6P5B0|RRP12_MOUSE	sp|Q6P5B0|RRP12_MOUSE	20	20	20	sp|Q6P5B0|RRP12_MOUSE RRP12-like protein OS=Mus musculus OX=10090 GN=Rrp12 PE=1 SV=1	RRP12-like protein	Rrp12	1	20	20	20	1	0	1	1	10	12	8	8	0	0	0	1	13	8	12	10	0	1	0	1	12	14	10	13	1	0	1	1	10	12	8	8	0	0	0	1	13	8
tr|Q3U2G2|Q3U2G2_MOUSE;sp|Q61316|HSP74_MOUSE;tr|A0A0N4SVU2|A0A0N4SVU2_MOUSE;tr|E0CY23|E0CY23_MOUSE;sp|P48722|HS74L_MOUSE	tr|Q3U2G2|Q3U2G2_MOUSE;sp|Q61316|HSP74_MOUSE	23;22;1;1;1	23;22;1;1;1	23;22;1;1;1	tr|Q3U2G2|Q3U2G2_MOUSE Heat shock 70 kDa protein 4 OS=Mus musculus OX=10090 GN=Hspa4 PE=1 SV=1;sp|Q61316|HSP74_MOUSE Heat shock 70 kDa protein 4 OS=Mus musculus OX=10090 GN=Hspa4 PE=1 SV=1	Heat shock 70 kDa protein 4	Hspa4	5	23	23	23	0	0	0	0	15	14	13	11	0	0	0	0	14	10	14	18	0	0	0	0	13	12	11	9	0	0	0	0	15	14	13	11	0	0	0	0	14	10
sp|Q5SS00|ZDBF2_MOUSE;tr|A0A6I8MWW6|A0A6I8MWW6_MOUSE;tr|B1AU71|B1AU71_MOUSE	sp|Q5SS00|ZDBF2_MOUSE;tr|A0A6I8MWW6|A0A6I8MWW6_MOUSE;tr|B1AU71|B1AU71_MOUSE	2;2;1	2;2;1	2;2;1	sp|Q5SS00|ZDBF2_MOUSE DBF4-type zinc finger-containing protein 2 homolog OS=Mus musculus OX=10090 GN=Zdbf2 PE=2 SV=1;tr|A0A6I8MWW6|A0A6I8MWW6_MOUSE DBF4-type zinc finger-containing protein 2 homolog OS=Mus musculus OX=10090 GN=Zdbf2 PE=4 SV=1;tr|B1AU71|B1A	DBF4-type zinc finger-containing protein 2 homolog	Zdbf2	3	2	2	2	0	0	0	0	0	1	1	1	0	0	1	1	1	1	0	1	1	0	0	0	1	1	1	1	0	0	0	0	0	1	1	1	0	0	1	1	1	1
sp|Q8R4R6|NUP35_MOUSE;tr|A2ATJ2|A2ATJ2_MOUSE	sp|Q8R4R6|NUP35_MOUSE	12;5	12;5	12;5	sp|Q8R4R6|NUP35_MOUSE Nucleoporin NUP35 OS=Mus musculus OX=10090 GN=Nup35 PE=1 SV=2	Nucleoporin NUP35	Nup35	2	12	12	12	2	2	3	3	6	6	6	4	1	1	1	3	6	4	5	7	2	2	3	3	5	7	5	7	2	2	3	3	6	6	6	4	1	1	1	3	6	4
sp|Q8CCS6|PABP2_MOUSE;tr|G3UY42|G3UY42_MOUSE;tr|D3YUB9|D3YUB9_MOUSE;tr|D3Z5F7|D3Z5F7_MOUSE;tr|D3Z055|D3Z055_MOUSE;tr|G3UWS5|G3UWS5_MOUSE;tr|G3UX74|G3UX74_MOUSE	sp|Q8CCS6|PABP2_MOUSE;tr|G3UY42|G3UY42_MOUSE;tr|D3YUB9|D3YUB9_MOUSE;tr|D3Z5F7|D3Z5F7_MOUSE	7;6;4;4;3;3;2	7;6;4;4;3;3;2	7;6;4;4;3;3;2	sp|Q8CCS6|PABP2_MOUSE Polyadenylate-binding protein 2 OS=Mus musculus OX=10090 GN=Pabpn1 PE=1 SV=3;tr|G3UY42|G3UY42_MOUSE Polyadenylate-binding protein 2 OS=Mus musculus OX=10090 GN=Pabpn1 PE=1 SV=1;tr|D3YUB9|D3YUB9_MOUSE Polyadenylate-binding protein 2 (F	Polyadenylate-binding protein 2	Pabpn1	7	7	7	7	1	1	1	1	2	3	5	1	2	1	2	1	3	2	3	3	1	0	1	2	2	2	3	1	1	1	1	1	2	3	5	1	2	1	2	1	3	2
sp|P61982|1433G_MOUSE	sp|P61982|1433G_MOUSE	12	9	8	sp|P61982|1433G_MOUSE 14-3-3 protein gamma OS=Mus musculus OX=10090 GN=Ywhag PE=1 SV=2	14-3-3 protein gamma	Ywhag	1	12	9	8	1	2	2	1	5	4	6	3	2	0	2	2	6	4	4	4	2	2	2	1	4	2	6	4	1	1	1	1	3	3	4	2	1	0	1	1	5	3
sp|Q8BHG9|CGBP1_MOUSE	sp|Q8BHG9|CGBP1_MOUSE	7	7	7	sp|Q8BHG9|CGBP1_MOUSE CGG triplet repeat-binding protein 1 OS=Mus musculus OX=10090 GN=Cggbp1 PE=1 SV=1	CGG triplet repeat-binding protein 1	Cggbp1	1	7	7	7	2	2	2	2	4	3	4	3	2	2	0	3	3	4	4	4	2	1	3	2	4	3	4	3	2	2	2	2	4	3	4	3	2	2	0	3	3	4
tr|A0A087WQ89|A0A087WQ89_MOUSE;tr|A0A087WQV6|A0A087WQV6_MOUSE;tr|A0A087WQC3|A0A087WQC3_MOUSE;tr|F6WBA1|F6WBA1_MOUSE;tr|A0A087WR51|A0A087WR51_MOUSE	tr|A0A087WQ89|A0A087WQ89_MOUSE	10;2;2;2;2	10;2;2;2;2	10;2;2;2;2	tr|A0A087WQ89|A0A087WQ89_MOUSE MISP family member 3 OS=Mus musculus OX=10090 GN=Misp3 PE=1 SV=1	MISP family member 3	Misp3	5	10	10	10	5	3	1	3	4	5	5	4	5	1	3	3	5	4	5	7	5	5	4	3	5	5	4	4	5	3	1	3	4	5	5	4	5	1	3	3	5	4
sp|Q9D0D4|DIM1_MOUSE;tr|A0A286YCE5|A0A286YCE5_MOUSE	sp|Q9D0D4|DIM1_MOUSE	10;2	10;2	10;2	sp|Q9D0D4|DIM1_MOUSE Probable dimethyladenosine transferase OS=Mus musculus OX=10090 GN=Dimt1 PE=2 SV=1	Probable dimethyladenosine transferase	Dimt1	2	10	10	10	0	0	0	0	7	9	9	5	0	0	0	0	7	8	7	8	0	0	0	0	6	7	8	6	0	0	0	0	7	9	9	5	0	0	0	0	7	8
sp|P14869|RLA0_MOUSE;tr|S4R1N1|S4R1N1_MOUSE;tr|D3YVM5|D3YVM5_MOUSE	sp|P14869|RLA0_MOUSE;tr|S4R1N1|S4R1N1_MOUSE;tr|D3YVM5|D3YVM5_MOUSE	12;9;8	12;9;8	12;9;8	sp|P14869|RLA0_MOUSE 60S acidic ribosomal protein P0 OS=Mus musculus OX=10090 GN=Rplp0 PE=1 SV=3;tr|S4R1N1|S4R1N1_MOUSE 60S acidic ribosomal protein P0 (Fragment) OS=Mus musculus OX=10090 GN=Rplp0 PE=1 SV=1;tr|D3YVM5|D3YVM5_MOUSE 60S acidic ribosomal prote	60S acidic ribosomal protein P0	Rplp0	3	12	12	12	3	1	1	1	5	6	4	4	0	1	0	2	7	4	6	6	1	1	0	0	8	6	5	3	3	1	1	1	5	6	4	4	0	1	0	2	7	4
sp|Q80X90|FLNB_MOUSE	sp|Q80X90|FLNB_MOUSE	49	48	47	sp|Q80X90|FLNB_MOUSE Filamin-B OS=Mus musculus OX=10090 GN=Flnb PE=1 SV=3	Filamin-B	Flnb	1	49	48	47	2	0	0	0	22	20	25	23	0	0	0	0	19	13	16	23	0	0	0	0	30	15	28	25	2	0	0	0	22	20	25	23	0	0	0	0	18	12
sp|Q9WVA4|TAGL2_MOUSE;tr|A0A0A6YXG6|A0A0A6YXG6_MOUSE;sp|Q9R1Q8|TAGL3_MOUSE	sp|Q9WVA4|TAGL2_MOUSE	11;5;2	11;5;2	11;5;2	sp|Q9WVA4|TAGL2_MOUSE Transgelin-2 OS=Mus musculus OX=10090 GN=Tagln2 PE=1 SV=4	Transgelin-2	Tagln2	3	11	11	11	1	1	3	1	8	5	6	8	2	1	1	2	7	6	6	7	2	1	2	2	7	7	7	7	1	1	3	1	8	5	6	8	2	1	1	2	7	6
sp|Q9CZ91|SRFB1_MOUSE;tr|A0A494BAY6|A0A494BAY6_MOUSE	sp|Q9CZ91|SRFB1_MOUSE	8;3	8;3	8;3	sp|Q9CZ91|SRFB1_MOUSE Serum response factor-binding protein 1 OS=Mus musculus OX=10090 GN=Srfbp1 PE=1 SV=1	Serum response factor-binding protein 1	Srfbp1	2	8	8	8	1	0	1	0	4	4	4	4	0	1	0	0	2	4	4	6	0	0	0	0	3	3	5	4	1	0	1	0	4	4	4	4	0	1	0	0	2	4
tr|A0A1B0GSR9|A0A1B0GSR9_MOUSE;sp|P06151|LDHA_MOUSE;tr|A0A1B0GSX0|A0A1B0GSX0_MOUSE;tr|D3YZQ9|D3YZQ9_MOUSE;tr|A0A1B0GSL7|A0A1B0GSL7_MOUSE;tr|A0A1B0GT41|A0A1B0GT41_MOUSE;tr|A0A1B0GQX5|A0A1B0GQX5_MOUSE;tr|A0A1B0GRW9|A0A1B0GRW9_MOUSE;tr|A0A1B0GS79|A0A1B0GS79_MOUSE;tr|A0A1B0GRC1|A0A1B0GRC1_MOUSE;tr|A0A1B0GRS2|A0A1B0GRS2_MOUSE;tr|A0A1B0GSR2|A0A1B0GSR2_MOUSE;tr|D3YVR7|D3YVR7_MOUSE;tr|D3YZE4|D3YZE4_MOUSE…	tr|A0A1B0GSR9|A0A1B0GSR9_MOUSE;sp|P06151|LDHA_MOUSE;tr|A0A1B0GSX0|A0A1B0GSX0_MOUSE;tr|D3YZQ9|D3YZQ9_MOUSE;tr|A0A1B0GSL7|A0A1B0GSL7_MOUSE;tr|A0A1B0GT41|A0A1B0GT41_MOUSE;tr|A0A1B0GQX5|A0A1B0GQX5_MOUSE	11;11;9;8;7;7;7;5;5;4;4;1;1;1;1;1	11;11;9;8;7;7;7;5;5;4;4;1;1;1;1;1	11;11;9;8;7;7;7;5;5;4;4;1;1;1;1;1	tr|A0A1B0GSR9|A0A1B0GSR9_MOUSE L-lactate dehydrogenase OS=Mus musculus OX=10090 GN=Ldha PE=1 SV=1;sp|P06151|LDHA_MOUSE L-lactate dehydrogenase A chain OS=Mus musculus OX=10090 GN=Ldha PE=1 SV=3;tr|A0A1B0GSX0|A0A1B0GSX0_MOUSE L-lactate dehydrogenase OS=Mus	L-lactate dehydrogenase	Ldha	16	11	11	11	0	0	0	0	9	9	7	6	0	0	0	0	9	6	7	8	0	0	0	0	8	8	10	8	0	0	0	0	9	9	7	6	0	0	0	0	9	6
tr|A2AL12|A2AL12_MOUSE;sp|Q8BG05|ROA3_MOUSE;tr|A2AL13|A2AL13_MOUSE	tr|A2AL12|A2AL12_MOUSE;sp|Q8BG05|ROA3_MOUSE	14;14;1	14;14;1	14;14;1	tr|A2AL12|A2AL12_MOUSE Heterogeneous nuclear ribonucleoprotein A3 OS=Mus musculus OX=10090 GN=Hnrnpa3 PE=1 SV=1;sp|Q8BG05|ROA3_MOUSE Heterogeneous nuclear ribonucleoprotein A3 OS=Mus musculus OX=10090 GN=Hnrnpa3 PE=1 SV=1	Heterogeneous nuclear ribonucleoprotein A3	Hnrnpa3	3	14	14	14	0	0	0	0	7	10	11	6	0	0	0	0	8	7	10	11	1	0	0	0	11	9	7	7	0	0	0	0	7	10	11	6	0	0	0	0	8	7
sp|Q9ESU6|BRD4_MOUSE;tr|Q3UH70|Q3UH70_MOUSE;tr|B0V2V6|B0V2V6_MOUSE;tr|A0A494BAK1|A0A494BAK1_MOUSE;tr|A0A494BBD0|A0A494BBD0_MOUSE;tr|D6RGP2|D6RGP2_MOUSE	sp|Q9ESU6|BRD4_MOUSE;tr|Q3UH70|Q3UH70_MOUSE;tr|B0V2V6|B0V2V6_MOUSE;tr|A0A494BAK1|A0A494BAK1_MOUSE	20;20;17;17;5;5	20;20;17;17;5;5	16;16;14;14;5;5	sp|Q9ESU6|BRD4_MOUSE Bromodomain-containing protein 4 OS=Mus musculus OX=10090 GN=Brd4 PE=1 SV=2;tr|Q3UH70|Q3UH70_MOUSE Bromodomain-containing protein 4 OS=Mus musculus OX=10090 GN=Brd4 PE=1 SV=1;tr|B0V2V6|B0V2V6_MOUSE Bromodomain-containing protein 4 (Fra	Bromodomain-containing protein 4	Brd4	6	20	20	16	2	2	2	3	2	6	6	2	1	3	2	3	12	12	8	12	3	2	2	2	7	11	9	11	2	2	2	3	2	6	6	2	1	3	2	3	12	12
sp|Q9D735|TRIR_MOUSE	sp|Q9D735|TRIR_MOUSE	8	8	8	sp|Q9D735|TRIR_MOUSE Telomerase RNA component interacting RNase OS=Mus musculus OX=10090 GN=Trir PE=1 SV=1	Telomerase RNA component interacting RNase	Trir	1	8	8	8	2	2	2	2	4	5	4	4	3	2	2	3	4	5	5	5	3	2	2	3	3	4	3	3	2	2	2	2	4	5	4	4	3	2	2	3	4	5
sp|Q8CI11|GNL3_MOUSE;tr|A0A2I3BRV9|A0A2I3BRV9_MOUSE;tr|A0A2I3BR82|A0A2I3BR82_MOUSE;tr|A0A2I3BPZ6|A0A2I3BPZ6_MOUSE;tr|A0A2I3BR32|A0A2I3BR32_MOUSE	sp|Q8CI11|GNL3_MOUSE	23;10;8;8;3	23;10;8;8;3	23;10;8;8;3	sp|Q8CI11|GNL3_MOUSE Guanine nucleotide-binding protein-like 3 OS=Mus musculus OX=10090 GN=Gnl3 PE=1 SV=2	Guanine nucleotide-binding protein-like 3	Gnl3	5	23	23	23	2	3	4	4	14	12	9	11	3	4	3	4	13	9	11	11	3	4	4	3	8	8	11	11	2	3	4	4	14	12	9	11	3	4	3	4	13	9
sp|Q9DCT6|BAP18_MOUSE;tr|D3Z687|D3Z687_MOUSE;tr|F8WH46|F8WH46_MOUSE;tr|F6XN97|F6XN97_MOUSE;tr|H3BJI0|H3BJI0_MOUSE;tr|F6S0D5|F6S0D5_MOUSE	sp|Q9DCT6|BAP18_MOUSE;tr|D3Z687|D3Z687_MOUSE;tr|F8WH46|F8WH46_MOUSE;tr|F6XN97|F6XN97_MOUSE	5;5;3;3;2;1	5;5;3;3;2;1	3;3;2;2;1;0	sp|Q9DCT6|BAP18_MOUSE Chromatin complexes subunit BAP18 OS=Mus musculus OX=10090 GN=Bap18 PE=1 SV=1;tr|D3Z687|D3Z687_MOUSE RIKEN cDNA 0610010K14 gene OS=Mus musculus OX=10090 GN=0610010K14Rik PE=1 SV=2;tr|F8WH46|F8WH46_MOUSE RIKEN cDNA 0610010K14 gene OS=M	Chromatin complexes subunit BAP18	Bap18	6	5	5	3	0	0	0	0	2	3	3	4	0	0	0	0	5	3	4	3	0	0	0	0	3	3	3	3	0	0	0	0	2	3	3	4	0	0	0	0	5	3
tr|A0A0G2JDW7|A0A0G2JDW7_MOUSE;tr|A0A0G2JG29|A0A0G2JG29_MOUSE;sp|Q6ZWU9|RS27_MOUSE	tr|A0A0G2JDW7|A0A0G2JDW7_MOUSE;tr|A0A0G2JG29|A0A0G2JG29_MOUSE;sp|Q6ZWU9|RS27_MOUSE	4;4;4	2;2;2	2;2;2	tr|A0A0G2JDW7|A0A0G2JDW7_MOUSE 40S ribosomal protein S27 (Fragment) OS=Mus musculus OX=10090 GN=Rps27 PE=1 SV=1;tr|A0A0G2JG29|A0A0G2JG29_MOUSE 40S ribosomal protein S27 OS=Mus musculus OX=10090 GN=Rps27 PE=1 SV=1;sp|Q6ZWU9|RS27_MOUSE 40S ribosomal protein	40S ribosomal protein S27 (Fragment)	Rps27	3	4	2	2	0	0	0	0	3	4	3	3	0	0	0	0	3	3	3	3	0	0	0	0	3	3	4	3	0	0	0	0	2	2	2	2	0	0	0	0	2	2
tr|A0A0B4J1E2|A0A0B4J1E2_MOUSE;sp|Q9CSN1|SNW1_MOUSE	tr|A0A0B4J1E2|A0A0B4J1E2_MOUSE;sp|Q9CSN1|SNW1_MOUSE	25;24	25;24	25;24	tr|A0A0B4J1E2|A0A0B4J1E2_MOUSE SNW domain-containing protein 1 OS=Mus musculus OX=10090 GN=Snw1 PE=1 SV=1;sp|Q9CSN1|SNW1_MOUSE SNW domain-containing protein 1 OS=Mus musculus OX=10090 GN=Snw1 PE=1 SV=3	SNW domain-containing protein 1	Snw1	2	25	25	25	3	3	7	1	5	5	7	7	2	2	5	6	5	6	7	7	5	4	3	5	11	7	6	7	3	3	7	1	5	5	7	7	2	2	5	6	5	6
sp|Q61686|CBX5_MOUSE;tr|D3Z0U2|D3Z0U2_MOUSE	sp|Q61686|CBX5_MOUSE	6;1	6;1	6;1	sp|Q61686|CBX5_MOUSE Chromobox protein homolog 5 OS=Mus musculus OX=10090 GN=Cbx5 PE=1 SV=1	Chromobox protein homolog 5	Cbx5	2	6	6	6	1	1	1	1	4	4	3	5	1	1	1	1	5	4	5	4	1	1	1	1	4	4	4	4	1	1	1	1	4	4	3	5	1	1	1	1	5	4
tr|D3YTP8|D3YTP8_MOUSE;sp|Q9QXA5|LSM4_MOUSE;tr|Q9CY46|Q9CY46_MOUSE;tr|A0A1B0GQZ9|A0A1B0GQZ9_MOUSE;tr|A0A1B0GRR9|A0A1B0GRR9_MOUSE	tr|D3YTP8|D3YTP8_MOUSE;sp|Q9QXA5|LSM4_MOUSE;tr|Q9CY46|Q9CY46_MOUSE;tr|A0A1B0GQZ9|A0A1B0GQZ9_MOUSE;tr|A0A1B0GRR9|A0A1B0GRR9_MOUSE	3;3;3;2;2	3;3;3;2;2	3;3;3;2;2	tr|D3YTP8|D3YTP8_MOUSE U6 snRNA-associated Sm-like protein LSm4 (Fragment) OS=Mus musculus OX=10090 GN=Lsm4 PE=1 SV=8;sp|Q9QXA5|LSM4_MOUSE U6 snRNA-associated Sm-like protein LSm4 OS=Mus musculus OX=10090 GN=Lsm4 PE=1 SV=1;tr|Q9CY46|Q9CY46_MOUSE U6 snRNA-a	U6 snRNA-associated Sm-like protein LSm4 (Fragment)	Lsm4	5	3	3	3	1	0	0	0	1	3	3	2	0	0	0	1	2	3	3	3	1	0	0	0	2	3	2	2	1	0	0	0	1	3	3	2	0	0	0	1	2	3
sp|P70696|H2B1A_MOUSE	sp|P70696|H2B1A_MOUSE	18	4	4	sp|P70696|H2B1A_MOUSE Histone H2B type 1-A OS=Mus musculus OX=10090 GN=H2bc1 PE=1 SV=3	Histone H2B type 1-A	H2bc1	1	18	4	4	6	5	7	4	12	10	12	11	2	1	5	6	11	14	11	13	5	4	4	5	13	16	14	13	0	0	0	0	2	1	4	2	0	0	0	0	3	4
sp|Q8BH74|NU107_MOUSE;tr|E9Q4V9|E9Q4V9_MOUSE;tr|A0A1W2P7R1|A0A1W2P7R1_MOUSE	sp|Q8BH74|NU107_MOUSE;tr|E9Q4V9|E9Q4V9_MOUSE	23;22;7	23;22;7	23;22;7	sp|Q8BH74|NU107_MOUSE Nuclear pore complex protein Nup107 OS=Mus musculus OX=10090 GN=Nup107 PE=1 SV=1;tr|E9Q4V9|E9Q4V9_MOUSE Nuclear pore complex protein OS=Mus musculus OX=10090 GN=Nup107 PE=1 SV=1	Nuclear pore complex protein Nup107	Nup107	3	23	23	23	0	0	0	0	13	16	8	11	0	0	1	0	17	8	13	9	0	1	0	0	16	9	13	14	0	0	0	0	13	16	8	11	0	0	1	0	17	8
tr|D3YZ09|D3YZ09_MOUSE;sp|Q9CY66|GAR1_MOUSE;tr|F6SL78|F6SL78_MOUSE	tr|D3YZ09|D3YZ09_MOUSE;sp|Q9CY66|GAR1_MOUSE	4;4;1	4;4;1	4;4;1	tr|D3YZ09|D3YZ09_MOUSE H/ACA ribonucleoprotein complex subunit (Fragment) OS=Mus musculus OX=10090 GN=Gar1 PE=1 SV=1;sp|Q9CY66|GAR1_MOUSE H/ACA ribonucleoprotein complex subunit 1 OS=Mus musculus OX=10090 GN=Gar1 PE=1 SV=1	H/ACA ribonucleoprotein complex subunit (Fragment)	Gar1	3	4	4	4	0	0	0	0	4	4	3	3	0	0	0	0	2	2	3	3	0	0	0	0	2	2	3	2	0	0	0	0	4	4	3	3	0	0	0	0	2	2
sp|Q9DBE9|SPB1_MOUSE	sp|Q9DBE9|SPB1_MOUSE	16	16	16	sp|Q9DBE9|SPB1_MOUSE pre-rRNA 2-O-ribose RNA methyltransferase FTSJ3 OS=Mus musculus OX=10090 GN=Ftsj3 PE=1 SV=1	pre-rRNA 2-O-ribose RNA methyltransferase FTSJ3	Ftsj3	1	16	16	16	2	2	5	1	4	5	6	5	1	6	1	3	5	7	6	7	2	5	1	3	7	7	7	6	2	2	5	1	4	5	6	5	1	6	1	3	5	7
sp|Q99LF4|RTCB_MOUSE	sp|Q99LF4|RTCB_MOUSE	17	17	17	sp|Q99LF4|RTCB_MOUSE RNA-splicing ligase RtcB homolog OS=Mus musculus OX=10090 GN=Rtcb PE=1 SV=1	RNA-splicing ligase RtcB homolog	Rtcb	1	17	17	17	0	0	0	0	9	10	11	10	0	0	0	1	12	10	12	11	1	1	0	1	12	8	8	11	0	0	0	0	9	10	11	10	0	0	0	1	12	10
tr|A0A3B2WB30|A0A3B2WB30_MOUSE;tr|A0A0R4J045|A0A0R4J045_MOUSE;sp|Q3UFY0|RRP36_MOUSE;tr|A0A3B2WBC2|A0A3B2WBC2_MOUSE	tr|A0A3B2WB30|A0A3B2WB30_MOUSE;tr|A0A0R4J045|A0A0R4J045_MOUSE;sp|Q3UFY0|RRP36_MOUSE	16;15;13;7	16;15;13;7	16;15;13;7	tr|A0A3B2WB30|A0A3B2WB30_MOUSE Ribosomal RNA-processing protein 36 homolog OS=Mus musculus OX=10090 GN=Rrp36 PE=1 SV=1;tr|A0A0R4J045|A0A0R4J045_MOUSE Ribosomal RNA-processing protein 36 homolog OS=Mus musculus OX=10090 GN=Rrp36 PE=1 SV=1;sp|Q3UFY0|RRP36_MO	Ribosomal RNA-processing protein 36 homolog	Rrp36	4	16	16	16	6	6	3	5	4	6	5	7	5	4	6	4	4	5	5	6	5	4	6	5	3	5	5	4	6	6	3	5	4	6	5	7	5	4	6	4	4	5
tr|A2BE93|A2BE93_MOUSE;sp|Q9EQU5|SET_MOUSE;tr|A2BE92|A2BE92_MOUSE	tr|A2BE93|A2BE93_MOUSE;sp|Q9EQU5|SET_MOUSE;tr|A2BE92|A2BE92_MOUSE	10;10;9	10;10;9	10;10;9	tr|A2BE93|A2BE93_MOUSE Protein SET (Fragment) OS=Mus musculus OX=10090 GN=Set PE=1 SV=1;sp|Q9EQU5|SET_MOUSE Protein SET OS=Mus musculus OX=10090 GN=Set PE=1 SV=1;tr|A2BE92|A2BE92_MOUSE Protein SET (Fragment) OS=Mus musculus OX=10090 GN=Set PE=1 SV=1	Protein SET (Fragment)	Set	3	10	10	10	1	0	1	0	7	6	2	3	0	1	0	0	4	2	3	4	0	1	0	0	3	2	4	3	1	0	1	0	7	6	2	3	0	1	0	0	4	2
sp|P27773|PDIA3_MOUSE;tr|F6Q404|F6Q404_MOUSE	sp|P27773|PDIA3_MOUSE	21;4	21;4	21;4	sp|P27773|PDIA3_MOUSE Protein disulfide-isomerase A3 OS=Mus musculus OX=10090 GN=Pdia3 PE=1 SV=2	Protein disulfide-isomerase A3	Pdia3	2	21	21	21	0	0	0	0	14	12	11	10	0	0	0	0	18	9	7	16	0	0	0	0	9	8	12	6	0	0	0	0	14	12	11	10	0	0	0	0	18	9
sp|P80314|TCPB_MOUSE;tr|A0A1W2P7B7|A0A1W2P7B7_MOUSE;tr|A0A1W2P6Q3|A0A1W2P6Q3_MOUSE;tr|A0A1W2P828|A0A1W2P828_MOUSE;tr|A0A1W2P8B6|A0A1W2P8B6_MOUSE;tr|A0A1W2P871|A0A1W2P871_MOUSE	sp|P80314|TCPB_MOUSE	17;7;4;3;3;2	17;7;4;3;3;2	17;7;4;3;3;2	sp|P80314|TCPB_MOUSE T-complex protein 1 subunit beta OS=Mus musculus OX=10090 GN=Cct2 PE=1 SV=4	T-complex protein 1 subunit beta	Cct2	6	17	17	17	0	0	0	0	11	10	7	8	0	0	0	0	10	6	4	9	0	0	0	0	10	7	8	5	0	0	0	0	11	10	7	8	0	0	0	0	10	6
sp|Q07133|H1T_MOUSE;tr|I7HFT9|I7HFT9_MOUSE	sp|Q07133|H1T_MOUSE;tr|I7HFT9|I7HFT9_MOUSE	17;14	12;9	12;9	sp|Q07133|H1T_MOUSE Histone H1t OS=Mus musculus OX=10090 GN=H1-6 PE=1 SV=4;tr|I7HFT9|I7HFT9_MOUSE H1.6 linker histone, cluster member OS=Mus musculus OX=10090 GN=H1f6 PE=1 SV=1	Histone H1t	H1-6	2	17	12	12	5	5	5	4	5	5	6	6	5	5	5	5	6	6	5	6	6	3	6	4	7	6	5	7	4	4	4	3	1	2	3	2	5	4	4	4	2	3
sp|O35685|NUDC_MOUSE	sp|O35685|NUDC_MOUSE	12	12	12	sp|O35685|NUDC_MOUSE Nuclear migration protein nudC OS=Mus musculus OX=10090 GN=Nudc PE=1 SV=1	Nuclear migration protein nudC	Nudc	1	12	12	12	1	0	1	0	8	5	6	5	0	0	0	0	6	5	3	7	0	1	0	0	5	7	9	8	1	0	1	0	8	5	6	5	0	0	0	0	6	5
sp|Q61142|SPIN1_MOUSE;sp|Q6NVE3|SPI2C_MOUSE	sp|Q61142|SPIN1_MOUSE	10;1	10;1	10;1	sp|Q61142|SPIN1_MOUSE Spindlin-1 OS=Mus musculus OX=10090 GN=Spin1 PE=1 SV=2	Spindlin-1	Spin1	2	10	10	10	1	1	0	2	5	4	6	4	1	1	2	1	6	6	5	5	2	0	1	0	5	6	6	5	1	1	0	2	5	4	6	4	1	1	2	1	6	6
tr|Q8C845|Q8C845_MOUSE;sp|Q9D8Y0|EFHD2_MOUSE	tr|Q8C845|Q8C845_MOUSE;sp|Q9D8Y0|EFHD2_MOUSE	17;15	17;15	15;13	tr|Q8C845|Q8C845_MOUSE EF-hand domain-containing protein D2 OS=Mus musculus OX=10090 GN=Efhd2 PE=1 SV=1;sp|Q9D8Y0|EFHD2_MOUSE EF-hand domain-containing protein D2 OS=Mus musculus OX=10090 GN=Efhd2 PE=1 SV=1	EF-hand domain-containing protein D2	Efhd2	2	17	17	15	2	3	3	3	7	8	7	7	2	1	4	4	7	8	8	6	4	3	3	2	11	9	8	12	2	3	3	3	7	8	7	7	2	1	4	4	7	8
tr|G3UZX6|G3UZX6_MOUSE;tr|H7BWX9|H7BWX9_MOUSE;tr|D3Z794|D3Z794_MOUSE;tr|G3UZ60|G3UZ60_MOUSE;tr|G3UWI9|G3UWI9_MOUSE;sp|P61957|SUMO2_MOUSE;tr|G3UWX9|G3UWX9_MOUSE;sp|Q9Z172|SUMO3_MOUSE;tr|G3UZA7|G3UZA7_MOUSE	tr|G3UZX6|G3UZX6_MOUSE;tr|H7BWX9|H7BWX9_MOUSE;tr|D3Z794|D3Z794_MOUSE;tr|G3UZ60|G3UZ60_MOUSE;tr|G3UWI9|G3UWI9_MOUSE;sp|P61957|SUMO2_MOUSE;tr|G3UWX9|G3UWX9_MOUSE;sp|Q9Z172|SUMO3_MOUSE;tr|G3UZA7|G3UZA7_MOUSE	1;1;1;1;1;1;1;1;1	1;1;1;1;1;1;1;1;1	1;1;1;1;1;1;1;1;1	tr|G3UZX6|G3UZX6_MOUSE Small ubiquitin-related modifier 3 (Fragment) OS=Mus musculus OX=10090 GN=Sumo3 PE=4 SV=1;tr|H7BWX9|H7BWX9_MOUSE Small ubiquitin-related modifier 2 OS=Mus musculus OX=10090 GN=Sumo2 PE=1 SV=1;tr|D3Z794|D3Z794_MOUSE Small ubiquitin-re	Small ubiquitin-related modifier 3 (Fragment)	Sumo3	9	1	1	1	0	0	0	0	1	1	1	1	0	0	0	0	1	0	1	1	0	0	0	0	1	1	1	1	0	0	0	0	1	1	1	1	0	0	0	0	1	0
tr|Q91YZ8|Q91YZ8_MOUSE;tr|A3KFU5|A3KFU5_MOUSE;tr|A3KFU8|A3KFU8_MOUSE;tr|Q6PHQ9|Q6PHQ9_MOUSE;tr|V9GXG3|V9GXG3_MOUSE;tr|A0A0A6YWT2|A0A0A6YWT2_MOUSE;tr|G5E8X2|G5E8X2_MOUSE	tr|Q91YZ8|Q91YZ8_MOUSE;tr|A3KFU5|A3KFU5_MOUSE;tr|A3KFU8|A3KFU8_MOUSE;tr|Q6PHQ9|Q6PHQ9_MOUSE	25;25;25;25;8;1;1	16;16;16;16;4;1;1	15;15;15;15;3;0;0	tr|Q91YZ8|Q91YZ8_MOUSE Polyadenylate-binding protein OS=Mus musculus OX=10090 GN=Pabpc4 PE=1 SV=1;tr|A3KFU5|A3KFU5_MOUSE Polyadenylate-binding protein OS=Mus musculus OX=10090 GN=Pabpc4 PE=1 SV=1;tr|A3KFU8|A3KFU8_MOUSE Polyadenylate-binding protein OS=Mus	Polyadenylate-binding protein	Pabpc4	7	25	16	15	3	2	2	1	17	17	13	16	0	2	0	1	16	12	15	16	1	2	2	1	20	11	15	11	1	2	0	1	10	11	8	9	0	2	0	0	9	8
sp|P60122|RUVB1_MOUSE;tr|D3YW60|D3YW60_MOUSE	sp|P60122|RUVB1_MOUSE	12;5	12;5	12;5	sp|P60122|RUVB1_MOUSE RuvB-like 1 OS=Mus musculus OX=10090 GN=Ruvbl1 PE=1 SV=1	RuvB-like 1	Ruvbl1	2	12	12	12	0	0	0	0	8	8	5	6	0	0	0	0	9	6	6	5	0	0	0	0	8	6	8	5	0	0	0	0	8	8	5	6	0	0	0	0	9	6
tr|G5E866|G5E866_MOUSE;sp|Q99NB9|SF3B1_MOUSE;tr|A0A087WNS2|A0A087WNS2_MOUSE	tr|G5E866|G5E866_MOUSE;sp|Q99NB9|SF3B1_MOUSE	30;30;4	30;30;4	30;30;4	tr|G5E866|G5E866_MOUSE Splicing factor 3B subunit 1 OS=Mus musculus OX=10090 GN=Sf3b1 PE=1 SV=1;sp|Q99NB9|SF3B1_MOUSE Splicing factor 3B subunit 1 OS=Mus musculus OX=10090 GN=Sf3b1 PE=1 SV=1	Splicing factor 3B subunit 1	Sf3b1	3	30	30	30	4	2	3	5	14	13	10	14	1	2	0	4	14	13	14	9	3	2	2	2	13	11	16	9	4	2	3	5	14	13	10	14	1	2	0	4	14	13
sp|Q9JKB3|YBOX3_MOUSE	sp|Q9JKB3|YBOX3_MOUSE	18	11	11	sp|Q9JKB3|YBOX3_MOUSE Y-box-binding protein 3 OS=Mus musculus OX=10090 GN=Ybx3 PE=1 SV=2	Y-box-binding protein 3	Ybx3	1	18	11	11	4	6	3	1	10	10	11	11	3	4	1	4	11	11	11	12	3	4	2	4	11	13	12	12	3	4	2	0	5	4	5	6	3	3	1	3	5	6
sp|P28352|APEX1_MOUSE;tr|D3Z6R9|D3Z6R9_MOUSE;tr|F6QA74|F6QA74_MOUSE;tr|D3Z124|D3Z124_MOUSE	sp|P28352|APEX1_MOUSE;tr|D3Z6R9|D3Z6R9_MOUSE;tr|F6QA74|F6QA74_MOUSE;tr|D3Z124|D3Z124_MOUSE	7;6;6;5	7;6;6;5	7;6;6;5	sp|P28352|APEX1_MOUSE DNA-(apurinic or apyrimidinic site) endonuclease OS=Mus musculus OX=10090 GN=Apex1 PE=1 SV=2;tr|D3Z6R9|D3Z6R9_MOUSE DNA-(apurinic or apyrimidinic site) endonuclease (Fragment) OS=Mus musculus OX=10090 GN=Apex1 PE=1 SV=2;tr|F6QA74|F6QA	DNA-(apurinic or apyrimidinic site) endonuclease	Apex1	4	7	7	7	2	1	0	0	3	5	4	4	0	0	0	0	4	4	5	5	0	0	0	2	4	4	3	3	2	1	0	0	3	5	4	4	0	0	0	0	4	4
sp|Q9CZJ1|UTP11_MOUSE	sp|Q9CZJ1|UTP11_MOUSE	12	12	12	sp|Q9CZJ1|UTP11_MOUSE Probable U3 small nucleolar RNA-associated protein 11 OS=Mus musculus OX=10090 GN=Utp11 PE=2 SV=1	Probable U3 small nucleolar RNA-associated protein 11	Utp11	1	12	12	12	2	1	2	2	6	4	6	4	2	2	1	1	4	6	4	3	2	2	2	2	6	3	6	6	2	1	2	2	6	4	6	4	2	2	1	1	4	6
sp|Q8BJ05|ZC3HE_MOUSE;tr|A0A1Y7VK72|A0A1Y7VK72_MOUSE;tr|A0A1Y7VJD9|A0A1Y7VJD9_MOUSE;tr|A0A1Y7VK20|A0A1Y7VK20_MOUSE	sp|Q8BJ05|ZC3HE_MOUSE	22;7;5;3	22;7;5;3	22;7;5;3	sp|Q8BJ05|ZC3HE_MOUSE Zinc finger CCCH domain-containing protein 14 OS=Mus musculus OX=10090 GN=Zc3h14 PE=1 SV=1	Zinc finger CCCH domain-containing protein 14	Zc3h14	4	22	22	22	2	1	0	1	8	7	6	8	3	0	1	1	12	11	7	11	1	0	1	0	9	10	7	10	2	1	0	1	8	7	6	8	3	0	1	1	12	11
sp|Q9CQS2|NOP10_MOUSE	sp|Q9CQS2|NOP10_MOUSE	5	5	5	sp|Q9CQS2|NOP10_MOUSE H/ACA ribonucleoprotein complex subunit 3 OS=Mus musculus OX=10090 GN=Nop10 PE=3 SV=1	H/ACA ribonucleoprotein complex subunit 3	Nop10	1	5	5	5	1	2	2	2	2	2	2	1	2	2	2	2	2	2	2	2	2	1	2	1	2	2	2	2	1	2	2	2	2	2	2	1	2	2	2	2	2	2
tr|A0A668KLF4|A0A668KLF4_MOUSE;tr|A0A0A6YVT8|A0A0A6YVT8_MOUSE;sp|Q6NY15|TSG10_MOUSE	tr|A0A668KLF4|A0A668KLF4_MOUSE;tr|A0A0A6YVT8|A0A0A6YVT8_MOUSE	3;2;1	3;2;1	3;2;1	tr|A0A668KLF4|A0A668KLF4_MOUSE Testis-specific gene 10 protein OS=Mus musculus OX=10090 GN=Tsga10 PE=1 SV=1;tr|A0A0A6YVT8|A0A0A6YVT8_MOUSE Testis-specific gene 10 protein OS=Mus musculus OX=10090 GN=Tsga10 PE=1 SV=1	Testis-specific gene 10 protein	Tsga10	3	3	3	3	0	0	0	0	1	1	1	1	0	1	0	1	1	1	1	0	1	0	1	0	1	1	1	0	0	0	0	0	1	1	1	1	0	1	0	1	1	1
sp|P80315|TCPD_MOUSE;tr|G5E839|G5E839_MOUSE;tr|G3UYW5|G3UYW5_MOUSE	sp|P80315|TCPD_MOUSE;tr|G5E839|G5E839_MOUSE	13;11;3	13;11;3	13;11;3	sp|P80315|TCPD_MOUSE T-complex protein 1 subunit delta OS=Mus musculus OX=10090 GN=Cct4 PE=1 SV=3;tr|G5E839|G5E839_MOUSE T-complex protein 1 subunit delta OS=Mus musculus OX=10090 GN=Cct4 PE=1 SV=1	T-complex protein 1 subunit delta	Cct4	3	13	13	13	3	1	1	1	9	9	6	5	3	1	2	2	9	8	4	9	2	2	2	2	9	8	9	7	3	1	1	1	9	9	6	5	3	1	2	2	9	8
tr|A0A087WRY3|A0A087WRY3_MOUSE;sp|Q80XU3|NUCKS_MOUSE	tr|A0A087WRY3|A0A087WRY3_MOUSE;sp|Q80XU3|NUCKS_MOUSE	12;12	12;12	12;12	tr|A0A087WRY3|A0A087WRY3_MOUSE Nuclear ubiquitous casein and cyclin-dependent kinase substrate 1 OS=Mus musculus OX=10090 GN=Nucks1 PE=1 SV=1;sp|Q80XU3|NUCKS_MOUSE Nuclear ubiquitous casein and cyclin-dependent kinase substrate 1 OS=Mus musculus OX=10090 G	Nuclear ubiquitous casein and cyclin-dependent kinase substrate 1	Nucks1	2	12	12	12	4	4	4	5	2	5	5	3	5	4	4	5	5	4	3	5	4	4	4	4	6	4	4	5	4	4	4	5	2	5	5	3	5	4	4	5	5	4
sp|Q62318|TIF1B_MOUSE	sp|Q62318|TIF1B_MOUSE	18	18	18	sp|Q62318|TIF1B_MOUSE Transcription intermediary factor 1-beta OS=Mus musculus OX=10090 GN=Trim28 PE=1 SV=3	Transcription intermediary factor 1-beta	Trim28	1	18	18	18	2	1	3	2	7	8	8	6	0	2	0	2	9	9	6	12	0	4	0	1	8	7	6	8	2	1	3	2	7	8	8	6	0	2	0	2	9	9
sp|Q9D8N0|EF1G_MOUSE	sp|Q9D8N0|EF1G_MOUSE	13	13	13	sp|Q9D8N0|EF1G_MOUSE Elongation factor 1-gamma OS=Mus musculus OX=10090 GN=Eef1g PE=1 SV=3	Elongation factor 1-gamma	Eef1g	1	13	13	13	3	3	3	1	6	5	7	4	1	1	0	2	8	5	2	7	0	2	0	2	5	4	6	7	3	3	3	1	6	5	7	4	1	1	0	2	8	5
sp|P54823|DDX6_MOUSE	sp|P54823|DDX6_MOUSE	11	11	11	sp|P54823|DDX6_MOUSE Probable ATP-dependent RNA helicase DDX6 OS=Mus musculus OX=10090 GN=Ddx6 PE=1 SV=1	Probable ATP-dependent RNA helicase DDX6	Ddx6	1	11	11	11	1	1	1	1	10	9	10	7	1	1	0	1	8	9	7	9	1	1	0	1	11	9	8	7	1	1	1	1	10	9	10	7	1	1	0	1	8	9
tr|H3BKM0|H3BKM0_MOUSE;sp|Q9DBG3|AP2B1_MOUSE;tr|H3BIY9|H3BIY9_MOUSE;tr|H3BJ06|H3BJ06_MOUSE	tr|H3BKM0|H3BKM0_MOUSE;sp|Q9DBG3|AP2B1_MOUSE;tr|H3BIY9|H3BIY9_MOUSE	19;19;19;3	19;19;19;3	10;10;10;2	tr|H3BKM0|H3BKM0_MOUSE AP complex subunit beta OS=Mus musculus OX=10090 GN=Ap2b1 PE=1 SV=1;sp|Q9DBG3|AP2B1_MOUSE AP-2 complex subunit beta OS=Mus musculus OX=10090 GN=Ap2b1 PE=1 SV=1;tr|H3BIY9|H3BIY9_MOUSE AP complex subunit beta OS=Mus musculus OX=10090 G	AP complex subunit beta	Ap2b1	4	19	19	10	0	0	0	0	12	12	7	9	0	0	0	0	11	7	9	7	0	0	0	0	12	6	12	10	0	0	0	0	12	12	7	9	0	0	0	0	11	7
tr|A1BN54|A1BN54_MOUSE;sp|Q7TPR4|ACTN1_MOUSE	tr|A1BN54|A1BN54_MOUSE;sp|Q7TPR4|ACTN1_MOUSE	32;32	18;18	16;16	tr|A1BN54|A1BN54_MOUSE Alpha-actinin cytoskeletal isoform OS=Mus musculus OX=10090 GN=Actn1 PE=1 SV=1;sp|Q7TPR4|ACTN1_MOUSE Alpha-actinin-1 OS=Mus musculus OX=10090 GN=Actn1 PE=1 SV=1	Alpha-actinin cytoskeletal isoform	Actn1	2	32	18	16	5	0	5	0	21	18	20	21	0	0	0	1	18	15	17	18	1	2	0	3	20	20	22	18	2	0	1	0	11	8	12	10	0	0	0	0	10	7
sp|P28574|MAX_MOUSE;tr|A0A1W2P7P4|A0A1W2P7P4_MOUSE	sp|P28574|MAX_MOUSE;tr|A0A1W2P7P4|A0A1W2P7P4_MOUSE	9;6	9;6	9;6	sp|P28574|MAX_MOUSE Protein max OS=Mus musculus OX=10090 GN=Max PE=1 SV=2;tr|A0A1W2P7P4|A0A1W2P7P4_MOUSE Protein max OS=Mus musculus OX=10090 GN=Max PE=1 SV=1	Protein max	Max	2	9	9	9	1	3	2	2	3	1	2	4	1	3	2	5	3	2	3	2	5	4	3	2	4	3	2	3	1	3	2	2	3	1	2	4	1	3	2	5	3	2
sp|Q61171|PRDX2_MOUSE;tr|D3Z4A4|D3Z4A4_MOUSE	sp|Q61171|PRDX2_MOUSE;tr|D3Z4A4|D3Z4A4_MOUSE	5;4	5;4	5;4	sp|Q61171|PRDX2_MOUSE Peroxiredoxin-2 OS=Mus musculus OX=10090 GN=Prdx2 PE=1 SV=3;tr|D3Z4A4|D3Z4A4_MOUSE Peroxiredoxin-2 (Fragment) OS=Mus musculus OX=10090 GN=Prdx2 PE=1 SV=8	Peroxiredoxin-2	Prdx2	2	5	5	5	0	0	0	0	5	5	5	4	0	0	0	0	5	3	4	4	0	0	0	0	3	3	4	3	0	0	0	0	5	5	5	4	0	0	0	0	5	3
sp|Q3UHX2|HAP28_MOUSE	sp|Q3UHX2|HAP28_MOUSE	15	15	14	sp|Q3UHX2|HAP28_MOUSE 28 kDa heat- and acid-stable phosphoprotein OS=Mus musculus OX=10090 GN=Pdap1 PE=1 SV=1	28 kDa heat- and acid-stable phosphoprotein	Pdap1	1	15	15	14	7	7	5	6	4	4	4	4	6	6	6	8	3	4	4	4	8	6	7	6	4	4	4	4	7	7	5	6	4	4	4	4	6	6	6	8	3	4
sp|Q9ERG0|LIMA1_MOUSE;tr|A0A2R8VI67|A0A2R8VI67_MOUSE	sp|Q9ERG0|LIMA1_MOUSE	15;2	15;2	15;2	sp|Q9ERG0|LIMA1_MOUSE LIM domain and actin-binding protein 1 OS=Mus musculus OX=10090 GN=Lima1 PE=1 SV=3	LIM domain and actin-binding protein 1	Lima1	2	15	15	15	1	2	0	1	9	9	7	5	1	1	1	2	9	8	6	7	1	1	1	0	8	9	9	5	1	2	0	1	9	9	7	5	1	1	1	2	9	8
tr|A0A0U1RNX8|A0A0U1RNX8_MOUSE;sp|O08664|BCL7C_MOUSE;tr|A0A0U1RNU6|A0A0U1RNU6_MOUSE;tr|D3Z3W8|D3Z3W8_MOUSE;tr|A0A0J9YV82|A0A0J9YV82_MOUSE	tr|A0A0U1RNX8|A0A0U1RNX8_MOUSE;sp|O08664|BCL7C_MOUSE	6;5;1;1;1	6;5;1;1;1	5;4;0;0;0	tr|A0A0U1RNX8|A0A0U1RNX8_MOUSE B-cell CLL/lymphoma 7 protein family member C OS=Mus musculus OX=10090 GN=Bcl7c PE=1 SV=1;sp|O08664|BCL7C_MOUSE B-cell CLL/lymphoma 7 protein family member C OS=Mus musculus OX=10090 GN=Bcl7c PE=1 SV=1	B-cell CLL/lymphoma 7 protein family member C	Bcl7c	5	6	6	5	0	0	0	0	3	4	3	4	0	0	0	0	3	4	4	5	0	0	0	0	3	3	3	4	0	0	0	0	3	4	3	4	0	0	0	0	3	4
tr|F6ZV59|F6ZV59_MOUSE;tr|G5E8G0|G5E8G0_MOUSE;tr|G3X9W0|G3X9W0_MOUSE;sp|Q60668|HNRPD_MOUSE;tr|E9Q5B6|E9Q5B6_MOUSE;tr|F6SHF3|F6SHF3_MOUSE;tr|A0A0G2JFL4|A0A0G2JFL4_MOUSE;tr|Q9D3U4|Q9D3U4_MOUSE	tr|F6ZV59|F6ZV59_MOUSE;tr|G5E8G0|G5E8G0_MOUSE;tr|G3X9W0|G3X9W0_MOUSE;sp|Q60668|HNRPD_MOUSE;tr|E9Q5B6|E9Q5B6_MOUSE;tr|F6SHF3|F6SHF3_MOUSE	5;5;5;5;3;3;1;1	5;5;5;5;3;3;1;1	4;4;4;4;2;3;1;0	tr|F6ZV59|F6ZV59_MOUSE Heterogeneous nuclear ribonucleoprotein D0 (Fragment) OS=Mus musculus OX=10090 GN=Hnrnpd PE=1 SV=1;tr|G5E8G0|G5E8G0_MOUSE Heterogeneous nuclear ribonucleoprotein D0 OS=Mus musculus OX=10090 GN=Hnrnpd PE=1 SV=1;tr|G3X9W0|G3X9W0_MOUSE	Heterogeneous nuclear ribonucleoprotein D0 (Fragment)	Hnrnpd	8	5	5	4	0	0	0	0	3	4	3	2	0	0	0	0	4	3	5	4	0	0	0	0	4	2	4	4	0	0	0	0	3	4	3	2	0	0	0	0	4	3
sp|Q9ESX5|DKC1_MOUSE;tr|B7ZCL7|B7ZCL7_MOUSE;tr|F6YUI5|F6YUI5_MOUSE;tr|A2AN81|A2AN81_MOUSE;tr|F6S1S5|F6S1S5_MOUSE	sp|Q9ESX5|DKC1_MOUSE;tr|B7ZCL7|B7ZCL7_MOUSE	11;8;5;4;2	11;8;5;4;2	11;8;5;4;2	sp|Q9ESX5|DKC1_MOUSE H/ACA ribonucleoprotein complex subunit DKC1 OS=Mus musculus OX=10090 GN=Dkc1 PE=1 SV=4;tr|B7ZCL7|B7ZCL7_MOUSE H/ACA ribonucleoprotein complex subunit DKC1 (Fragment) OS=Mus musculus OX=10090 GN=Dkc1 PE=1 SV=1	H/ACA ribonucleoprotein complex subunit DKC1	Dkc1	5	11	11	11	0	0	0	0	7	9	8	8	0	0	0	0	7	8	6	8	0	0	0	0	6	5	6	6	0	0	0	0	7	9	8	8	0	0	0	0	7	8
sp|Q8R3N6|THOC1_MOUSE;tr|A0A3Q4EBV8|A0A3Q4EBV8_MOUSE	sp|Q8R3N6|THOC1_MOUSE;tr|A0A3Q4EBV8|A0A3Q4EBV8_MOUSE	13;7	13;7	13;7	sp|Q8R3N6|THOC1_MOUSE THO complex subunit 1 OS=Mus musculus OX=10090 GN=Thoc1 PE=1 SV=1;tr|A0A3Q4EBV8|A0A3Q4EBV8_MOUSE THO complex subunit 1 (Fragment) OS=Mus musculus OX=10090 GN=Thoc1 PE=1 SV=1	THO complex subunit 1	Thoc1	2	13	13	13	0	0	0	0	10	9	4	5	0	0	0	0	9	5	5	7	0	0	0	0	8	3	8	5	0	0	0	0	10	9	4	5	0	0	0	0	9	5
tr|E9PVC6|E9PVC6_MOUSE;tr|E9Q9E1|E9Q9E1_MOUSE;tr|E9PVC5|E9PVC5_MOUSE;sp|Q6NZJ6|IF4G1_MOUSE;tr|A0A0J9YUS5|A0A0J9YUS5_MOUSE;tr|A0A0J9YVC1|A0A0J9YVC1_MOUSE;tr|A0A0J9YUC1|A0A0J9YUC1_MOUSE;tr|E9Q770|E9Q770_MOUSE;tr|A0A0J9YUL1|A0A0J9YUL1_MOUSE;tr|D3Z439|D3Z439_MOUSE;tr|D3YWY7|D3YWY7_MOUSE;tr|D3YWM1|D3YWM1_MOUSE;tr|A2AMI7|A2AMI7_MOUSE;tr|Z4YKC4|Z4YKC4_MOUSE;tr|A0A0R4J112|A0A0R4J112_MOUSE;tr|A2AMI2|A2AMI…	tr|E9PVC6|E9PVC6_MOUSE;tr|E9Q9E1|E9Q9E1_MOUSE;tr|E9PVC5|E9PVC5_MOUSE;sp|Q6NZJ6|IF4G1_MOUSE;tr|A0A0J9YUS5|A0A0J9YUS5_MOUSE	29;29;29;29;26;12;12;12;3;3;2;2;1;1;1;1;1;1	29;29;29;29;26;12;12;12;3;3;2;2;1;1;1;1;1;1	27;27;27;27;26;10;10;10;1;1;0;0;1;1;1;1;1;1	tr|E9PVC6|E9PVC6_MOUSE Eukaryotic translation initiation factor 4 gamma 1 OS=Mus musculus OX=10090 GN=Eif4g1 PE=1 SV=1;tr|E9Q9E1|E9Q9E1_MOUSE Eukaryotic translation initiation factor 4 gamma 1 OS=Mus musculus OX=10090 GN=Eif4g1 PE=1 SV=1;tr|E9PVC5|E9PVC5_M	Eukaryotic translation initiation factor 4 gamma 1	Eif4g1	18	29	29	27	1	0	2	1	11	9	12	7	3	1	1	1	12	10	6	9	1	2	1	2	11	11	8	7	1	0	2	1	11	9	12	7	3	1	1	1	12	10
tr|Q80ZM5|Q80ZM5_MOUSE	tr|Q80ZM5|Q80ZM5_MOUSE	7	7	7	tr|Q80ZM5|Q80ZM5_MOUSE H1 histone family, member X OS=Mus musculus OX=10090 GN=H1f10 PE=1 SV=1	H1 histone family, member X	H1f10	1	7	7	7	2	0	2	0	2	2	1	2	1	1	1	0	4	1	2	2	1	2	1	2	3	2	3	4	2	0	2	0	2	2	1	2	1	1	1	0	4	1
tr|B1AU75|B1AU75_MOUSE;sp|Q99MD9|NASP_MOUSE;tr|B1AU76|B1AU76_MOUSE	tr|B1AU75|B1AU75_MOUSE;sp|Q99MD9|NASP_MOUSE	15;15;7	15;15;7	15;15;7	tr|B1AU75|B1AU75_MOUSE Nuclear autoantigenic sperm protein OS=Mus musculus OX=10090 GN=Nasp PE=1 SV=1;sp|Q99MD9|NASP_MOUSE Nuclear autoantigenic sperm protein OS=Mus musculus OX=10090 GN=Nasp PE=1 SV=2	Nuclear autoantigenic sperm protein	Nasp	3	15	15	15	0	0	0	0	7	8	8	5	0	0	0	0	12	7	8	10	0	0	0	0	7	9	9	7	0	0	0	0	7	8	8	5	0	0	0	0	12	7
sp|Q8VDD5|MYH9_MOUSE;tr|A0A2R8W6V7|A0A2R8W6V7_MOUSE;tr|A0A2R8VKI5|A0A2R8VKI5_MOUSE;tr|F2Z494|F2Z494_MOUSE	sp|Q8VDD5|MYH9_MOUSE	40;4;2;1	40;4;2;1	34;4;2;1	sp|Q8VDD5|MYH9_MOUSE Myosin-9 OS=Mus musculus OX=10090 GN=Myh9 PE=1 SV=4	Myosin-9	Myh9	4	40	40	34	7	5	8	2	9	13	14	11	0	5	2	6	8	17	11	21	4	6	2	7	11	11	12	17	7	5	8	2	9	13	14	11	0	5	2	6	8	17
sp|Q9DBJ1|PGAM1_MOUSE;sp|O70250|PGAM2_MOUSE	sp|Q9DBJ1|PGAM1_MOUSE	10;1	10;1	10;1	sp|Q9DBJ1|PGAM1_MOUSE Phosphoglycerate mutase 1 OS=Mus musculus OX=10090 GN=Pgam1 PE=1 SV=3	Phosphoglycerate mutase 1	Pgam1	2	10	10	10	0	0	1	0	5	3	3	3	0	0	0	0	4	3	2	4	0	0	0	1	3	4	5	2	0	0	1	0	5	3	3	3	0	0	0	0	4	3
sp|Q8BGT7|SPF30_MOUSE;tr|A0A494BAP9|A0A494BAP9_MOUSE;tr|A0A494BA53|A0A494BA53_MOUSE;tr|A0A494BAA2|A0A494BAA2_MOUSE	sp|Q8BGT7|SPF30_MOUSE;tr|A0A494BAP9|A0A494BAP9_MOUSE;tr|A0A494BA53|A0A494BA53_MOUSE	6;3;3;1	6;3;3;1	6;3;3;1	sp|Q8BGT7|SPF30_MOUSE Survival of motor neuron-related-splicing factor 30 OS=Mus musculus OX=10090 GN=Smndc1 PE=1 SV=1;tr|A0A494BAP9|A0A494BAP9_MOUSE Survival of motor neuron-related-splicing factor 30 (Fragment) OS=Mus musculus OX=10090 GN=Smndc1 PE=1 SV=	Survival of motor neuron-related-splicing factor 30	Smndc1	4	6	6	6	2	2	2	0	2	3	3	3	0	2	0	1	3	3	3	3	1	1	1	1	2	2	2	3	2	2	2	0	2	3	3	3	0	2	0	1	3	3
sp|O35130|NEP1_MOUSE;tr|A0A0N4SUL6|A0A0N4SUL6_MOUSE	sp|O35130|NEP1_MOUSE;tr|A0A0N4SUL6|A0A0N4SUL6_MOUSE	9;5	9;5	9;5	sp|O35130|NEP1_MOUSE Ribosomal RNA small subunit methyltransferase NEP1 OS=Mus musculus OX=10090 GN=Emg1 PE=1 SV=1;tr|A0A0N4SUL6|A0A0N4SUL6_MOUSE Ribosomal RNA small subunit methyltransferase NEP1 (Fragment) OS=Mus musculus OX=10090 GN=Emg1 PE=1 SV=1	Ribosomal RNA small subunit methyltransferase NEP1	Emg1	2	9	9	9	0	0	0	0	5	7	5	6	1	0	0	0	6	5	5	6	1	0	1	0	6	4	5	4	0	0	0	0	5	7	5	6	1	0	0	0	6	5
sp|Q61312|AP2C_MOUSE;tr|Q3ULB3|Q3ULB3_MOUSE;tr|A2APA8|A2APA8_MOUSE;tr|Q8BPN4|Q8BPN4_MOUSE;tr|A0A286YCU0|A0A286YCU0_MOUSE;tr|A0A0R4J1E6|A0A0R4J1E6_MOUSE;sp|P34056|AP2A_MOUSE;tr|A0A286YDR3|A0A286YDR3_MOUSE;tr|A0A286YD43|A0A286YD43_MOUSE;tr|E9Q5N4|E9Q5N4_MOUSE;tr|Q8CE69|Q8CE69_MOUSE;sp|Q61313|AP2B_MOUSE	sp|Q61312|AP2C_MOUSE;tr|Q3ULB3|Q3ULB3_MOUSE;tr|A2APA8|A2APA8_MOUSE	9;9;9;3;3;3;3;3;3;1;1;1	9;9;9;3;3;3;3;3;3;1;1;1	8;8;8;2;2;2;2;2;2;0;0;0	sp|Q61312|AP2C_MOUSE Transcription factor AP-2 gamma OS=Mus musculus OX=10090 GN=Tfap2c PE=1 SV=2;tr|Q3ULB3|Q3ULB3_MOUSE Transcription factor AP-2 gamma OS=Mus musculus OX=10090 GN=Tfap2c PE=1 SV=1;tr|A2APA8|A2APA8_MOUSE Transcription factor AP-2 gamma OS=	Transcription factor AP-2 gamma	Tfap2c	12	9	9	8	1	0	1	0	4	6	7	3	0	1	0	2	7	5	5	7	0	0	0	0	3	2	4	3	1	0	1	0	4	6	7	3	0	1	0	2	7	5
tr|G3UXT7|G3UXT7_MOUSE;tr|Q8CFQ9|Q8CFQ9_MOUSE;sp|P56959|FUS_MOUSE;tr|G3UZD2|G3UZD2_MOUSE;tr|Q91VQ2|Q91VQ2_MOUSE;tr|F6QCI0|F6QCI0_MOUSE;tr|Q8BQ46|Q8BQ46_MOUSE	tr|G3UXT7|G3UXT7_MOUSE;tr|Q8CFQ9|Q8CFQ9_MOUSE;sp|P56959|FUS_MOUSE	7;7;7;2;2;2;2	7;7;7;2;2;2;2	7;7;7;2;2;2;2	tr|G3UXT7|G3UXT7_MOUSE RNA-binding protein FUS (Fragment) OS=Mus musculus OX=10090 GN=Fus PE=1 SV=1;tr|Q8CFQ9|Q8CFQ9_MOUSE Fusion, derived from t(1216) malignant liposarcoma (Human) OS=Mus musculus OX=10090 GN=Fus PE=1 SV=1;sp|P56959|FUS_MOUSE RNA-binding	RNA-binding protein FUS (Fragment)	Fus	7	7	7	7	0	0	0	0	3	4	5	3	0	0	0	0	3	4	4	4	0	0	0	0	5	3	3	2	0	0	0	0	3	4	5	3	0	0	0	0	3	4
sp|Q99J62|RFC4_MOUSE;tr|Q3UI84|Q3UI84_MOUSE;tr|D6RGM1|D6RGM1_MOUSE	sp|Q99J62|RFC4_MOUSE;tr|Q3UI84|Q3UI84_MOUSE;tr|D6RGM1|D6RGM1_MOUSE	14;14;11	14;14;11	14;14;11	sp|Q99J62|RFC4_MOUSE Replication factor C subunit 4 OS=Mus musculus OX=10090 GN=Rfc4 PE=1 SV=1;tr|Q3UI84|Q3UI84_MOUSE Replication factor C subunit 4 OS=Mus musculus OX=10090 GN=Rfc4 PE=1 SV=1;tr|D6RGM1|D6RGM1_MOUSE Replication factor C subunit 4 (Fragment)	Replication factor C subunit 4	Rfc4	3	14	14	14	0	0	0	0	6	6	4	5	0	0	0	0	7	8	7	8	0	0	0	0	11	5	6	5	0	0	0	0	6	6	4	5	0	0	0	0	7	8
sp|O88569|ROA2_MOUSE;tr|A0A0N4SUM2|A0A0N4SUM2_MOUSE	sp|O88569|ROA2_MOUSE;tr|A0A0N4SUM2|A0A0N4SUM2_MOUSE	9;5	9;5	9;5	sp|O88569|ROA2_MOUSE Heterogeneous nuclear ribonucleoproteins A2/B1 OS=Mus musculus OX=10090 GN=Hnrnpa2b1 PE=1 SV=2;tr|A0A0N4SUM2|A0A0N4SUM2_MOUSE Heterogeneous nuclear ribonucleoproteins A2/B1 (Fragment) OS=Mus musculus OX=10090 GN=Hnrnpa2b1 PE=1 SV=1	Heterogeneous nuclear ribonucleoproteins A2/B1	Hnrnpa2b1	2	9	9	9	1	1	1	0	3	6	5	4	0	1	0	0	5	4	4	4	0	0	0	0	7	8	5	5	1	1	1	0	3	6	5	4	0	1	0	0	5	4
sp|P68510|1433F_MOUSE	sp|P68510|1433F_MOUSE	11	8	8	sp|P68510|1433F_MOUSE 14-3-3 protein eta OS=Mus musculus OX=10090 GN=Ywhah PE=1 SV=2	14-3-3 protein eta	Ywhah	1	11	8	8	0	1	1	0	6	5	5	4	1	0	1	1	7	4	5	4	1	1	1	1	6	4	5	4	0	0	0	0	4	4	3	3	0	0	0	0	6	3
sp|Q9D945|LLPH_MOUSE;tr|A0A1W2P865|A0A1W2P865_MOUSE	sp|Q9D945|LLPH_MOUSE;tr|A0A1W2P865|A0A1W2P865_MOUSE	7;4	7;4	7;4	sp|Q9D945|LLPH_MOUSE Protein LLP homolog OS=Mus musculus OX=10090 GN=Llph PE=1 SV=1;tr|A0A1W2P865|A0A1W2P865_MOUSE Protein LLP homolog OS=Mus musculus OX=10090 GN=Llph PE=1 SV=1	Protein LLP homolog	Llph	2	7	7	7	2	1	2	2	4	5	3	4	1	3	1	1	3	4	3	5	2	3	1	2	3	2	3	4	2	1	2	2	4	5	3	4	1	3	1	1	3	4
sp|Q9Z0N1|IF2G_MOUSE;tr|A2AAW9|A2AAW9_MOUSE;sp|Q9Z0N2|IF2H_MOUSE	sp|Q9Z0N1|IF2G_MOUSE;tr|A2AAW9|A2AAW9_MOUSE;sp|Q9Z0N2|IF2H_MOUSE	9;6;5	9;6;5	9;6;5	sp|Q9Z0N1|IF2G_MOUSE Eukaryotic translation initiation factor 2 subunit 3, X-linked OS=Mus musculus OX=10090 GN=Eif2s3x PE=1 SV=2;tr|A2AAW9|A2AAW9_MOUSE Eukaryotic translation initiation factor 2 subunit 3, X-linked OS=Mus musculus OX=10090 GN=Eif2s3x PE=1	Eukaryotic translation initiation factor 2 subunit 3, X-linked	Eif2s3x	3	9	9	9	0	1	1	1	5	7	4	6	1	0	0	1	5	4	6	7	1	1	1	0	6	6	6	4	0	1	1	1	5	7	4	6	1	0	0	1	5	4
sp|P83917|CBX1_MOUSE;tr|Q7TPM0|Q7TPM0_MOUSE;tr|Q9CYJ8|Q9CYJ8_MOUSE	sp|P83917|CBX1_MOUSE;tr|Q7TPM0|Q7TPM0_MOUSE;tr|Q9CYJ8|Q9CYJ8_MOUSE	6;3;3	5;2;2	5;2;2	sp|P83917|CBX1_MOUSE Chromobox protein homolog 1 OS=Mus musculus OX=10090 GN=Cbx1 PE=1 SV=1;tr|Q7TPM0|Q7TPM0_MOUSE Cbx1 protein OS=Mus musculus OX=10090 GN=Cbx1 PE=1 SV=1;tr|Q9CYJ8|Q9CYJ8_MOUSE Chromobox protein homolog 1 OS=Mus musculus OX=10090 GN=Cbx1 P	Chromobox protein homolog 1	Cbx1	3	6	5	5	0	0	0	0	4	5	5	4	0	0	0	0	6	5	5	5	0	0	0	0	5	4	5	5	0	0	0	0	3	4	4	3	0	0	0	0	5	4
sp|Q9DB96|NGDN_MOUSE	sp|Q9DB96|NGDN_MOUSE	12	12	12	sp|Q9DB96|NGDN_MOUSE Neuroguidin OS=Mus musculus OX=10090 GN=Ngdn PE=1 SV=1	Neuroguidin	Ngdn	1	12	12	12	0	1	0	1	4	4	2	4	1	0	1	1	3	4	4	5	1	0	1	2	6	5	4	6	0	1	0	1	4	4	2	4	1	0	1	1	3	4
sp|P11983|TCPA_MOUSE;tr|F2Z483|F2Z483_MOUSE;tr|A0A3B2WDE2|A0A3B2WDE2_MOUSE	sp|P11983|TCPA_MOUSE	14;4;1	14;4;1	14;4;1	sp|P11983|TCPA_MOUSE T-complex protein 1 subunit alpha OS=Mus musculus OX=10090 GN=Tcp1 PE=1 SV=3	T-complex protein 1 subunit alpha	Tcp1	3	14	14	14	0	0	0	1	8	7	7	5	0	1	0	1	12	6	6	8	0	1	0	1	11	7	7	6	0	0	0	1	8	7	7	5	0	1	0	1	12	6
sp|Q9JMD0|ZN207_MOUSE;tr|M0QWF0|M0QWF0_MOUSE;tr|B1AQG7|B1AQG7_MOUSE;tr|Q8CCB2|Q8CCB2_MOUSE	sp|Q9JMD0|ZN207_MOUSE;tr|M0QWF0|M0QWF0_MOUSE	5;3;2;2	5;3;2;2	5;3;2;2	sp|Q9JMD0|ZN207_MOUSE BUB3-interacting and GLEBS motif-containing protein ZNF207 OS=Mus musculus OX=10090 GN=Znf207 PE=1 SV=1;tr|M0QWF0|M0QWF0_MOUSE Zinc finger protein 207 (Fragment) OS=Mus musculus OX=10090 GN=Zfp207 PE=1 SV=1	BUB3-interacting and GLEBS motif-containing protein ZNF207	Znf207	4	5	5	5	1	1	0	1	3	4	3	2	1	0	1	1	4	3	4	4	1	0	1	1	4	4	4	4	1	1	0	1	3	4	3	2	1	0	1	1	4	3
sp|P32067|LA_MOUSE;tr|A2AR07|A2AR07_MOUSE;tr|D6RI87|D6RI87_MOUSE;tr|F6SXM5|F6SXM5_MOUSE	sp|P32067|LA_MOUSE;tr|A2AR07|A2AR07_MOUSE	11;6;5;4	11;6;5;4	11;6;5;4	sp|P32067|LA_MOUSE Lupus La protein homolog OS=Mus musculus OX=10090 GN=Ssb PE=1 SV=1;tr|A2AR07|A2AR07_MOUSE Lupus La protein homolog (Fragment) OS=Mus musculus OX=10090 GN=Ssb PE=1 SV=1	Lupus La protein homolog	Ssb	4	11	11	11	2	1	0	2	3	3	4	3	2	0	1	2	4	3	4	5	2	2	1	3	6	4	6	3	2	1	0	2	3	3	4	3	2	0	1	2	4	3
tr|E9PZF0|E9PZF0_MOUSE;sp|Q01768|NDKB_MOUSE;tr|Q5NC80|Q5NC80_MOUSE;sp|P15532|NDKA_MOUSE;tr|Q5NC79|Q5NC79_MOUSE	tr|E9PZF0|E9PZF0_MOUSE;sp|Q01768|NDKB_MOUSE;tr|Q5NC80|Q5NC80_MOUSE;sp|P15532|NDKA_MOUSE	9;8;5;5;4	9;8;5;5;4	9;8;5;5;4	tr|E9PZF0|E9PZF0_MOUSE Nucleoside diphosphate kinase OS=Mus musculus OX=10090 GN=Gm20390 PE=3 SV=1;sp|Q01768|NDKB_MOUSE Nucleoside diphosphate kinase B OS=Mus musculus OX=10090 GN=Nme2 PE=1 SV=1;tr|Q5NC80|Q5NC80_MOUSE Nucleoside diphosphate kinase (Fragmen	Nucleoside diphosphate kinase	Gm20390	5	9	9	9	2	0	1	0	5	3	3	4	0	0	0	0	4	2	2	5	0	1	0	1	5	4	3	3	2	0	1	0	5	3	3	4	0	0	0	0	4	2
sp|Q8CCK0|H2AW_MOUSE	sp|Q8CCK0|H2AW_MOUSE	16	14	14	sp|Q8CCK0|H2AW_MOUSE Core histone macro-H2A.2 OS=Mus musculus OX=10090 GN=Macroh2a2 PE=1 SV=3	Core histone macro-H2A.2	Macroh2a2	1	16	14	14	2	2	2	2	6	6	5	8	3	2	3	3	6	5	6	6	3	2	2	3	6	5	5	6	2	2	2	2	4	5	3	6	3	2	3	3	5	3
sp|P63028|TCTP_MOUSE;tr|D3YU75|D3YU75_MOUSE	sp|P63028|TCTP_MOUSE;tr|D3YU75|D3YU75_MOUSE	2;1	2;1	2;1	sp|P63028|TCTP_MOUSE Translationally-controlled tumor protein OS=Mus musculus OX=10090 GN=Tpt1 PE=1 SV=1;tr|D3YU75|D3YU75_MOUSE Translationally-controlled tumor protein OS=Mus musculus OX=10090 GN=Tpt1 PE=1 SV=1	Translationally-controlled tumor protein	Tpt1	2	2	2	2	0	0	0	0	2	2	2	1	0	0	0	0	2	2	1	1	0	0	0	0	2	2	2	1	0	0	0	0	2	2	2	1	0	0	0	0	2	2
sp|P80317|TCPZ_MOUSE;tr|A0A571BEL9|A0A571BEL9_MOUSE;sp|Q61390|TCPW_MOUSE;tr|B1AT05|B1AT05_MOUSE	sp|P80317|TCPZ_MOUSE;tr|A0A571BEL9|A0A571BEL9_MOUSE	13;12;3;1	13;12;3;1	13;12;3;1	sp|P80317|TCPZ_MOUSE T-complex protein 1 subunit zeta OS=Mus musculus OX=10090 GN=Cct6a PE=1 SV=3;tr|A0A571BEL9|A0A571BEL9_MOUSE T-complex protein 1 subunit zeta OS=Mus musculus OX=10090 GN=Cct6a PE=1 SV=1	T-complex protein 1 subunit zeta	Cct6a	4	13	13	13	1	1	2	1	6	4	6	3	1	1	0	1	3	6	6	6	0	1	0	1	7	7	5	4	1	1	2	1	6	4	6	3	1	1	0	1	3	6
sp|Q8BJ71|NUP93_MOUSE;tr|A0A1D5RLQ0|A0A1D5RLQ0_MOUSE;tr|A0A1D5RM86|A0A1D5RM86_MOUSE	sp|Q8BJ71|NUP93_MOUSE;tr|A0A1D5RLQ0|A0A1D5RLQ0_MOUSE	18;15;1	18;15;1	18;15;1	sp|Q8BJ71|NUP93_MOUSE Nuclear pore complex protein Nup93 OS=Mus musculus OX=10090 GN=Nup93 PE=1 SV=1;tr|A0A1D5RLQ0|A0A1D5RLQ0_MOUSE Nuclear pore complex protein Nup93 OS=Mus musculus OX=10090 GN=Nup93 PE=1 SV=1	Nuclear pore complex protein Nup93	Nup93	3	18	18	18	1	1	0	1	8	10	6	4	1	0	1	1	10	5	7	8	1	0	1	1	13	8	10	10	1	1	0	1	8	10	6	4	1	0	1	1	10	5
sp|Q9WVA2|TIM8A_MOUSE;sp|Q4FZG7|TI8AB_MOUSE	sp|Q9WVA2|TIM8A_MOUSE	3;1	3;1	3;1	sp|Q9WVA2|TIM8A_MOUSE Mitochondrial import inner membrane translocase subunit Tim8 A OS=Mus musculus OX=10090 GN=Timm8a1 PE=1 SV=1	Mitochondrial import inner membrane translocase subunit Tim8 A	Timm8a1	2	3	3	3	0	0	0	0	3	3	2	3	0	0	0	0	3	2	3	2	0	0	0	0	3	3	2	2	0	0	0	0	3	3	2	3	0	0	0	0	3	2
sp|P20065|TYB4_MOUSE	sp|P20065|TYB4_MOUSE	3	3	3	sp|P20065|TYB4_MOUSE Thymosin beta-4 OS=Mus musculus OX=10090 GN=Tmsb4x PE=1 SV=1	Thymosin beta-4	Tmsb4x	1	3	3	3	0	0	0	0	1	2	2	2	0	0	0	0	3	3	2	3	0	0	0	0	3	3	3	2	0	0	0	0	1	2	2	2	0	0	0	0	3	3
sp|Q99K48|NONO_MOUSE;tr|B1AXT0|B1AXT0_MOUSE	sp|Q99K48|NONO_MOUSE	17;3	17;3	17;3	sp|Q99K48|NONO_MOUSE Non-POU domain-containing octamer-binding protein OS=Mus musculus OX=10090 GN=Nono PE=1 SV=3	Non-POU domain-containing octamer-binding protein	Nono	2	17	17	17	5	4	7	5	5	5	3	3	7	4	5	5	4	4	3	6	5	7	3	6	8	8	5	4	5	4	7	5	5	5	3	3	7	4	5	5	4	4
sp|Q61584|FXR1_MOUSE;tr|A0A0G2JEP0|A0A0G2JEP0_MOUSE;tr|A0A0H2UH27|A0A0H2UH27_MOUSE;tr|A0A0G2JGL6|A0A0G2JGL6_MOUSE	sp|Q61584|FXR1_MOUSE;tr|A0A0G2JEP0|A0A0G2JEP0_MOUSE;tr|A0A0H2UH27|A0A0H2UH27_MOUSE	13;10;8;1	13;10;8;1	11;8;6;1	sp|Q61584|FXR1_MOUSE Fragile X mental retardation syndrome-related protein 1 OS=Mus musculus OX=10090 GN=Fxr1 PE=1 SV=2;tr|A0A0G2JEP0|A0A0G2JEP0_MOUSE Fragile X mental retardation syndrome-related protein 1 OS=Mus musculus OX=10090 GN=Fxr1 PE=1 SV=1;tr|A0A	Fragile X mental retardation syndrome-related protein 1	Fxr1	4	13	13	11	0	0	0	0	6	10	9	3	0	0	0	0	9	6	7	4	0	0	0	0	9	6	7	6	0	0	0	0	6	10	9	3	0	0	0	0	9	6
sp|Q9D1R9|RL34_MOUSE;tr|A0A0G2JEY6|A0A0G2JEY6_MOUSE;tr|A0A0G2JGY8|A0A0G2JGY8_MOUSE	sp|Q9D1R9|RL34_MOUSE;tr|A0A0G2JEY6|A0A0G2JEY6_MOUSE;tr|A0A0G2JGY8|A0A0G2JGY8_MOUSE	8;6;4	8;6;4	8;6;4	sp|Q9D1R9|RL34_MOUSE 60S ribosomal protein L34 OS=Mus musculus OX=10090 GN=Rpl34 PE=1 SV=2;tr|A0A0G2JEY6|A0A0G2JEY6_MOUSE 60S ribosomal protein L34 OS=Mus musculus OX=10090 GN=Rpl34 PE=1 SV=1;tr|A0A0G2JGY8|A0A0G2JGY8_MOUSE 60S ribosomal protein L34 (Fragme	60S ribosomal protein L34	Rpl34	3	8	8	8	3	5	3	5	1	1	0	1	4	3	4	3	1	1	1	0	5	4	5	4	1	0	0	1	3	5	3	5	1	1	0	1	4	3	4	3	1	1
sp|P29595|NEDD8_MOUSE	sp|P29595|NEDD8_MOUSE	2	2	2	sp|P29595|NEDD8_MOUSE NEDD8 OS=Mus musculus OX=10090 GN=Nedd8 PE=1 SV=2	NEDD8	Nedd8	1	2	2	2	0	0	0	0	2	2	2	1	0	0	0	0	2	2	2	2	0	0	0	0	2	2	2	2	0	0	0	0	2	2	2	1	0	0	0	0	2	2
sp|Q9CPN8|IF2B3_MOUSE	sp|Q9CPN8|IF2B3_MOUSE	17	15	15	sp|Q9CPN8|IF2B3_MOUSE Insulin-like growth factor 2 mRNA-binding protein 3 OS=Mus musculus OX=10090 GN=Igf2bp3 PE=1 SV=1	Insulin-like growth factor 2 mRNA-binding protein 3	Igf2bp3	1	17	15	15	2	2	3	0	9	9	7	10	0	1	0	1	13	6	10	9	0	1	0	1	7	5	10	8	1	1	2	0	8	8	6	9	0	0	0	1	12	5
sp|Q9CX86|ROA0_MOUSE	sp|Q9CX86|ROA0_MOUSE	5	5	5	sp|Q9CX86|ROA0_MOUSE Heterogeneous nuclear ribonucleoprotein A0 OS=Mus musculus OX=10090 GN=Hnrnpa0 PE=1 SV=1	Heterogeneous nuclear ribonucleoprotein A0	Hnrnpa0	1	5	5	5	1	0	1	1	3	3	3	3	1	0	0	1	4	3	3	3	1	1	1	1	4	3	3	3	1	0	1	1	3	3	3	3	1	0	0	1	4	3
sp|Q8VD75|HIP1_MOUSE;tr|A0A0J9YUA3|A0A0J9YUA3_MOUSE;tr|A0A1D5RMM7|A0A1D5RMM7_MOUSE;tr|A0A0J9YV08|A0A0J9YV08_MOUSE	sp|Q8VD75|HIP1_MOUSE;tr|A0A0J9YUA3|A0A0J9YUA3_MOUSE	10;7;2;1	10;7;2;1	10;7;2;1	sp|Q8VD75|HIP1_MOUSE Huntingtin-interacting protein 1 OS=Mus musculus OX=10090 GN=Hip1 PE=1 SV=2;tr|A0A0J9YUA3|A0A0J9YUA3_MOUSE Huntingtin-interacting protein 1 (Fragment) OS=Mus musculus OX=10090 GN=Hip1 PE=1 SV=1	Huntingtin-interacting protein 1	Hip1	4	10	10	10	0	0	1	0	1	3	3	1	0	0	0	0	0	4	1	2	0	0	0	1	4	3	1	4	0	0	1	0	1	3	3	1	0	0	0	0	0	4
sp|P47962|RL5_MOUSE;tr|D3YYV8|D3YYV8_MOUSE	sp|P47962|RL5_MOUSE	9;2	9;2	9;2	sp|P47962|RL5_MOUSE 60S ribosomal protein L5 OS=Mus musculus OX=10090 GN=Rpl5 PE=1 SV=3	60S ribosomal protein L5	Rpl5	2	9	9	9	2	1	4	1	4	3	3	4	2	1	1	3	4	3	3	4	1	2	2	2	4	4	4	3	2	1	4	1	4	3	3	4	2	1	1	3	4	3
sp|Q8VDW0|DX39A_MOUSE;tr|D6RHT5|D6RHT5_MOUSE	sp|Q8VDW0|DX39A_MOUSE	13;4	3;1	3;1	sp|Q8VDW0|DX39A_MOUSE ATP-dependent RNA helicase DDX39A OS=Mus musculus OX=10090 GN=Ddx39a PE=1 SV=1	ATP-dependent RNA helicase DDX39A	Ddx39a	2	13	3	3	2	2	2	1	8	8	8	8	1	1	0	2	9	6	7	7	1	2	1	1	6	8	9	6	0	0	0	0	3	2	2	2	0	0	0	0	3	3
sp|Q60864|STIP1_MOUSE	sp|Q60864|STIP1_MOUSE	17	17	17	sp|Q60864|STIP1_MOUSE Stress-induced-phosphoprotein 1 OS=Mus musculus OX=10090 GN=Stip1 PE=1 SV=1	Stress-induced-phosphoprotein 1	Stip1	1	17	17	17	0	0	1	0	10	7	8	5	0	0	0	0	13	7	6	11	0	0	0	0	6	6	7	6	0	0	1	0	10	7	8	5	0	0	0	0	13	7
sp|Q9CQL1|MGN2_MOUSE;sp|P61327|MGN_MOUSE;tr|A0A023T778|A0A023T778_MOUSE;tr|G3UZW7|G3UZW7_MOUSE	sp|Q9CQL1|MGN2_MOUSE;sp|P61327|MGN_MOUSE;tr|A0A023T778|A0A023T778_MOUSE;tr|G3UZW7|G3UZW7_MOUSE	7;7;7;4	7;7;7;4	7;7;7;4	sp|Q9CQL1|MGN2_MOUSE Protein mago nashi homolog 2 OS=Mus musculus OX=10090 GN=Magohb PE=2 SV=1;sp|P61327|MGN_MOUSE Protein mago nashi homolog OS=Mus musculus OX=10090 GN=Magoh PE=2 SV=1;tr|A0A023T778|A0A023T778_MOUSE Mago nashi protein OS=Mus musculus OX=1	Protein mago nashi homolog 2	Magohb	4	7	7	7	0	0	0	0	3	5	5	5	0	0	0	0	5	5	4	6	0	0	0	0	6	6	4	4	0	0	0	0	3	5	5	5	0	0	0	0	5	5
sp|Q8BG32|PSD11_MOUSE;tr|G3UYI4|G3UYI4_MOUSE;tr|G3UYL3|G3UYL3_MOUSE;tr|G3UYH2|G3UYH2_MOUSE;tr|G3UX67|G3UX67_MOUSE;tr|G3UWV7|G3UWV7_MOUSE;tr|G3UYL8|G3UYL8_MOUSE;tr|G3UX15|G3UX15_MOUSE;tr|G3UZ33|G3UZ33_MOUSE;tr|G3UWW7|G3UWW7_MOUSE;tr|G3UXL5|G3UXL5_MOUSE;tr|G3UZ28|G3UZ28_MOUSE	sp|Q8BG32|PSD11_MOUSE	14;5;5;5;4;4;4;4;4;4;4;2	14;5;5;5;4;4;4;4;4;4;4;2	14;5;5;5;4;4;4;4;4;4;4;2	sp|Q8BG32|PSD11_MOUSE 26S proteasome non-ATPase regulatory subunit 11 OS=Mus musculus OX=10090 GN=Psmd11 PE=1 SV=3	26S proteasome non-ATPase regulatory subunit 11	Psmd11	12	14	14	14	0	0	1	0	6	7	6	4	0	0	0	0	8	6	6	7	0	0	0	0	8	5	7	7	0	0	1	0	6	7	6	4	0	0	0	0	8	6
sp|O55142|RL35A_MOUSE	sp|O55142|RL35A_MOUSE	6	6	6	sp|O55142|RL35A_MOUSE 60S ribosomal protein L35a OS=Mus musculus OX=10090 GN=Rpl35a PE=1 SV=2	60S ribosomal protein L35a	Rpl35a	1	6	6	6	2	2	0	0	3	3	2	2	1	0	2	0	2	2	2	2	1	1	1	1	2	2	2	1	2	2	0	0	3	3	2	2	1	0	2	0	2	2
sp|Q9D6Z1|NOP56_MOUSE;tr|A2APD7|A2APD7_MOUSE;tr|F7CHQ7|F7CHQ7_MOUSE;tr|E0CXZ0|E0CXZ0_MOUSE;tr|F6U250|F6U250_MOUSE;tr|F7CHP9|F7CHP9_MOUSE;tr|F6V095|F6V095_MOUSE;tr|F6USW7|F6USW7_MOUSE	sp|Q9D6Z1|NOP56_MOUSE;tr|A2APD7|A2APD7_MOUSE	18;9;7;6;4;4;4;2	18;9;7;6;4;4;4;2	18;9;7;6;4;4;4;2	sp|Q9D6Z1|NOP56_MOUSE Nucleolar protein 56 OS=Mus musculus OX=10090 GN=Nop56 PE=1 SV=2;tr|A2APD7|A2APD7_MOUSE Nucleolar protein 56 (Fragment) OS=Mus musculus OX=10090 GN=Nop56 PE=1 SV=1	Nucleolar protein 56	Nop56	8	18	18	18	0	0	1	0	8	5	5	5	0	1	0	0	9	5	5	9	0	1	0	1	10	7	4	7	0	0	1	0	8	5	5	5	0	1	0	0	9	5
sp|Q8VI33|TAF9_MOUSE;tr|A0A087WNM2|A0A087WNM2_MOUSE;tr|A0A087WR08|A0A087WR08_MOUSE;tr|A0A087WQ57|A0A087WQ57_MOUSE;sp|Q6NZA9|TAF9B_MOUSE;tr|A2AP82|A2AP82_MOUSE;tr|A2AP81|A2AP81_MOUSE	sp|Q8VI33|TAF9_MOUSE;tr|A0A087WNM2|A0A087WNM2_MOUSE;tr|A0A087WR08|A0A087WR08_MOUSE;tr|A0A087WQ57|A0A087WQ57_MOUSE	10;7;6;6;4;4;2	10;7;6;6;4;4;2	10;7;6;6;4;4;2	sp|Q8VI33|TAF9_MOUSE Transcription initiation factor TFIID subunit 9 OS=Mus musculus OX=10090 GN=Taf9 PE=1 SV=1;tr|A0A087WNM2|A0A087WNM2_MOUSE Transcription initiation factor TFIID subunit 9 (Fragment) OS=Mus musculus OX=10090 GN=Taf9 PE=1 SV=6;tr|A0A087WR	Transcription initiation factor TFIID subunit 9	Taf9	7	10	10	10	2	1	1	1	4	3	3	4	1	1	1	1	8	6	7	8	1	1	1	1	7	7	7	9	2	1	1	1	4	3	3	4	1	1	1	1	8	6
sp|Q8BKS9|PUM3_MOUSE;tr|A0A0N4SUH4|A0A0N4SUH4_MOUSE;tr|A0A494BBI7|A0A494BBI7_MOUSE;tr|A0A494BB98|A0A494BB98_MOUSE	sp|Q8BKS9|PUM3_MOUSE;tr|A0A0N4SUH4|A0A0N4SUH4_MOUSE;tr|A0A494BBI7|A0A494BBI7_MOUSE	17;17;13;7	17;17;13;7	17;17;13;7	sp|Q8BKS9|PUM3_MOUSE Pumilio homolog 3 OS=Mus musculus OX=10090 GN=Pum3 PE=1 SV=2;tr|A0A0N4SUH4|A0A0N4SUH4_MOUSE Pumilio homolog 3 OS=Mus musculus OX=10090 GN=Pum3 PE=1 SV=1;tr|A0A494BBI7|A0A494BBI7_MOUSE Pumilio homolog 3 (Fragment) OS=Mus musculus OX=100	Pumilio homolog 3	Pum3	4	17	17	17	1	0	0	0	9	10	10	7	0	0	0	0	5	6	8	11	0	0	0	0	7	7	7	5	1	0	0	0	9	10	10	7	0	0	0	0	5	6
sp|Q6DFW4|NOP58_MOUSE;tr|A0A087WQ46|A0A087WQ46_MOUSE;tr|A0A0A0MQ76|A0A0A0MQ76_MOUSE;tr|A0A087WP00|A0A087WP00_MOUSE;tr|A0A087WSU5|A0A087WSU5_MOUSE;tr|A0A087WSL8|A0A087WSL8_MOUSE	sp|Q6DFW4|NOP58_MOUSE;tr|A0A087WQ46|A0A087WQ46_MOUSE;tr|A0A0A0MQ76|A0A0A0MQ76_MOUSE	9;7;6;4;1;1	9;7;6;4;1;1	9;7;6;4;1;1	sp|Q6DFW4|NOP58_MOUSE Nucleolar protein 58 OS=Mus musculus OX=10090 GN=Nop58 PE=1 SV=1;tr|A0A087WQ46|A0A087WQ46_MOUSE Nucleolar protein 58 (Fragment) OS=Mus musculus OX=10090 GN=Nop58 PE=1 SV=1;tr|A0A0A0MQ76|A0A0A0MQ76_MOUSE Nucleolar protein 58 OS=Mus mus	Nucleolar protein 58	Nop58	6	9	9	9	0	0	0	0	5	6	4	6	0	0	0	0	6	5	4	4	0	0	0	0	7	5	8	5	0	0	0	0	5	6	4	6	0	0	0	0	6	5
sp|Q8VDM4|PSMD2_MOUSE;tr|A0A338P6S9|A0A338P6S9_MOUSE;tr|A0A338P7H4|A0A338P7H4_MOUSE;tr|E9Q2S8|E9Q2S8_MOUSE;tr|A0A338P6M5|A0A338P6M5_MOUSE	sp|Q8VDM4|PSMD2_MOUSE	11;2;2;1;1	11;2;2;1;1	11;2;2;1;1	sp|Q8VDM4|PSMD2_MOUSE 26S proteasome non-ATPase regulatory subunit 2 OS=Mus musculus OX=10090 GN=Psmd2 PE=1 SV=1	26S proteasome non-ATPase regulatory subunit 2	Psmd2	5	11	11	11	0	0	0	0	5	4	6	6	0	0	0	0	7	5	4	7	0	0	0	0	5	5	5	5	0	0	0	0	5	4	6	6	0	0	0	0	7	5
sp|Q8CGP0|H2B3B_MOUSE;sp|Q9D2U9|H2B3A_MOUSE	sp|Q8CGP0|H2B3B_MOUSE;sp|Q9D2U9|H2B3A_MOUSE	17;14	1;1	0;0	sp|Q8CGP0|H2B3B_MOUSE Histone H2B type 3-B OS=Mus musculus OX=10090 GN=H2bu1 PE=1 SV=3;sp|Q9D2U9|H2B3A_MOUSE Histone H2B type 3-A OS=Mus musculus OX=10090 GN=Hist3h2ba PE=1 SV=3	Histone H2B type 3-B	H2bu1	2	17	1	0	7	5	7	3	10	8	7	10	2	1	6	7	10	9	10	8	5	6	5	5	10	10	10	10	0	0	0	0	1	1	1	1	0	0	0	0	1	1
sp|Q61656|DDX5_MOUSE;tr|Q8BTS0|Q8BTS0_MOUSE;tr|S4R1I6|S4R1I6_MOUSE;tr|S4R1E3|S4R1E3_MOUSE;tr|B1ARC0|B1ARC0_MOUSE;tr|B1ARB9|B1ARB9_MOUSE	sp|Q61656|DDX5_MOUSE;tr|Q8BTS0|Q8BTS0_MOUSE;tr|S4R1I6|S4R1I6_MOUSE	12;12;8;2;2;2	12;12;8;2;2;2	8;8;4;2;2;2	sp|Q61656|DDX5_MOUSE Probable ATP-dependent RNA helicase DDX5 OS=Mus musculus OX=10090 GN=Ddx5 PE=1 SV=2;tr|Q8BTS0|Q8BTS0_MOUSE DEAD box protein 5 OS=Mus musculus OX=10090 GN=Ddx5 PE=1 SV=1;tr|S4R1I6|S4R1I6_MOUSE RNA helicase OS=Mus musculus OX=10090 GN=Dd	Probable ATP-dependent RNA helicase DDX5	Ddx5	6	12	12	8	1	0	1	0	3	5	6	4	0	0	0	0	6	8	4	4	1	1	0	1	7	6	6	3	1	0	1	0	3	5	6	4	0	0	0	0	6	8
tr|D3Z6I8|D3Z6I8_MOUSE;tr|E9Q7Q3|E9Q7Q3_MOUSE	tr|D3Z6I8|D3Z6I8_MOUSE;tr|E9Q7Q3|E9Q7Q3_MOUSE	16;16	16;16	3;3	tr|D3Z6I8|D3Z6I8_MOUSE Tropomyosin alpha-3 chain OS=Mus musculus OX=10090 GN=Tpm3 PE=1 SV=1;tr|E9Q7Q3|E9Q7Q3_MOUSE Tropomyosin alpha-3 chain OS=Mus musculus OX=10090 GN=Tpm3 PE=1 SV=1	Tropomyosin alpha-3 chain	Tpm3	2	16	16	3	3	5	7	4	9	6	9	5	2	2	1	6	8	7	5	8	5	3	3	3	6	5	5	6	3	5	7	4	9	6	9	5	2	2	1	6	8	7
sp|Q9D937|CK098_MOUSE;tr|A0A087WRC2|A0A087WRC2_MOUSE;tr|A0A087WQJ5|A0A087WQJ5_MOUSE	sp|Q9D937|CK098_MOUSE;tr|A0A087WRC2|A0A087WRC2_MOUSE	7;4;3	7;4;3	7;4;3	sp|Q9D937|CK098_MOUSE Uncharacterized protein C11orf98 homolog OS=Mus musculus OX=10090 PE=1 SV=1;tr|A0A087WRC2|A0A087WRC2_MOUSE Predicted gene, 49416 OS=Mus musculus OX=10090 GN=Gm49416 PE=4 SV=1	Uncharacterized protein C11orf98 homolog OS=Mus musculus OX=10090 PE=1 SV=1;tr|A0A087WRC2|A0A087WRC2	Predicted	3	7	7	7	4	4	4	4	2	2	2	3	3	2	2	2	2	3	3	2	3	3	2	2	2	2	2	2	4	4	4	4	2	2	2	3	3	2	2	2	2	3
sp|Q8BKC5|IPO5_MOUSE	sp|Q8BKC5|IPO5_MOUSE	16	16	16	sp|Q8BKC5|IPO5_MOUSE Importin-5 OS=Mus musculus OX=10090 GN=Ipo5 PE=1 SV=3	Importin-5	Ipo5	1	16	16	16	0	0	0	0	8	6	7	9	0	0	0	0	9	4	7	7	0	0	0	0	10	6	9	6	0	0	0	0	8	6	7	9	0	0	0	0	9	4
sp|Q7JJ13|BRD2_MOUSE;tr|I7HPW1|I7HPW1_MOUSE;tr|Q3TH63|Q3TH63_MOUSE;tr|G3UZR9|G3UZR9_MOUSE	sp|Q7JJ13|BRD2_MOUSE;tr|I7HPW1|I7HPW1_MOUSE	19;11;8;3	18;11;8;3	18;11;8;3	sp|Q7JJ13|BRD2_MOUSE Bromodomain-containing protein 2 OS=Mus musculus OX=10090 GN=Brd2 PE=1 SV=1;tr|I7HPW1|I7HPW1_MOUSE Bromodomain containing 2 (Fragment) OS=Mus musculus OX=10090 GN=Brd2 PE=1 SV=1	Bromodomain-containing protein 2	Brd2	4	19	18	18	0	0	1	0	4	4	3	4	0	1	0	0	5	10	7	9	0	1	0	2	9	11	10	9	0	0	1	0	4	4	3	4	0	1	0	0	4	9
sp|Q9DB42|ZN593_MOUSE	sp|Q9DB42|ZN593_MOUSE	6	6	6	sp|Q9DB42|ZN593_MOUSE Zinc finger protein 593 OS=Mus musculus OX=10090 GN=Znf593 PE=1 SV=2	Zinc finger protein 593	Znf593	1	6	6	6	1	2	1	1	3	3	2	3	3	1	2	2	3	3	3	3	2	1	2	2	2	2	3	3	1	2	1	1	3	3	2	3	3	1	2	2	3	3
tr|E0CYH0|E0CYH0_MOUSE;sp|Q9ER69|FL2D_MOUSE;tr|F7CCI4|F7CCI4_MOUSE;tr|A0A3B2W4D2|A0A3B2W4D2_MOUSE;tr|E0CZF5|E0CZF5_MOUSE	tr|E0CYH0|E0CYH0_MOUSE;sp|Q9ER69|FL2D_MOUSE	11;10;4;3;2	11;10;4;3;2	11;10;4;3;2	tr|E0CYH0|E0CYH0_MOUSE Female-lethal(2)D homolog OS=Mus musculus OX=10090 GN=Wtap PE=1 SV=1;sp|Q9ER69|FL2D_MOUSE Pre-mRNA-splicing regulator WTAP OS=Mus musculus OX=10090 GN=Wtap PE=1 SV=3	Female-lethal(2)D homolog	Wtap	5	11	11	11	1	0	1	0	5	8	7	7	0	0	0	1	6	7	7	6	1	0	0	0	6	5	3	5	1	0	1	0	5	8	7	7	0	0	0	1	6	7
sp|P16951|ATF2_MOUSE;tr|G3UXC3|G3UXC3_MOUSE;tr|A2AQE9|A2AQE9_MOUSE;tr|F6Z2B2|F6Z2B2_MOUSE;tr|A2AQF0|A2AQF0_MOUSE	sp|P16951|ATF2_MOUSE;tr|G3UXC3|G3UXC3_MOUSE;tr|A2AQE9|A2AQE9_MOUSE	9;7;5;4;3	9;7;5;4;3	9;7;5;4;3	sp|P16951|ATF2_MOUSE Cyclic AMP-dependent transcription factor ATF-2 OS=Mus musculus OX=10090 GN=Atf2 PE=1 SV=2;tr|G3UXC3|G3UXC3_MOUSE Cyclic AMP-dependent transcription factor ATF-2 OS=Mus musculus OX=10090 GN=Atf2 PE=1 SV=1;tr|A2AQE9|A2AQE9_MOUSE Cyclic	Cyclic AMP-dependent transcription factor ATF-2	Atf2	5	9	9	9	0	0	1	0	3	3	3	4	0	1	0	0	4	4	5	5	1	1	0	0	2	5	4	5	0	0	1	0	3	3	3	4	0	1	0	0	4	4
sp|P59708|SF3B6_MOUSE;tr|A0A1W2P7L7|A0A1W2P7L7_MOUSE	sp|P59708|SF3B6_MOUSE;tr|A0A1W2P7L7|A0A1W2P7L7_MOUSE	5;3	5;3	5;3	sp|P59708|SF3B6_MOUSE Splicing factor 3B subunit 6 OS=Mus musculus OX=10090 GN=Sf3b6 PE=1 SV=1;tr|A0A1W2P7L7|A0A1W2P7L7_MOUSE Splicing factor 3B subunit 6 (Fragment) OS=Mus musculus OX=10090 GN=Sf3b6 PE=1 SV=1	Splicing factor 3B subunit 6	Sf3b6	2	5	5	5	0	0	0	0	4	3	2	3	0	0	0	0	5	3	3	4	0	0	0	0	4	4	4	3	0	0	0	0	4	3	2	3	0	0	0	0	5	3
sp|Q8JZX4|SPF45_MOUSE;tr|A2AP40|A2AP40_MOUSE	sp|Q8JZX4|SPF45_MOUSE	10;4	10;4	10;4	sp|Q8JZX4|SPF45_MOUSE Splicing factor 45 OS=Mus musculus OX=10090 GN=Rbm17 PE=1 SV=1	Splicing factor 45	Rbm17	2	10	10	10	1	2	1	1	6	6	6	7	2	2	1	2	4	8	5	5	2	1	1	1	4	5	4	5	1	2	1	1	6	6	6	7	2	2	1	2	4	8
tr|D3Z7U4|D3Z7U4_MOUSE	tr|D3Z7U4|D3Z7U4_MOUSE	10	4	4	tr|D3Z7U4|D3Z7U4_MOUSE Methyl-CpG-binding protein 2 OS=Mus musculus OX=10090 GN=Mecp2 PE=1 SV=1	Methyl-CpG-binding protein 2	Mecp2	1	10	4	4	0	2	0	1	5	7	6	7	0	1	2	0	5	7	7	8	1	1	2	0	6	6	6	7	0	2	0	1	1	3	2	3	0	1	2	0	2	2
sp|Q8R0K4|CC137_MOUSE;tr|H3BLI5|H3BLI5_MOUSE;tr|H3BJB7|H3BJB7_MOUSE	sp|Q8R0K4|CC137_MOUSE;tr|H3BLI5|H3BLI5_MOUSE	14;9;4	14;9;4	14;9;4	sp|Q8R0K4|CC137_MOUSE Coiled-coil domain-containing protein 137 OS=Mus musculus OX=10090 GN=Ccdc137 PE=2 SV=1;tr|H3BLI5|H3BLI5_MOUSE Coiled-coil domain-containing protein 137 (Fragment) OS=Mus musculus OX=10090 GN=Ccdc137 PE=1 SV=1	Coiled-coil domain-containing protein 137	Ccdc137	3	14	14	14	3	0	3	3	5	6	4	4	1	3	2	3	6	5	3	6	1	2	1	3	4	4	5	5	3	0	3	3	5	6	4	4	1	3	2	3	6	5
sp|O54791|MAFF_MOUSE;tr|A0A2R8VHY0|A0A2R8VHY0_MOUSE	sp|O54791|MAFF_MOUSE	3;1	2;1	2;1	sp|O54791|MAFF_MOUSE Transcription factor MafF OS=Mus musculus OX=10090 GN=Maff PE=2 SV=1	Transcription factor MafF	Maff	2	3	2	2	0	0	0	0	1	2	3	1	0	0	0	0	2	2	2	2	0	0	0	0	2	3	2	2	0	0	0	0	1	1	2	1	0	0	0	0	2	1
tr|B2M1R7|B2M1R7_MOUSE;sp|Q61990|PCBP2_MOUSE;tr|A0A2R8VI25|A0A2R8VI25_MOUSE;tr|A0A2R8VI12|A0A2R8VI12_MOUSE;tr|A0A2R8W6L5|A0A2R8W6L5_MOUSE;tr|A0A2R8VI71|A0A2R8VI71_MOUSE;tr|A0A2R8VKN0|A0A2R8VKN0_MOUSE;tr|A0A2R8VI73|A0A2R8VI73_MOUSE;tr|A0A2R8VHN3|A0A2R8VHN3_MOUSE;tr|A0A2R8VHG2|A0A2R8VHG2_MOUSE;tr|A0A2R8W6U6|A0A2R8W6U6_MOUSE;tr|A0A2R8VHI3|A0A2R8VHI3_MOUSE;tr|A0A2R8W6H3|A0A2R8W6H3_MOUSE;tr|A0A2R8VI15…	tr|B2M1R7|B2M1R7_MOUSE;sp|Q61990|PCBP2_MOUSE;tr|A0A2R8VI25|A0A2R8VI25_MOUSE;tr|A0A2R8VI12|A0A2R8VI12_MOUSE;tr|A0A2R8W6L5|A0A2R8W6L5_MOUSE;tr|A0A2R8VI71|A0A2R8VI71_MOUSE;tr|A0A2R8VKN0|A0A2R8VKN0_MOUSE;tr|A0A2R8VI73|A0A2R8VI73_MOUSE;tr|A0A2R8VHN3|A0A2R8VHN3_MOUSE;tr|A0A2R8VHG2|A0A2R8VHG2_MOUSE;tr|A0A2R8W6U6|A0A2R8W6U6_MOUSE	14;14;13;11;10;10;10;10;9;9;7;4;4;4	1;1;0;1;1;1;1;1;0;1;1;0;1;0	1;1;0;1;1;1;1;1;0;1;1;0;1;0	tr|B2M1R7|B2M1R7_MOUSE Poly(rC)-binding protein 2 OS=Mus musculus OX=10090 GN=Pcbp2 PE=1 SV=1;sp|Q61990|PCBP2_MOUSE Poly(rC)-binding protein 2 OS=Mus musculus OX=10090 GN=Pcbp2 PE=1 SV=1;tr|A0A2R8VI25|A0A2R8VI25_MOUSE Poly(rC)-binding protein 2 OS=Mus musc	Poly(rC)-binding protein 2	Pcbp2	14	14	1	1	2	2	3	2	10	9	9	9	0	3	0	1	9	8	6	9	0	2	0	2	8	10	8	9	0	0	0	0	1	1	1	1	0	0	0	0	1	1
sp|Q91VC3|IF4A3_MOUSE;tr|A0A0N4SVP8|A0A0N4SVP8_MOUSE;tr|E9PV04|E9PV04_MOUSE;tr|A2AFK7|A2AFK7_MOUSE;tr|A0A0N4SVM5|A0A0N4SVM5_MOUSE;tr|D6RJ60|D6RJ60_MOUSE;tr|D6RJ11|D6RJ11_MOUSE	sp|Q91VC3|IF4A3_MOUSE;tr|A0A0N4SVP8|A0A0N4SVP8_MOUSE;tr|E9PV04|E9PV04_MOUSE;tr|A2AFK7|A2AFK7_MOUSE	15;14;12;10;6;1;1	14;13;11;9;5;0;0	14;13;11;9;5;0;0	sp|Q91VC3|IF4A3_MOUSE Eukaryotic initiation factor 4A-III OS=Mus musculus OX=10090 GN=Eif4a3 PE=1 SV=3;tr|A0A0N4SVP8|A0A0N4SVP8_MOUSE RNA helicase OS=Mus musculus OX=10090 GN=Eif4a3l2 PE=3 SV=1;tr|E9PV04|E9PV04_MOUSE RNA helicase OS=Mus musculus OX=10090 G	Eukaryotic initiation factor 4A-III	Eif4a3	7	15	14	14	3	3	4	2	8	7	4	4	1	1	1	3	5	6	6	6	3	2	1	2	7	5	6	7	2	3	3	2	7	6	3	3	1	1	1	3	4	5
sp|Q9CR47|NSA2_MOUSE;tr|A0A286YCS8|A0A286YCS8_MOUSE	sp|Q9CR47|NSA2_MOUSE;tr|A0A286YCS8|A0A286YCS8_MOUSE	12;10	12;10	12;10	sp|Q9CR47|NSA2_MOUSE Ribosome biogenesis protein NSA2 homolog OS=Mus musculus OX=10090 GN=Nsa2 PE=2 SV=1;tr|A0A286YCS8|A0A286YCS8_MOUSE Ribosome biogenesis protein NSA2 homolog OS=Mus musculus OX=10090 GN=Nsa2 PE=1 SV=1	Ribosome biogenesis protein NSA2 homolog	Nsa2	2	12	12	12	3	2	2	2	4	5	3	4	0	2	0	2	3	4	6	3	2	1	0	2	4	3	3	3	3	2	2	2	4	5	3	4	0	2	0	2	3	4
tr|A0A494BAM2|A0A494BAM2_MOUSE;sp|Q9JJT0|RCL1_MOUSE	tr|A0A494BAM2|A0A494BAM2_MOUSE;sp|Q9JJT0|RCL1_MOUSE	8;8	8;8	8;8	tr|A0A494BAM2|A0A494BAM2_MOUSE RNA 3-terminal phosphate cyclase-like protein OS=Mus musculus OX=10090 GN=Rcl1 PE=1 SV=1;sp|Q9JJT0|RCL1_MOUSE RNA 3-terminal phosphate cyclase-like protein OS=Mus musculus OX=10090 GN=Rcl1 PE=2 SV=1	RNA 3-terminal phosphate cyclase-like protein	Rcl1	2	8	8	8	0	0	0	0	6	6	4	5	0	0	0	0	5	4	4	4	0	0	0	0	5	4	4	4	0	0	0	0	6	6	4	5	0	0	0	0	5	4
tr|Q3TUQ5|Q3TUQ5_MOUSE;sp|O35691|PININ_MOUSE;tr|A0A1W2P6S1|A0A1W2P6S1_MOUSE	tr|Q3TUQ5|Q3TUQ5_MOUSE;sp|O35691|PININ_MOUSE	17;16;2	17;16;2	17;16;2	tr|Q3TUQ5|Q3TUQ5_MOUSE Pinin OS=Mus musculus OX=10090 GN=Pnn PE=1 SV=1;sp|O35691|PININ_MOUSE Pinin OS=Mus musculus OX=10090 GN=Pnn PE=1 SV=4	Pinin	Pnn	3	17	17	17	4	2	6	2	5	5	6	4	2	1	2	3	5	7	6	9	3	2	1	2	6	5	6	6	4	2	6	2	5	5	6	4	2	1	2	3	5	7
tr|A0A1B0GRV3|A0A1B0GRV3_MOUSE;sp|P48377|RFX1_MOUSE	tr|A0A1B0GRV3|A0A1B0GRV3_MOUSE;sp|P48377|RFX1_MOUSE	13;13	13;13	10;10	tr|A0A1B0GRV3|A0A1B0GRV3_MOUSE MHC class II regulatory factor RFX1 OS=Mus musculus OX=10090 GN=Rfx1 PE=1 SV=1;sp|P48377|RFX1_MOUSE MHC class II regulatory factor RFX1 OS=Mus musculus OX=10090 GN=Rfx1 PE=1 SV=2	MHC class II regulatory factor RFX1	Rfx1	2	13	13	10	0	0	0	0	4	7	6	6	0	0	0	0	9	6	7	7	0	0	0	0	8	6	10	7	0	0	0	0	4	7	6	6	0	0	0	0	9	6
sp|G5E870|TRIPC_MOUSE;tr|A0A087WNZ7|A0A087WNZ7_MOUSE;tr|A0A0B4J1N9|A0A0B4J1N9_MOUSE;tr|Q3TP48|Q3TP48_MOUSE;tr|A0A087WSG4|A0A087WSG4_MOUSE;tr|A0A087WS33|A0A087WS33_MOUSE	sp|G5E870|TRIPC_MOUSE;tr|A0A087WNZ7|A0A087WNZ7_MOUSE;tr|A0A0B4J1N9|A0A0B4J1N9_MOUSE	12;11;10;4;2;1	12;11;10;4;2;1	5;4;3;0;0;1	sp|G5E870|TRIPC_MOUSE E3 ubiquitin-protein ligase TRIP12 OS=Mus musculus OX=10090 GN=Trip12 PE=1 SV=1;tr|A0A087WNZ7|A0A087WNZ7_MOUSE E3 ubiquitin-protein ligase TRIP12 OS=Mus musculus OX=10090 GN=Trip12 PE=1 SV=1;tr|A0A0B4J1N9|A0A0B4J1N9_MOUSE HECT-type E3	E3 ubiquitin-protein ligase TRIP12	Trip12	6	12	12	5	5	4	4	2	3	3	4	4	6	2	3	4	3	5	5	5	4	4	4	3	6	6	3	6	5	4	4	2	3	3	4	4	6	2	3	4	3	5
sp|Q6ZQL4|WDR43_MOUSE;tr|A0A3Q4EHN7|A0A3Q4EHN7_MOUSE;tr|A0A3Q4EGD3|A0A3Q4EGD3_MOUSE	sp|Q6ZQL4|WDR43_MOUSE;tr|A0A3Q4EHN7|A0A3Q4EHN7_MOUSE	8;7;3	8;7;3	8;7;3	sp|Q6ZQL4|WDR43_MOUSE WD repeat-containing protein 43 OS=Mus musculus OX=10090 GN=Wdr43 PE=1 SV=2;tr|A0A3Q4EHN7|A0A3Q4EHN7_MOUSE WD repeat-containing protein 43 OS=Mus musculus OX=10090 GN=Wdr43 PE=1 SV=1	WD repeat-containing protein 43	Wdr43	3	8	8	8	0	0	0	0	3	6	4	4	1	0	0	1	4	5	5	3	1	0	1	1	4	3	4	3	0	0	0	0	3	6	4	4	1	0	0	1	4	5
sp|Q61879|MYH10_MOUSE;tr|Q5SV64|Q5SV64_MOUSE;tr|Q3UH59|Q3UH59_MOUSE;tr|Q8BXF2|Q8BXF2_MOUSE	sp|Q61879|MYH10_MOUSE;tr|Q5SV64|Q5SV64_MOUSE;tr|Q3UH59|Q3UH59_MOUSE	34;34;34;1	29;29;29;1	28;28;28;1	sp|Q61879|MYH10_MOUSE Myosin-10 OS=Mus musculus OX=10090 GN=Myh10 PE=1 SV=2;tr|Q5SV64|Q5SV64_MOUSE Myosin-10 OS=Mus musculus OX=10090 GN=Myh10 PE=1 SV=1;tr|Q3UH59|Q3UH59_MOUSE Myosin-10 OS=Mus musculus OX=10090 GN=Myh10 PE=1 SV=1	Myosin-10	Myh10	4	34	29	28	7	1	5	2	11	11	11	9	0	1	0	2	9	12	7	11	1	2	1	4	15	9	8	12	7	1	5	2	10	10	8	6	0	1	0	1	6	9
sp|Q8R081|HNRPL_MOUSE;tr|G5E924|G5E924_MOUSE;tr|G3UY38|G3UY38_MOUSE	sp|Q8R081|HNRPL_MOUSE;tr|G5E924|G5E924_MOUSE;tr|G3UY38|G3UY38_MOUSE	13;13;8	13;13;8	13;13;8	sp|Q8R081|HNRPL_MOUSE Heterogeneous nuclear ribonucleoprotein L OS=Mus musculus OX=10090 GN=Hnrnpl PE=1 SV=2;tr|G5E924|G5E924_MOUSE Heterogeneous nuclear ribonucleoprotein L (Fragment) OS=Mus musculus OX=10090 GN=Hnrnpl PE=1 SV=1;tr|G3UY38|G3UY38_MOUSE Het	Heterogeneous nuclear ribonucleoprotein L	Hnrnpl	3	13	13	13	1	1	1	0	2	6	6	5	0	1	0	0	2	7	5	9	2	0	0	1	5	6	3	3	1	1	1	0	2	6	6	5	0	1	0	0	2	7
sp|Q9CZM2|RL15_MOUSE;tr|B8JKK2|B8JKK2_MOUSE	sp|Q9CZM2|RL15_MOUSE	7;3	7;3	7;3	sp|Q9CZM2|RL15_MOUSE 60S ribosomal protein L15 OS=Mus musculus OX=10090 GN=Rpl15 PE=1 SV=4	60S ribosomal protein L15	Rpl15	2	7	7	7	1	0	1	0	4	4	3	3	0	1	0	2	4	3	4	4	0	0	0	1	4	3	4	4	1	0	1	0	4	4	3	3	0	1	0	2	4	3
sp|P47955|RLA1_MOUSE	sp|P47955|RLA1_MOUSE	3	3	3	sp|P47955|RLA1_MOUSE 60S acidic ribosomal protein P1 OS=Mus musculus OX=10090 GN=Rplp1 PE=1 SV=1	60S acidic ribosomal protein P1	Rplp1	1	3	3	3	0	0	0	0	2	2	1	2	0	0	0	0	2	2	2	3	0	0	0	0	2	3	2	2	0	0	0	0	2	2	1	2	0	0	0	0	2	2
sp|P19137|LAMA1_MOUSE	sp|P19137|LAMA1_MOUSE	23	23	23	sp|P19137|LAMA1_MOUSE Laminin subunit alpha-1 OS=Mus musculus OX=10090 GN=Lama1 PE=1 SV=2	Laminin subunit alpha-1	Lama1	1	23	23	23	1	0	1	0	11	18	11	10	0	1	0	0	12	14	9	10	0	1	0	0	10	10	6	5	1	0	1	0	11	18	11	10	0	1	0	0	12	14
sp|P54227|STMN1_MOUSE;tr|D3Z5N2|D3Z5N2_MOUSE;tr|D3Z1Z8|D3Z1Z8_MOUSE;sp|P55821|STMN2_MOUSE	sp|P54227|STMN1_MOUSE;tr|D3Z5N2|D3Z5N2_MOUSE;tr|D3Z1Z8|D3Z1Z8_MOUSE	8;5;4;1	8;5;4;1	8;5;4;1	sp|P54227|STMN1_MOUSE Stathmin OS=Mus musculus OX=10090 GN=Stmn1 PE=1 SV=2;tr|D3Z5N2|D3Z5N2_MOUSE Stathmin OS=Mus musculus OX=10090 GN=Stmn1 PE=1 SV=1;tr|D3Z1Z8|D3Z1Z8_MOUSE Stathmin (Fragment) OS=Mus musculus OX=10090 GN=Stmn1 PE=1 SV=1	Stathmin	Stmn1	4	8	8	8	2	1	3	1	2	2	1	2	2	3	1	1	2	3	3	1	2	2	0	2	2	2	3	3	2	1	3	1	2	2	1	2	2	3	1	1	2	3
sp|Q8BMJ2|SYLC_MOUSE	sp|Q8BMJ2|SYLC_MOUSE	4	4	4	sp|Q8BMJ2|SYLC_MOUSE Leucine--tRNA ligase, cytoplasmic OS=Mus musculus OX=10090 GN=Lars1 PE=1 SV=2	Leucine--tRNA ligase, cytoplasmic	Lars1	1	4	4	4	0	0	0	0	1	0	0	1	0	0	0	0	3	0	1	1	0	0	0	0	1	0	1	0	0	0	0	0	1	0	0	1	0	0	0	0	3	0
sp|Q3TXT3|SOSSC_MOUSE	sp|Q3TXT3|SOSSC_MOUSE	7	7	5	sp|Q3TXT3|SOSSC_MOUSE SOSS complex subunit C OS=Mus musculus OX=10090 GN=Inip PE=3 SV=1	SOSS complex subunit C	Inip	1	7	7	5	2	2	2	1	2	2	3	3	1	2	1	2	3	3	2	4	2	2	2	2	3	3	3	4	2	2	2	1	2	2	3	3	1	2	1	2	3	3
sp|P57722|PCBP3_MOUSE;tr|E9Q7D8|E9Q7D8_MOUSE;tr|G3UYM5|G3UYM5_MOUSE	sp|P57722|PCBP3_MOUSE;tr|E9Q7D8|E9Q7D8_MOUSE	9;7;1	6;4;1	6;4;1	sp|P57722|PCBP3_MOUSE Poly(rC)-binding protein 3 OS=Mus musculus OX=10090 GN=Pcbp3 PE=1 SV=3;tr|E9Q7D8|E9Q7D8_MOUSE Poly(rC)-binding protein 3 OS=Mus musculus OX=10090 GN=Pcbp3 PE=1 SV=1	Poly(rC)-binding protein 3	Pcbp3	3	9	6	6	1	1	1	1	5	6	7	4	0	1	0	1	5	7	3	8	0	1	0	1	5	7	5	6	0	0	0	0	4	4	5	3	0	0	0	0	4	5
tr|A0A087WNP6|A0A087WNP6_MOUSE;sp|Q4VAA2|CDV3_MOUSE;tr|A0A087WRM0|A0A087WRM0_MOUSE;tr|F8WGL9|F8WGL9_MOUSE;tr|A0A087WS49|A0A087WS49_MOUSE	tr|A0A087WNP6|A0A087WNP6_MOUSE;sp|Q4VAA2|CDV3_MOUSE;tr|A0A087WRM0|A0A087WRM0_MOUSE	11;11;6;4;4	11;11;6;4;4	11;11;6;4;4	tr|A0A087WNP6|A0A087WNP6_MOUSE Protein CDV3 OS=Mus musculus OX=10090 GN=Cdv3 PE=1 SV=1;sp|Q4VAA2|CDV3_MOUSE Protein CDV3 OS=Mus musculus OX=10090 GN=Cdv3 PE=1 SV=2;tr|A0A087WRM0|A0A087WRM0_MOUSE Protein CDV3 (Fragment) OS=Mus musculus OX=10090 GN=Cdv3 PE=1	Protein CDV3	Cdv3	5	11	11	11	3	2	3	3	4	4	4	4	4	3	3	2	6	6	4	3	3	2	4	2	5	4	5	4	3	2	3	3	4	4	4	4	4	3	3	2	6	6
sp|P80316|TCPE_MOUSE;tr|E0CZA1|E0CZA1_MOUSE	sp|P80316|TCPE_MOUSE	11;3	11;3	11;3	sp|P80316|TCPE_MOUSE T-complex protein 1 subunit epsilon OS=Mus musculus OX=10090 GN=Cct5 PE=1 SV=1	T-complex protein 1 subunit epsilon	Cct5	2	11	11	11	0	0	0	0	3	3	4	3	0	0	0	0	6	4	2	5	0	0	0	0	7	5	3	3	0	0	0	0	3	3	4	3	0	0	0	0	6	4
sp|P62075|TIM13_MOUSE;tr|A0A1W2P756|A0A1W2P756_MOUSE;tr|A0A1W2P7H2|A0A1W2P7H2_MOUSE	sp|P62075|TIM13_MOUSE;tr|A0A1W2P756|A0A1W2P756_MOUSE;tr|A0A1W2P7H2|A0A1W2P7H2_MOUSE	3;2;2	3;2;2	3;2;2	sp|P62075|TIM13_MOUSE Mitochondrial import inner membrane translocase subunit Tim13 OS=Mus musculus OX=10090 GN=Timm13 PE=1 SV=1;tr|A0A1W2P756|A0A1W2P756_MOUSE Mitochondrial import inner membrane translocase subunit OS=Mus musculus OX=10090 GN=Timm13 PE=1	Mitochondrial import inner membrane translocase subunit Tim13	Timm13	3	3	3	3	0	0	0	0	2	3	2	3	0	0	0	0	2	2	2	2	0	0	0	0	2	3	3	3	0	0	0	0	2	3	2	3	0	0	0	0	2	2
tr|W4VSN7|W4VSN7_MOUSE;tr|A0A1L1SS27|A0A1L1SS27_MOUSE;sp|P47915|RL29_MOUSE;tr|A0A1L1SUN1|A0A1L1SUN1_MOUSE;tr|A0A1L1STJ3|A0A1L1STJ3_MOUSE	tr|W4VSN7|W4VSN7_MOUSE;tr|A0A1L1SS27|A0A1L1SS27_MOUSE;sp|P47915|RL29_MOUSE;tr|A0A1L1SUN1|A0A1L1SUN1_MOUSE	6;5;5;3;2	6;5;5;3;2	6;5;5;3;2	tr|W4VSN7|W4VSN7_MOUSE 60S ribosomal protein L29 OS=Mus musculus OX=10090 GN=Gm3550 PE=3 SV=1;tr|A0A1L1SS27|A0A1L1SS27_MOUSE 60S ribosomal protein L29 (Fragment) OS=Mus musculus OX=10090 GN=Rpl29 PE=1 SV=1;sp|P47915|RL29_MOUSE 60S ribosomal protein L29 OS=	60S ribosomal protein L29	Gm3550	5	6	6	6	2	3	2	3	1	1	0	1	3	2	4	2	1	0	1	0	3	2	3	3	1	0	1	1	2	3	2	3	1	1	0	1	3	2	4	2	1	0
sp|P62307|RUXF_MOUSE	sp|P62307|RUXF_MOUSE	4	4	4	sp|P62307|RUXF_MOUSE Small nuclear ribonucleoprotein F OS=Mus musculus OX=10090 GN=Snrpf PE=1 SV=1	Small nuclear ribonucleoprotein F	Snrpf	1	4	4	4	0	0	0	0	3	3	3	3	0	0	0	0	2	2	4	3	0	0	0	0	4	2	4	3	0	0	0	0	3	3	3	3	0	0	0	0	2	2
sp|Q9CPY3|CDCA5_MOUSE	sp|Q9CPY3|CDCA5_MOUSE	9	9	9	sp|Q9CPY3|CDCA5_MOUSE Sororin OS=Mus musculus OX=10090 GN=Cdca5 PE=1 SV=1	Sororin	Cdca5	1	9	9	9	0	2	2	0	3	3	4	4	0	1	0	1	4	4	3	4	0	0	0	2	5	4	4	4	0	2	2	0	3	3	4	4	0	1	0	1	4	4
sp|P27546|MAP4_MOUSE;tr|A0A0G2JDN7|A0A0G2JDN7_MOUSE;tr|E9PZ43|E9PZ43_MOUSE;tr|A0A140T8T5|A0A140T8T5_MOUSE;tr|A0A0G2JFH2|A0A0G2JFH2_MOUSE;tr|A0A0G2JFT4|A0A0G2JFT4_MOUSE;tr|A0A0G2JG35|A0A0G2JG35_MOUSE;tr|A0A0G2JFK3|A0A0G2JFK3_MOUSE;tr|A0A0G2JDY5|A0A0G2JDY5_MOUSE;tr|A0A0G2JE57|A0A0G2JE57_MOUSE;tr|A0A0G2JDU1|A0A0G2JDU1_MOUSE	sp|P27546|MAP4_MOUSE;tr|A0A0G2JDN7|A0A0G2JDN7_MOUSE;tr|E9PZ43|E9PZ43_MOUSE;tr|A0A140T8T5|A0A140T8T5_MOUSE;tr|A0A0G2JFH2|A0A0G2JFH2_MOUSE;tr|A0A0G2JFT4|A0A0G2JFT4_MOUSE;tr|A0A0G2JG35|A0A0G2JG35_MOUSE	18;14;14;13;12;10;10;4;4;1;1	18;14;14;13;12;10;10;4;4;1;1	18;14;14;13;12;10;10;4;4;1;1	sp|P27546|MAP4_MOUSE Microtubule-associated protein 4 OS=Mus musculus OX=10090 GN=Map4 PE=1 SV=3;tr|A0A0G2JDN7|A0A0G2JDN7_MOUSE Microtubule-associated protein OS=Mus musculus OX=10090 GN=Map4 PE=1 SV=1;tr|E9PZ43|E9PZ43_MOUSE Microtubule-associated protein	Microtubule-associated protein 4	Map4	11	18	18	18	6	5	6	7	5	4	5	4	6	4	5	5	7	5	4	8	7	4	6	6	9	6	9	6	6	5	6	7	5	4	5	4	6	4	5	5	7	5
tr|A0A087WS46|A0A087WS46_MOUSE;sp|O70251|EF1B_MOUSE;tr|M0QWK5|M0QWK5_MOUSE;tr|M0QWH8|M0QWH8_MOUSE;tr|G3UX43|G3UX43_MOUSE;tr|G3UZ47|G3UZ47_MOUSE	tr|A0A087WS46|A0A087WS46_MOUSE;sp|O70251|EF1B_MOUSE	3;3;1;1;1;1	3;3;1;1;1;1	3;3;1;1;1;1	tr|A0A087WS46|A0A087WS46_MOUSE Eukaryotic translation elongation factor 1 beta 2 OS=Mus musculus OX=10090 GN=Eef1b2 PE=1 SV=1;sp|O70251|EF1B_MOUSE Elongation factor 1-beta OS=Mus musculus OX=10090 GN=Eef1b PE=1 SV=5	Eukaryotic translation elongation factor 1 beta 2	Eef1b2	6	3	3	3	0	0	0	0	3	3	2	2	0	0	0	0	2	2	2	2	0	0	0	0	2	2	2	2	0	0	0	0	3	3	2	2	0	0	0	0	2	2
sp|Q9CR80|FA32A_MOUSE	sp|Q9CR80|FA32A_MOUSE	4	4	4	sp|Q9CR80|FA32A_MOUSE Protein FAM32A OS=Mus musculus OX=10090 GN=Fam32a PE=2 SV=1	Protein FAM32A	Fam32a	1	4	4	4	1	2	1	1	2	1	2	1	2	2	1	2	2	1	1	2	2	2	2	2	2	2	2	1	1	2	1	1	2	1	2	1	2	2	1	2	2	1
sp|Q921F2|TADBP_MOUSE;tr|A0A087WR97|A0A087WR97_MOUSE;tr|A0A087WRZ5|A0A087WRZ5_MOUSE;tr|Q8R0B4|Q8R0B4_MOUSE;tr|Q8BLD4|Q8BLD4_MOUSE;tr|Q6VYI5|Q6VYI5_MOUSE;tr|Q6VYI4|Q6VYI4_MOUSE;tr|A0A087WQA5|A0A087WQA5_MOUSE;tr|A0A087WRP4|A0A087WRP4_MOUSE;tr|H3BJV1|H3BJV1_MOUSE;tr|A0A087WSH7|A0A087WSH7_MOUSE;tr|A0A087WQX8|A0A087WQX8_MOUSE;tr|A0A087WNY6|A0A087WNY6_MOUSE;tr|A0A087WS74|A0A087WS74_MOUSE;tr|A0A087WSE4|…	sp|Q921F2|TADBP_MOUSE;tr|A0A087WR97|A0A087WR97_MOUSE;tr|A0A087WRZ5|A0A087WRZ5_MOUSE;tr|Q8R0B4|Q8R0B4_MOUSE;tr|Q8BLD4|Q8BLD4_MOUSE;tr|Q6VYI5|Q6VYI5_MOUSE;tr|Q6VYI4|Q6VYI4_MOUSE;tr|A0A087WQA5|A0A087WQA5_MOUSE;tr|A0A087WRP4|A0A087WRP4_MOUSE;tr|H3BJV1|H3BJV1_MOUSE;tr|A0A087WSH7|A0A087WSH7_MOUSE	6;5;5;5;5;5;5;4;3;3;3;2;2;2;2;1;1;1	6;5;5;5;5;5;5;4;3;3;3;2;2;2;2;1;1;1	6;5;5;5;5;5;5;4;3;3;3;2;2;2;2;1;1;1	sp|Q921F2|TADBP_MOUSE TAR DNA-binding protein 43 OS=Mus musculus OX=10090 GN=Tardbp PE=1 SV=1;tr|A0A087WR97|A0A087WR97_MOUSE TAR DNA-binding protein 43 (Fragment) OS=Mus musculus OX=10090 GN=Tardbp PE=1 SV=1;tr|A0A087WRZ5|A0A087WRZ5_MOUSE TAR DNA-binding p	TAR DNA-binding protein 43	Tardbp	18	6	6	6	1	1	1	1	5	5	3	6	1	1	1	1	6	1	4	5	1	1	1	1	4	3	5	3	1	1	1	1	5	5	3	6	1	1	1	1	6	1
sp|A2BH40|ARI1A_MOUSE;tr|E9QAQ7|E9QAQ7_MOUSE;tr|E9Q4N6|E9Q4N6_MOUSE;tr|E9Q6R4|E9Q6R4_MOUSE;sp|E9Q4N7|ARI1B_MOUSE;tr|A0A338P6U8|A0A338P6U8_MOUSE	sp|A2BH40|ARI1A_MOUSE;tr|E9QAQ7|E9QAQ7_MOUSE	20;20;2;2;2;2	20;20;2;2;2;2	20;20;2;2;2;2	sp|A2BH40|ARI1A_MOUSE AT-rich interactive domain-containing protein 1A OS=Mus musculus OX=10090 GN=Arid1a PE=1 SV=1;tr|E9QAQ7|E9QAQ7_MOUSE AT-rich interactive domain-containing protein 1A OS=Mus musculus OX=10090 GN=Arid1a PE=1 SV=1	AT-rich interactive domain-containing protein 1A	Arid1a	6	20	20	20	0	0	1	0	3	5	4	4	1	1	1	2	9	6	7	7	1	0	2	0	7	4	8	7	0	0	1	0	3	5	4	4	1	1	1	2	9	6
sp|P16254|SRP14_MOUSE;tr|A2AUM6|A2AUM6_MOUSE	sp|P16254|SRP14_MOUSE;tr|A2AUM6|A2AUM6_MOUSE	3;2	3;2	3;2	sp|P16254|SRP14_MOUSE Signal recognition particle 14 kDa protein OS=Mus musculus OX=10090 GN=Srp14 PE=1 SV=1;tr|A2AUM6|A2AUM6_MOUSE Signal recognition particle 14 kDa protein OS=Mus musculus OX=10090 GN=Srp14 PE=1 SV=1	Signal recognition particle 14 kDa protein	Srp14	2	3	3	3	0	0	0	0	2	2	1	1	0	0	0	0	2	2	2	3	0	0	0	0	3	2	2	2	0	0	0	0	2	2	1	1	0	0	0	0	2	2
tr|F6T9K1|F6T9K1_MOUSE;sp|Q9D6N5|NC2A_MOUSE;tr|D3YY09|D3YY09_MOUSE;tr|D3YYC2|D3YYC2_MOUSE;tr|G3UXH5|G3UXH5_MOUSE	tr|F6T9K1|F6T9K1_MOUSE;sp|Q9D6N5|NC2A_MOUSE;tr|D3YY09|D3YY09_MOUSE;tr|D3YYC2|D3YYC2_MOUSE;tr|G3UXH5|G3UXH5_MOUSE	5;5;5;4;4	5;5;5;4;4	5;5;5;4;4	tr|F6T9K1|F6T9K1_MOUSE Dr1-associated corepressor OS=Mus musculus OX=10090 GN=Drap1 PE=1 SV=2;sp|Q9D6N5|NC2A_MOUSE Dr1-associated corepressor OS=Mus musculus OX=10090 GN=Drap1 PE=1 SV=3;tr|D3YY09|D3YY09_MOUSE Dr1-associated corepressor OS=Mus musculus OX=1	Dr1-associated corepressor	Drap1	5	5	5	5	0	0	0	0	3	2	3	1	0	0	0	0	3	1	3	3	0	0	0	0	2	2	3	2	0	0	0	0	3	2	3	1	0	0	0	0	3	1
tr|E9QN08|E9QN08_MOUSE;tr|Q80T06|Q80T06_MOUSE;sp|P57776|EF1D_MOUSE;tr|D3YUQ9|D3YUQ9_MOUSE;tr|A0A0R4J1E2|A0A0R4J1E2_MOUSE;tr|D3YZT9|D3YZT9_MOUSE;tr|Q91VK2|Q91VK2_MOUSE;tr|D3YY68|D3YY68_MOUSE	tr|E9QN08|E9QN08_MOUSE;tr|Q80T06|Q80T06_MOUSE;sp|P57776|EF1D_MOUSE;tr|D3YUQ9|D3YUQ9_MOUSE;tr|A0A0R4J1E2|A0A0R4J1E2_MOUSE;tr|D3YZT9|D3YZT9_MOUSE;tr|Q91VK2|Q91VK2_MOUSE	8;8;8;7;7;6;6;3	8;8;8;7;7;6;6;3	2;2;2;2;2;1;0;0	tr|E9QN08|E9QN08_MOUSE Elongation factor 1-delta (Fragment) OS=Mus musculus OX=10090 GN=Eef1d PE=1 SV=1;tr|Q80T06|Q80T06_MOUSE Elongation factor 1-delta OS=Mus musculus OX=10090 GN=Eef1d PE=1 SV=1;sp|P57776|EF1D_MOUSE Elongation factor 1-delta OS=Mus muscu	Elongation factor 1-delta (Fragment)	Eef1d	8	8	8	2	2	2	3	2	4	3	3	2	2	2	1	1	5	1	2	3	2	1	2	1	2	1	3	2	2	2	3	2	4	3	3	2	2	2	1	1	5	1
tr|G3UY65|G3UY65_MOUSE;sp|P24860|CCNB1_MOUSE;tr|Q68EM3|Q68EM3_MOUSE	tr|G3UY65|G3UY65_MOUSE;sp|P24860|CCNB1_MOUSE;tr|Q68EM3|Q68EM3_MOUSE	8;8;7	8;8;7	8;8;7	tr|G3UY65|G3UY65_MOUSE G2/mitotic-specific cyclin-B1 OS=Mus musculus OX=10090 GN=Ccnb1 PE=1 SV=1;sp|P24860|CCNB1_MOUSE G2/mitotic-specific cyclin-B1 OS=Mus musculus OX=10090 GN=Ccnb1 PE=1 SV=3;tr|Q68EM3|Q68EM3_MOUSE Ccnb1 protein OS=Mus musculus OX=10090 G	G2/mitotic-specific cyclin-B1	Ccnb1	3	8	8	8	3	3	3	3	2	4	4	4	2	3	2	3	4	6	2	3	2	2	3	2	3	6	4	5	3	3	3	3	2	4	4	4	2	3	2	3	4	6
sp|O35207|CDKA1_MOUSE;tr|F2Z4B3|F2Z4B3_MOUSE	sp|O35207|CDKA1_MOUSE;tr|F2Z4B3|F2Z4B3_MOUSE	3;2	3;2	3;2	sp|O35207|CDKA1_MOUSE Cyclin-dependent kinase 2-associated protein 1 OS=Mus musculus OX=10090 GN=Cdk2ap1 PE=1 SV=2;tr|F2Z4B3|F2Z4B3_MOUSE Cyclin-dependent kinase 2-associated protein 1 OS=Mus musculus OX=10090 GN=Cdk2ap1 PE=1 SV=1	Cyclin-dependent kinase 2-associated protein 1	Cdk2ap1	2	3	3	3	0	0	0	0	3	3	2	3	0	0	0	0	3	3	2	1	0	0	0	0	2	0	3	3	0	0	0	0	3	3	2	3	0	0	0	0	3	3
sp|O54790|MAFG_MOUSE	sp|O54790|MAFG_MOUSE	7	7	6	sp|O54790|MAFG_MOUSE Transcription factor MafG OS=Mus musculus OX=10090 GN=Mafg PE=1 SV=1	Transcription factor MafG	Mafg	1	7	7	6	1	2	2	2	2	3	2	2	1	2	0	2	2	3	2	4	1	1	1	1	2	3	2	1	1	2	2	2	2	3	2	2	1	2	0	2	2	3
sp|Q9D0M5|DYL2_MOUSE;tr|D6RIN4|D6RIN4_MOUSE	sp|Q9D0M5|DYL2_MOUSE;tr|D6RIN4|D6RIN4_MOUSE	3;2	3;2	2;2	sp|Q9D0M5|DYL2_MOUSE Dynein light chain 2, cytoplasmic OS=Mus musculus OX=10090 GN=Dynll2 PE=1 SV=1;tr|D6RIN4|D6RIN4_MOUSE Dynein light chain OS=Mus musculus OX=10090 GN=Dynll2 PE=1 SV=1	Dynein light chain 2, cytoplasmic	Dynll2	2	3	3	2	0	0	0	0	2	3	3	3	0	0	0	0	2	1	3	3	0	0	0	0	3	2	3	2	0	0	0	0	2	3	3	3	0	0	0	0	2	1
sp|Q99M28|RNPS1_MOUSE	sp|Q99M28|RNPS1_MOUSE	6	6	6	sp|Q99M28|RNPS1_MOUSE RNA-binding protein with serine-rich domain 1 OS=Mus musculus OX=10090 GN=Rnps1 PE=1 SV=1	RNA-binding protein with serine-rich domain 1	Rnps1	1	6	6	6	0	1	1	1	3	3	3	4	0	1	0	1	4	3	3	3	2	2	1	1	4	3	4	3	0	1	1	1	3	3	3	4	0	1	0	1	4	3
sp|Q8BX22|SALL4_MOUSE;tr|A2AUZ7|A2AUZ7_MOUSE;tr|A2AUZ6|A2AUZ6_MOUSE;tr|A0A5F8MPC9|A0A5F8MPC9_MOUSE;sp|Q62255|SALL3_MOUSE;sp|Q9ER74|SALL1_MOUSE;tr|Q6P5E3|Q6P5E3_MOUSE	sp|Q8BX22|SALL4_MOUSE	15;3;1;1;1;1;1	15;3;1;1;1;1;1	15;3;1;1;1;1;1	sp|Q8BX22|SALL4_MOUSE Sal-like protein 4 OS=Mus musculus OX=10090 GN=Sall4 PE=1 SV=2	Sal-like protein 4	Sall4	7	15	15	15	0	0	1	0	6	9	5	4	0	0	0	0	8	6	11	7	0	0	0	1	4	5	8	7	0	0	1	0	6	9	5	4	0	0	0	0	8	6
tr|A0A0H2UH17|A0A0H2UH17_MOUSE;tr|A0A0G2JDV6|A0A0G2JDV6_MOUSE;sp|Q80X50|UBP2L_MOUSE;tr|A0A0G2JG47|A0A0G2JG47_MOUSE;tr|A0A0G2JDT1|A0A0G2JDT1_MOUSE;tr|A0A0G2JGD0|A0A0G2JGD0_MOUSE;tr|A0A0G2JE24|A0A0G2JE24_MOUSE;tr|A0A0G2JFN7|A0A0G2JFN7_MOUSE	tr|A0A0H2UH17|A0A0H2UH17_MOUSE;tr|A0A0G2JDV6|A0A0G2JDV6_MOUSE;sp|Q80X50|UBP2L_MOUSE	11;11;11;4;3;3;2;2	11;11;11;4;3;3;2;2	11;11;11;4;3;3;2;2	tr|A0A0H2UH17|A0A0H2UH17_MOUSE Ubiquitin-associated protein 2-like OS=Mus musculus OX=10090 GN=Ubap2l PE=1 SV=1;tr|A0A0G2JDV6|A0A0G2JDV6_MOUSE Ubiquitin-associated protein 2-like OS=Mus musculus OX=10090 GN=Ubap2l PE=1 SV=1;sp|Q80X50|UBP2L_MOUSE Ubiquitin-	Ubiquitin-associated protein 2-like	Ubap2l	8	11	11	11	1	0	0	0	4	6	8	2	1	0	0	0	8	6	2	6	0	0	0	0	3	6	4	7	1	0	0	0	4	6	8	2	1	0	0	0	8	6
sp|P80313|TCPH_MOUSE;tr|A0A0N4SV00|A0A0N4SV00_MOUSE;tr|A0A0N4SUI8|A0A0N4SUI8_MOUSE;tr|A0A0N4SV22|A0A0N4SV22_MOUSE	sp|P80313|TCPH_MOUSE;tr|A0A0N4SV00|A0A0N4SV00_MOUSE	9;8;1;1	9;8;1;1	9;8;1;1	sp|P80313|TCPH_MOUSE T-complex protein 1 subunit eta OS=Mus musculus OX=10090 GN=Cct7 PE=1 SV=1;tr|A0A0N4SV00|A0A0N4SV00_MOUSE T-complex protein 1 subunit eta OS=Mus musculus OX=10090 GN=Cct7 PE=1 SV=1	T-complex protein 1 subunit eta	Cct7	4	9	9	9	0	0	1	0	6	6	5	2	0	0	0	0	6	4	4	5	0	0	0	0	5	3	5	5	0	0	1	0	6	6	5	2	0	0	0	0	6	4
sp|Q9CQV8|1433B_MOUSE;tr|A2A5N1|A2A5N1_MOUSE	sp|Q9CQV8|1433B_MOUSE;tr|A2A5N1|A2A5N1_MOUSE	10;7	6;4	6;4	sp|Q9CQV8|1433B_MOUSE 14-3-3 protein beta/alpha OS=Mus musculus OX=10090 GN=Ywhab PE=1 SV=3;tr|A2A5N1|A2A5N1_MOUSE 14-3-3 protein beta/alpha (Fragment) OS=Mus musculus OX=10090 GN=Ywhab PE=1 SV=1	14-3-3 protein beta/alpha	Ywhab	2	10	6	6	0	1	1	0	6	4	5	4	1	0	1	1	5	4	4	4	1	1	1	1	4	4	4	4	0	0	0	0	3	3	3	2	0	0	0	0	3	3
tr|Z4YKB8|Z4YKB8_MOUSE;sp|Q3TEA8|HP1B3_MOUSE;tr|Z4YKA3|Z4YKA3_MOUSE;tr|A2AM65|A2AM65_MOUSE;tr|A2AM63|A2AM63_MOUSE;tr|A2AM70|A2AM70_MOUSE;tr|A2AM62|A2AM62_MOUSE;tr|A2AM69|A2AM69_MOUSE	tr|Z4YKB8|Z4YKB8_MOUSE;sp|Q3TEA8|HP1B3_MOUSE;tr|Z4YKA3|Z4YKA3_MOUSE;tr|A2AM65|A2AM65_MOUSE	13;13;11;7;4;3;3;2	13;13;11;7;4;3;3;2	13;13;11;7;4;3;3;2	tr|Z4YKB8|Z4YKB8_MOUSE Heterochromatin protein 1-binding protein 3 OS=Mus musculus OX=10090 GN=Hp1bp3 PE=1 SV=1;sp|Q3TEA8|HP1B3_MOUSE Heterochromatin protein 1-binding protein 3 OS=Mus musculus OX=10090 GN=Hp1bp3 PE=1 SV=1;tr|Z4YKA3|Z4YKA3_MOUSE Heterochro	Heterochromatin protein 1-binding protein 3	Hp1bp3	8	13	13	13	2	3	1	2	5	7	6	6	2	1	3	1	8	3	7	5	1	1	2	2	5	5	4	5	2	3	1	2	5	7	6	6	2	1	3	1	8	3
sp|Q8CGC6|RBM28_MOUSE;tr|F6SB18|F6SB18_MOUSE	sp|Q8CGC6|RBM28_MOUSE	18;1	18;1	18;1	sp|Q8CGC6|RBM28_MOUSE RNA-binding protein 28 OS=Mus musculus OX=10090 GN=Rbm28 PE=1 SV=4	RNA-binding protein 28	Rbm28	2	18	18	18	2	4	4	4	7	8	7	8	2	3	3	3	6	5	5	4	3	4	3	6	8	6	6	5	2	4	4	4	7	8	7	8	2	3	3	3	6	5
sp|Q8VC65|NRM_MOUSE;tr|G3UZN7|G3UZN7_MOUSE	sp|Q8VC65|NRM_MOUSE	3;1	3;1	3;1	sp|Q8VC65|NRM_MOUSE Nurim OS=Mus musculus OX=10090 GN=Nrm PE=1 SV=1	Nurim	Nrm	2	3	3	3	0	0	0	0	2	3	3	3	0	0	0	0	2	3	3	3	0	0	0	0	2	2	3	3	0	0	0	0	2	3	3	3	0	0	0	0	2	3
tr|Q5SX49|Q5SX49_MOUSE;sp|P62962|PROF1_MOUSE;CON__P02584;tr|J3QMC2|J3QMC2_MOUSE	tr|Q5SX49|Q5SX49_MOUSE;sp|P62962|PROF1_MOUSE;CON__P02584	5;5;3;1	5;5;3;1	5;5;3;1	tr|Q5SX49|Q5SX49_MOUSE Profilin OS=Mus musculus OX=10090 GN=Pfn1 PE=1 SV=1;sp|P62962|PROF1_MOUSE Profilin-1 OS=Mus musculus OX=10090 GN=Pfn1 PE=1 SV=2;	Profilin	Pfn1	4	5	5	5	0	0	0	0	3	4	4	3	0	0	0	0	5	2	3	5	0	0	0	0	5	5	4	3	0	0	0	0	3	4	4	3	0	0	0	0	5	2
sp|Q9Z2X1|HNRPF_MOUSE;tr|J3QM80|J3QM80_MOUSE;tr|J3QMT0|J3QMT0_MOUSE;tr|J3QP45|J3QP45_MOUSE;tr|J3QNH2|J3QNH2_MOUSE;tr|J3QMV8|J3QMV8_MOUSE	sp|Q9Z2X1|HNRPF_MOUSE;tr|J3QM80|J3QM80_MOUSE;tr|J3QMT0|J3QMT0_MOUSE	7;5;4;2;1;1	7;5;4;2;1;1	5;5;4;2;1;1	sp|Q9Z2X1|HNRPF_MOUSE Heterogeneous nuclear ribonucleoprotein F OS=Mus musculus OX=10090 GN=Hnrnpf PE=1 SV=3;tr|J3QM80|J3QM80_MOUSE Heterogeneous nuclear ribonucleoprotein F (Fragment) OS=Mus musculus OX=10090 GN=Hnrnpf PE=1 SV=8;tr|J3QMT0|J3QMT0_MOUSE Het	Heterogeneous nuclear ribonucleoprotein F	Hnrnpf	6	7	7	5	0	0	0	0	2	4	4	3	0	0	0	0	6	4	4	5	0	0	0	0	5	5	3	1	0	0	0	0	2	4	4	3	0	0	0	0	6	4
sp|Q91XV3|BASP1_MOUSE	sp|Q91XV3|BASP1_MOUSE	7	7	7	sp|Q91XV3|BASP1_MOUSE Brain acid soluble protein 1 OS=Mus musculus OX=10090 GN=Basp1 PE=1 SV=3	Brain acid soluble protein 1	Basp1	1	7	7	7	0	0	0	0	3	5	4	4	0	0	0	0	6	3	4	5	0	0	0	0	5	4	3	3	0	0	0	0	3	5	4	4	0	0	0	0	6	3
tr|A0A2I3BRK6|A0A2I3BRK6_MOUSE;sp|Q9JIX0|ENY2_MOUSE;tr|A0A2I3BQB4|A0A2I3BQB4_MOUSE;tr|A0A2I3BRR5|A0A2I3BRR5_MOUSE;tr|A0A2I3BQK0|A0A2I3BQK0_MOUSE;tr|A0A2I3BQ37|A0A2I3BQ37_MOUSE	tr|A0A2I3BRK6|A0A2I3BRK6_MOUSE;sp|Q9JIX0|ENY2_MOUSE;tr|A0A2I3BQB4|A0A2I3BQB4_MOUSE;tr|A0A2I3BRR5|A0A2I3BRR5_MOUSE;tr|A0A2I3BQK0|A0A2I3BQK0_MOUSE;tr|A0A2I3BQ37|A0A2I3BQ37_MOUSE	6;6;3;3;3;3	6;6;3;3;3;3	6;6;3;3;3;3	tr|A0A2I3BRK6|A0A2I3BRK6_MOUSE Transcription and mRNA export factor ENY2 OS=Mus musculus OX=10090 GN=Eny2 PE=1 SV=1;sp|Q9JIX0|ENY2_MOUSE Transcription and mRNA export factor ENY2 OS=Mus musculus OX=10090 GN=Eny2 PE=1 SV=1;tr|A0A2I3BQB4|A0A2I3BQB4_MOUSE Tra	Transcription and mRNA export factor ENY2	Eny2	6	6	6	6	2	2	2	3	2	2	2	2	1	2	2	2	2	2	1	2	1	3	1	2	2	2	2	2	2	2	2	3	2	2	2	2	1	2	2	2	2	2
sp|P26516|PSMD7_MOUSE	sp|P26516|PSMD7_MOUSE	7	7	7	sp|P26516|PSMD7_MOUSE 26S proteasome non-ATPase regulatory subunit 7 OS=Mus musculus OX=10090 GN=Psmd7 PE=1 SV=2	26S proteasome non-ATPase regulatory subunit 7	Psmd7	1	7	7	7	0	0	0	0	3	4	3	3	0	0	0	0	3	3	2	4	0	0	0	0	4	2	3	2	0	0	0	0	3	4	3	3	0	0	0	0	3	3
sp|Q5PSV9|MDC1_MOUSE;tr|E9QK89|E9QK89_MOUSE;tr|A0A286YCY4|A0A286YCY4_MOUSE	sp|Q5PSV9|MDC1_MOUSE;tr|E9QK89|E9QK89_MOUSE	13;13;1	13;13;1	13;13;1	sp|Q5PSV9|MDC1_MOUSE Mediator of DNA damage checkpoint protein 1 OS=Mus musculus OX=10090 GN=Mdc1 PE=1 SV=1;tr|E9QK89|E9QK89_MOUSE Mediator of DNA damage checkpoint protein 1 OS=Mus musculus OX=10090 GN=Mdc1 PE=1 SV=1	Mediator of DNA damage checkpoint protein 1	Mdc1	3	13	13	13	0	2	1	1	6	4	5	2	1	1	0	2	4	4	4	3	2	1	3	2	6	6	6	8	0	2	1	1	6	4	5	2	1	1	0	2	4	4
tr|Q3UJB0|Q3UJB0_MOUSE;tr|A0A494B9S9|A0A494B9S9_MOUSE	tr|Q3UJB0|Q3UJB0_MOUSE	16;7	16;7	16;7	tr|Q3UJB0|Q3UJB0_MOUSE Splicing factor 3b, subunit 2 OS=Mus musculus OX=10090 GN=Sf3b2 PE=1 SV=1	Splicing factor 3b, subunit 2	Sf3b2	2	16	16	16	1	2	2	2	7	8	4	5	2	1	2	2	2	7	7	7	2	1	1	1	5	5	3	6	1	2	2	2	7	8	4	5	2	1	2	2	2	7
sp|Q923G2|RPAB3_MOUSE;tr|A0A338P6B4|A0A338P6B4_MOUSE;tr|A0A338P6I2|A0A338P6I2_MOUSE;tr|A0A338P6M3|A0A338P6M3_MOUSE	sp|Q923G2|RPAB3_MOUSE;tr|A0A338P6B4|A0A338P6B4_MOUSE;tr|A0A338P6I2|A0A338P6I2_MOUSE	7;5;5;2	7;5;5;2	7;5;5;2	sp|Q923G2|RPAB3_MOUSE DNA-directed RNA polymerases I, II, and III subunit RPABC3 OS=Mus musculus OX=10090 GN=Polr2h PE=1 SV=3;tr|A0A338P6B4|A0A338P6B4_MOUSE DNA-directed RNA polymerases I, II, and III subunit RPABC3 (Fragment) OS=Mus musculus OX=10090 GN=P	DNA-directed RNA polymerases I, II, and III subunit RPABC3	Polr2h	4	7	7	7	0	0	0	0	5	4	2	3	0	0	0	0	4	1	4	3	0	0	0	0	4	2	3	2	0	0	0	0	5	4	2	3	0	0	0	0	4	1
tr|G3UX26|G3UX26_MOUSE;sp|Q60930|VDAC2_MOUSE;tr|A0A286YCR8|A0A286YCR8_MOUSE;tr|D3YZT5|D3YZT5_MOUSE;tr|D3YUN8|D3YUN8_MOUSE	tr|G3UX26|G3UX26_MOUSE;sp|Q60930|VDAC2_MOUSE;tr|A0A286YCR8|A0A286YCR8_MOUSE	8;8;4;3;1	8;8;4;3;1	8;8;4;3;1	tr|G3UX26|G3UX26_MOUSE Outer mitochondrial membrane protein porin 2 OS=Mus musculus OX=10090 GN=Vdac2 PE=1 SV=1;sp|Q60930|VDAC2_MOUSE Voltage-dependent anion-selective channel protein 2 OS=Mus musculus OX=10090 GN=Vdac2 PE=1 SV=2;tr|A0A286YCR8|A0A286YCR8_M	Outer mitochondrial membrane protein porin 2	Vdac2	5	8	8	8	0	0	0	0	3	3	2	3	0	0	0	0	4	2	2	2	0	0	0	0	3	3	2	4	0	0	0	0	3	3	2	3	0	0	0	0	4	2
tr|F8VQJ3|F8VQJ3_MOUSE	tr|F8VQJ3|F8VQJ3_MOUSE	18	18	2	tr|F8VQJ3|F8VQJ3_MOUSE Laminin subunit gamma-1 OS=Mus musculus OX=10090 GN=Lamc1 PE=1 SV=1	Laminin subunit gamma-1	Lamc1	1	18	18	2	1	1	3	2	9	9	5	8	2	3	1	2	8	6	8	7	1	2	2	2	7	4	6	8	1	1	3	2	9	9	5	8	2	3	1	2	8	6
sp|P09450|JUNB_MOUSE	sp|P09450|JUNB_MOUSE	8	8	8	sp|P09450|JUNB_MOUSE Transcription factor jun-B OS=Mus musculus OX=10090 GN=Junb PE=1 SV=1	Transcription factor jun-B	Junb	1	8	8	8	0	1	0	1	2	3	4	1	0	1	1	0	5	5	3	4	0	1	0	1	7	8	7	7	0	1	0	1	2	3	4	1	0	1	1	0	5	5
sp|Q9WV55|VAPA_MOUSE;tr|A0A3B2W837|A0A3B2W837_MOUSE	sp|Q9WV55|VAPA_MOUSE;tr|A0A3B2W837|A0A3B2W837_MOUSE	6;3	6;3	5;3	sp|Q9WV55|VAPA_MOUSE Vesicle-associated membrane protein-associated protein A OS=Mus musculus OX=10090 GN=Vapa PE=1 SV=2;tr|A0A3B2W837|A0A3B2W837_MOUSE Vesicle-associated membrane protein-associated protein A (Fragment) OS=Mus musculus OX=10090 GN=Vapa PE=	Vesicle-associated membrane protein-associated protein A	Vapa	2	6	6	5	1	0	1	1	3	4	3	5	0	1	0	1	5	4	4	4	0	1	0	1	3	4	5	4	1	0	1	1	3	4	3	5	0	1	0	1	5	4
sp|Q9DB20|ATPO_MOUSE;tr|A0A338P7G3|A0A338P7G3_MOUSE;tr|A0A338P776|A0A338P776_MOUSE;tr|F6XVM5|F6XVM5_MOUSE;tr|F7D3P8|F7D3P8_MOUSE	sp|Q9DB20|ATPO_MOUSE;tr|A0A338P7G3|A0A338P7G3_MOUSE;tr|A0A338P776|A0A338P776_MOUSE	6;3;3;2;2	6;3;3;2;2	6;3;3;2;2	sp|Q9DB20|ATPO_MOUSE ATP synthase subunit O, mitochondrial OS=Mus musculus OX=10090 GN=Atp5po PE=1 SV=1;tr|A0A338P7G3|A0A338P7G3_MOUSE ATP synthase peripheral stalk subunit OSCP (Fragment) OS=Mus musculus OX=10090 GN=Atp5o PE=1 SV=1;tr|A0A338P776|A0A338P77	ATP synthase subunit O, mitochondrial	Atp5po	5	6	6	6	0	0	0	0	3	4	1	2	0	0	0	0	4	2	2	2	0	0	0	0	3	2	3	3	0	0	0	0	3	4	1	2	0	0	0	0	4	2
sp|Q9WUK4|RFC2_MOUSE	sp|Q9WUK4|RFC2_MOUSE	8	8	8	sp|Q9WUK4|RFC2_MOUSE Replication factor C subunit 2 OS=Mus musculus OX=10090 GN=Rfc2 PE=1 SV=1	Replication factor C subunit 2	Rfc2	1	8	8	8	0	0	0	0	5	6	4	5	0	0	0	0	7	4	5	6	0	0	0	0	6	4	5	5	0	0	0	0	5	6	4	5	0	0	0	0	7	4
sp|P15066|JUND_MOUSE;sp|P05627|JUN_MOUSE	sp|P15066|JUND_MOUSE	4;1	4;1	4;1	sp|P15066|JUND_MOUSE Transcription factor jun-D OS=Mus musculus OX=10090 GN=Jund PE=1 SV=1	Transcription factor jun-D	Jund	2	4	4	4	0	0	0	0	2	2	3	2	0	0	0	0	3	3	2	3	0	0	0	0	3	3	3	3	0	0	0	0	2	2	3	2	0	0	0	0	3	3
tr|G5E8W8|G5E8W8_MOUSE;tr|A2BI37|A2BI37_MOUSE;tr|B1AXE7|B1AXE7_MOUSE;sp|Q62394|ZN185_MOUSE	tr|G5E8W8|G5E8W8_MOUSE;tr|A2BI37|A2BI37_MOUSE	9;8;3;1	9;8;3;1	9;8;3;1	tr|G5E8W8|G5E8W8_MOUSE Zinc finger protein 185 OS=Mus musculus OX=10090 GN=Zfp185 PE=1 SV=1;tr|A2BI37|A2BI37_MOUSE Zinc finger protein 185 OS=Mus musculus OX=10090 GN=Zfp185 PE=1 SV=1	Zinc finger protein 185	Zfp185	4	9	9	9	0	1	1	1	2	3	3	2	3	1	1	2	4	2	3	2	2	1	1	1	4	1	3	3	0	1	1	1	2	3	3	2	3	1	1	2	4	2
sp|Q587J6|LITD1_MOUSE;tr|G3UYN0|G3UYN0_MOUSE;tr|E9PXD6|E9PXD6_MOUSE;tr|E9PZU6|E9PZU6_MOUSE	sp|Q587J6|LITD1_MOUSE;tr|G3UYN0|G3UYN0_MOUSE	13;13;3;3	13;13;3;3	13;13;3;3	sp|Q587J6|LITD1_MOUSE LINE-1 type transposase domain-containing protein 1 OS=Mus musculus OX=10090 GN=L1td1 PE=2 SV=1;tr|G3UYN0|G3UYN0_MOUSE L1TD1 OS=Mus musculus OX=10090 GN=L1td1 PE=1 SV=1	LINE-1 type transposase domain-containing protein 1	L1td1	4	13	13	13	1	0	0	0	3	4	5	4	1	0	0	2	3	5	4	4	1	0	1	0	10	5	5	6	1	0	0	0	3	4	5	4	1	0	0	2	3	5
sp|Q3U1J4|DDB1_MOUSE;tr|A0A494BAF6|A0A494BAF6_MOUSE;tr|A0A494B987|A0A494B987_MOUSE;tr|A0A494BBJ6|A0A494BBJ6_MOUSE	sp|Q3U1J4|DDB1_MOUSE	18;8;6;2	18;8;6;2	18;8;6;2	sp|Q3U1J4|DDB1_MOUSE DNA damage-binding protein 1 OS=Mus musculus OX=10090 GN=Ddb1 PE=1 SV=2	DNA damage-binding protein 1	Ddb1	4	18	18	18	0	0	0	0	6	8	4	3	0	0	0	0	14	3	5	8	0	0	0	0	9	7	8	4	0	0	0	0	6	8	4	3	0	0	0	0	14	3
sp|Q5F2E7|NUFP2_MOUSE	sp|Q5F2E7|NUFP2_MOUSE	10	10	10	sp|Q5F2E7|NUFP2_MOUSE Nuclear fragile X mental retardation-interacting protein 2 OS=Mus musculus OX=10090 GN=Nufip2 PE=1 SV=1	Nuclear fragile X mental retardation-interacting protein 2	Nufip2	1	10	10	10	0	0	0	0	7	8	5	6	0	0	0	0	8	4	4	4	0	0	0	0	6	6	6	6	0	0	0	0	7	8	5	6	0	0	0	0	8	4
tr|A2AP78|A2AP78_MOUSE;sp|O54879|HMGB3_MOUSE	tr|A2AP78|A2AP78_MOUSE;sp|O54879|HMGB3_MOUSE	8;8	8;8	7;7	tr|A2AP78|A2AP78_MOUSE High mobility group protein B3 (Fragment) OS=Mus musculus OX=10090 GN=Hmgb3 PE=1 SV=1;sp|O54879|HMGB3_MOUSE High mobility group protein B3 OS=Mus musculus OX=10090 GN=Hmgb3 PE=1 SV=3	High mobility group protein B3 (Fragment)	Hmgb3	2	8	8	7	0	1	0	0	3	2	3	2	0	0	0	0	3	1	3	3	0	0	0	0	4	2	1	3	0	1	0	0	3	2	3	2	0	0	0	0	3	1
sp|Q99JI4|PSMD6_MOUSE;tr|A0A286YDW8|A0A286YDW8_MOUSE	sp|Q99JI4|PSMD6_MOUSE	11;3	11;3	11;3	sp|Q99JI4|PSMD6_MOUSE 26S proteasome non-ATPase regulatory subunit 6 OS=Mus musculus OX=10090 GN=Psmd6 PE=1 SV=1	26S proteasome non-ATPase regulatory subunit 6	Psmd6	2	11	11	11	0	0	0	0	7	7	1	5	0	0	0	0	5	4	5	8	0	0	0	0	7	4	5	6	0	0	0	0	7	7	1	5	0	0	0	0	5	4
sp|Q8VDJ3|VIGLN_MOUSE;tr|A0A087WP83|A0A087WP83_MOUSE;tr|A0A087WPH2|A0A087WPH2_MOUSE;tr|A0A087WQY9|A0A087WQY9_MOUSE;tr|A0A087WPC5|A0A087WPC5_MOUSE;tr|A0A087WS92|A0A087WS92_MOUSE	sp|Q8VDJ3|VIGLN_MOUSE;tr|A0A087WP83|A0A087WP83_MOUSE	4;3;1;1;1;1	4;3;1;1;1;1	4;3;1;1;1;1	sp|Q8VDJ3|VIGLN_MOUSE Vigilin OS=Mus musculus OX=10090 GN=Hdlbp PE=1 SV=1;tr|A0A087WP83|A0A087WP83_MOUSE Vigilin OS=Mus musculus OX=10090 GN=Hdlbp PE=1 SV=1	Vigilin	Hdlbp	6	4	4	4	0	0	0	0	0	1	1	0	0	0	0	0	2	0	0	2	0	0	0	0	2	1	0	1	0	0	0	0	0	1	1	0	0	0	0	0	2	0
sp|Q922D8|C1TC_MOUSE;tr|A0A1W2P733|A0A1W2P733_MOUSE;tr|A0A1W2P7L5|A0A1W2P7L5_MOUSE	sp|Q922D8|C1TC_MOUSE;tr|A0A1W2P733|A0A1W2P733_MOUSE	16;15;4	16;15;4	16;15;4	sp|Q922D8|C1TC_MOUSE C-1-tetrahydrofolate synthase, cytoplasmic OS=Mus musculus OX=10090 GN=Mthfd1 PE=1 SV=4;tr|A0A1W2P733|A0A1W2P733_MOUSE C-1-tetrahydrofolate synthase, cytoplasmic OS=Mus musculus OX=10090 GN=Mthfd1 PE=1 SV=1	C-1-tetrahydrofolate synthase, cytoplasmic	Mthfd1	3	16	16	16	0	0	0	0	12	6	8	3	0	0	0	0	11	5	4	9	1	0	0	0	8	7	8	6	0	0	0	0	12	6	8	3	0	0	0	0	11	5
sp|Q9EQX4|AIF1L_MOUSE;tr|A0A0A6YWH2|A0A0A6YWH2_MOUSE;tr|A0A0A6YW96|A0A0A6YW96_MOUSE	sp|Q9EQX4|AIF1L_MOUSE;tr|A0A0A6YWH2|A0A0A6YWH2_MOUSE	7;6;1	7;6;1	7;6;1	sp|Q9EQX4|AIF1L_MOUSE Allograft inflammatory factor 1-like OS=Mus musculus OX=10090 GN=Aif1l PE=1 SV=1;tr|A0A0A6YWH2|A0A0A6YWH2_MOUSE Allograft inflammatory factor 1-like OS=Mus musculus OX=10090 GN=Aif1l PE=1 SV=1	Allograft inflammatory factor 1-like	Aif1l	3	7	7	7	1	1	1	1	3	2	4	3	2	1	2	1	3	2	4	2	2	1	2	1	5	2	4	4	1	1	1	1	3	2	4	3	2	1	2	1	3	2
sp|P62897|CYC_MOUSE;CON__P62894;sp|P00015|CYC2_MOUSE	sp|P62897|CYC_MOUSE;CON__P62894	6;3;1	6;3;1	6;3;1	sp|P62897|CYC_MOUSE Cytochrome c, somatic OS=Mus musculus OX=10090 GN=Cycs PE=1 SV=2;	Cytochrome c, somatic	Cycs	3	6	6	6	0	0	0	0	1	3	4	1	0	1	0	0	2	3	2	5	0	0	0	0	3	3	3	1	0	0	0	0	1	3	4	1	0	1	0	0	2	3
sp|Q61301|CTNA2_MOUSE;tr|E0CXB9|E0CXB9_MOUSE;tr|Q8BS72|Q8BS72_MOUSE	sp|Q61301|CTNA2_MOUSE;tr|E0CXB9|E0CXB9_MOUSE	4;4;1	1;1;1	1;1;1	sp|Q61301|CTNA2_MOUSE Catenin alpha-2 OS=Mus musculus OX=10090 GN=Ctnna2 PE=1 SV=3;tr|E0CXB9|E0CXB9_MOUSE Catenin alpha-2 OS=Mus musculus OX=10090 GN=Ctnna2 PE=1 SV=1	Catenin alpha-2	Ctnna2	3	4	1	1	0	0	0	0	4	2	3	4	0	0	0	0	3	3	3	4	0	0	0	0	3	4	4	1	0	0	0	0	1	1	1	1	0	0	0	0	1	1
sp|Q9Z2U0|PSA7_MOUSE;tr|A0A338P7D7|A0A338P7D7_MOUSE;sp|Q9CWH6|PSMA8_MOUSE;tr|B7ZMS4|B7ZMS4_MOUSE;tr|A0A3Q4L361|A0A3Q4L361_MOUSE;tr|A0A3Q4EHS3|A0A3Q4EHS3_MOUSE;tr|A0A3Q4EG42|A0A3Q4EG42_MOUSE	sp|Q9Z2U0|PSA7_MOUSE;tr|A0A338P7D7|A0A338P7D7_MOUSE;sp|Q9CWH6|PSMA8_MOUSE	10;8;5;4;2;2;2	10;8;5;4;2;2;2	10;8;5;4;2;2;2	sp|Q9Z2U0|PSA7_MOUSE Proteasome subunit alpha type-7 OS=Mus musculus OX=10090 GN=Psma7 PE=1 SV=1;tr|A0A338P7D7|A0A338P7D7_MOUSE Proteasome subunit alpha type OS=Mus musculus OX=10090 GN=Psma7 PE=1 SV=1;sp|Q9CWH6|PSMA8_MOUSE Proteasome subunit alpha type-8	Proteasome subunit alpha type-7	Psma7	7	10	10	10	0	0	0	0	5	4	3	5	0	0	0	0	6	5	5	4	0	0	0	0	8	3	4	5	0	0	0	0	5	4	3	5	0	0	0	0	6	5
sp|P10711|TCEA1_MOUSE;tr|E9PYD5|E9PYD5_MOUSE	sp|P10711|TCEA1_MOUSE;tr|E9PYD5|E9PYD5_MOUSE	13;11	13;11	13;11	sp|P10711|TCEA1_MOUSE Transcription elongation factor A protein 1 OS=Mus musculus OX=10090 GN=Tcea1 PE=1 SV=2;tr|E9PYD5|E9PYD5_MOUSE Transcription elongation factor A protein 1 OS=Mus musculus OX=10090 GN=Tcea1 PE=1 SV=1	Transcription elongation factor A protein 1	Tcea1	2	13	13	13	1	0	2	1	6	5	2	3	1	1	1	3	6	3	1	4	2	2	1	2	7	4	4	3	1	0	2	1	6	5	2	3	1	1	1	3	6	3
sp|Q91WN1|DNJC9_MOUSE	sp|Q91WN1|DNJC9_MOUSE	9	9	9	sp|Q91WN1|DNJC9_MOUSE DnaJ homolog subfamily C member 9 OS=Mus musculus OX=10090 GN=Dnajc9 PE=1 SV=2	DnaJ homolog subfamily C member 9	Dnajc9	1	9	9	9	0	0	0	0	4	3	2	3	0	0	0	0	5	5	4	5	0	0	0	0	6	3	5	5	0	0	0	0	4	3	2	3	0	0	0	0	5	5
sp|O08997|ATOX1_MOUSE	sp|O08997|ATOX1_MOUSE	2	2	2	sp|O08997|ATOX1_MOUSE Copper transport protein ATOX1 OS=Mus musculus OX=10090 GN=Atox1 PE=1 SV=1	Copper transport protein ATOX1	Atox1	1	2	2	2	0	0	0	0	2	2	2	2	0	0	0	0	2	1	2	2	0	0	0	0	2	2	2	2	0	0	0	0	2	2	2	2	0	0	0	0	2	1
sp|P62313|LSM6_MOUSE	sp|P62313|LSM6_MOUSE	5	5	5	sp|P62313|LSM6_MOUSE U6 snRNA-associated Sm-like protein LSm6 OS=Mus musculus OX=10090 GN=Lsm6 PE=1 SV=1	U6 snRNA-associated Sm-like protein LSm6	Lsm6	1	5	5	5	0	0	1	0	2	2	3	1	0	0	0	0	2	4	3	2	0	0	0	0	3	1	1	3	0	0	1	0	2	2	3	1	0	0	0	0	2	4
sp|Q9WTX5|SKP1_MOUSE;tr|E9Q3Q7|E9Q3Q7_MOUSE;tr|E9PUV4|E9PUV4_MOUSE	sp|Q9WTX5|SKP1_MOUSE	6;1;1	6;1;1	6;1;1	sp|Q9WTX5|SKP1_MOUSE S-phase kinase-associated protein 1 OS=Mus musculus OX=10090 GN=Skp1 PE=1 SV=3	S-phase kinase-associated protein 1	Skp1	3	6	6	6	1	0	0	0	5	5	1	2	0	0	0	0	5	2	2	3	0	0	0	0	4	3	4	3	1	0	0	0	5	5	1	2	0	0	0	0	5	2
sp|Q01320|TOP2A_MOUSE	sp|Q01320|TOP2A_MOUSE	9	9	8	sp|Q01320|TOP2A_MOUSE DNA topoisomerase 2-alpha OS=Mus musculus OX=10090 GN=Top2a PE=1 SV=2	DNA topoisomerase 2-alpha	Top2a	1	9	9	8	3	3	3	3	3	4	2	3	3	3	3	3	4	2	2	4	3	2	1	3	3	4	4	3	3	3	3	3	3	4	2	3	3	3	3	3	4	2
sp|Q9WUM4|COR1C_MOUSE;tr|E9PX03|E9PX03_MOUSE	sp|Q9WUM4|COR1C_MOUSE	5;1	5;1	5;1	sp|Q9WUM4|COR1C_MOUSE Coronin-1C OS=Mus musculus OX=10090 GN=Coro1c PE=1 SV=2	Coronin-1C	Coro1c	2	5	5	5	0	0	0	0	3	3	3	3	0	0	0	0	1	3	3	3	0	0	0	1	3	3	2	3	0	0	0	0	3	3	3	3	0	0	0	0	1	3
sp|P28658|ATX10_MOUSE	sp|P28658|ATX10_MOUSE	14	14	14	sp|P28658|ATX10_MOUSE Ataxin-10 OS=Mus musculus OX=10090 GN=Atxn10 PE=1 SV=2	Ataxin-10	Atxn10	1	14	14	14	0	1	1	1	7	4	4	3	0	0	0	1	9	3	5	6	1	1	1	1	7	5	4	5	0	1	1	1	7	4	4	3	0	0	0	1	9	3
tr|I7HLV2|I7HLV2_MOUSE;sp|Q6ZWV3|RL10_MOUSE;sp|P86048|RL10L_MOUSE;tr|A0A1B0GXC3|A0A1B0GXC3_MOUSE	tr|I7HLV2|I7HLV2_MOUSE;sp|Q6ZWV3|RL10_MOUSE;sp|P86048|RL10L_MOUSE	7;7;5;2	7;7;5;2	7;7;5;2	tr|I7HLV2|I7HLV2_MOUSE 60S ribosomal protein L10 (Fragment) OS=Mus musculus OX=10090 GN=Rpl10 PE=1 SV=1;sp|Q6ZWV3|RL10_MOUSE 60S ribosomal protein L10 OS=Mus musculus OX=10090 GN=Rpl10 PE=1 SV=3;sp|P86048|RL10L_MOUSE 60S ribosomal protein L10-like OS=Mus m	60S ribosomal protein L10 (Fragment)	Rpl10	4	7	7	7	1	0	1	0	4	2	2	2	0	0	0	0	3	2	2	2	0	1	0	1	4	3	2	2	1	0	1	0	4	2	2	2	0	0	0	0	3	2
sp|P24547|IMDH2_MOUSE;tr|A0A0A6YY72|A0A0A6YY72_MOUSE;tr|A0A0A6YXS4|A0A0A6YXS4_MOUSE	sp|P24547|IMDH2_MOUSE	11;5;3	11;5;3	11;5;3	sp|P24547|IMDH2_MOUSE Inosine-5-monophosphate dehydrogenase 2 OS=Mus musculus OX=10090 GN=Impdh2 PE=1 SV=2	Inosine-5-monophosphate dehydrogenase 2	Impdh2	3	11	11	11	0	0	0	0	2	4	3	2	0	0	0	0	6	5	2	8	0	0	0	0	6	4	3	4	0	0	0	0	2	4	3	2	0	0	0	0	6	5
sp|Q6PGH2|JUPI2_MOUSE	sp|Q6PGH2|JUPI2_MOUSE	7	7	7	sp|Q6PGH2|JUPI2_MOUSE Jupiter microtubule associated homolog 2 OS=Mus musculus OX=10090 GN=Jpt2 PE=1 SV=1	Jupiter microtubule associated homolog 2	Jpt2	1	7	7	7	1	2	0	0	3	4	5	3	2	1	2	2	4	4	4	4	1	1	2	0	3	2	3	3	1	2	0	0	3	4	5	3	2	1	2	2	4	4
sp|P34884|MIF_MOUSE	sp|P34884|MIF_MOUSE	3	3	3	sp|P34884|MIF_MOUSE Macrophage migration inhibitory factor OS=Mus musculus OX=10090 GN=Mif PE=1 SV=2	Macrophage migration inhibitory factor	Mif	1	3	3	3	1	0	0	0	1	1	1	1	0	0	0	0	2	1	1	1	0	0	0	0	1	1	1	1	1	0	0	0	1	1	1	1	0	0	0	0	2	1
sp|O88796|RPP30_MOUSE	sp|O88796|RPP30_MOUSE	9	9	9	sp|O88796|RPP30_MOUSE Ribonuclease P protein subunit p30 OS=Mus musculus OX=10090 GN=Rpp30 PE=1 SV=1	Ribonuclease P protein subunit p30	Rpp30	1	9	9	9	0	0	0	0	1	3	4	3	0	0	0	0	3	5	1	6	0	0	0	0	4	5	4	3	0	0	0	0	1	3	4	3	0	0	0	0	3	5
sp|P17427|AP2A2_MOUSE	sp|P17427|AP2A2_MOUSE	16	16	13	sp|P17427|AP2A2_MOUSE AP-2 complex subunit alpha-2 OS=Mus musculus OX=10090 GN=Ap2a2 PE=1 SV=2	AP-2 complex subunit alpha-2	Ap2a2	1	16	16	13	0	0	0	0	4	6	5	3	0	0	0	0	7	4	4	6	0	0	0	0	10	8	8	9	0	0	0	0	4	6	5	3	0	0	0	0	7	4
sp|P56812|PDCD5_MOUSE	sp|P56812|PDCD5_MOUSE	5	5	2	sp|P56812|PDCD5_MOUSE Programmed cell death protein 5 OS=Mus musculus OX=10090 GN=Pdcd5 PE=1 SV=3	Programmed cell death protein 5	Pdcd5	1	5	5	2	1	1	1	2	3	3	3	0	1	1	1	2	0	3	3	4	1	1	2	2	2	3	4	2	1	1	1	2	3	3	3	0	1	1	1	2	0	3
sp|Q8CCF0|PRP31_MOUSE	sp|Q8CCF0|PRP31_MOUSE	9	9	9	sp|Q8CCF0|PRP31_MOUSE U4/U6 small nuclear ribonucleoprotein Prp31 OS=Mus musculus OX=10090 GN=Prpf31 PE=1 SV=3	U4/U6 small nuclear ribonucleoprotein Prp31	Prpf31	1	9	9	9	0	0	0	0	4	5	4	2	0	0	0	0	5	5	3	4	0	0	0	0	5	4	5	3	0	0	0	0	4	5	4	2	0	0	0	0	5	5
sp|Q9D0R4|DDX56_MOUSE;tr|Q5SVX2|Q5SVX2_MOUSE	sp|Q9D0R4|DDX56_MOUSE;tr|Q5SVX2|Q5SVX2_MOUSE	14;7	14;7	14;7	sp|Q9D0R4|DDX56_MOUSE Probable ATP-dependent RNA helicase DDX56 OS=Mus musculus OX=10090 GN=Ddx56 PE=2 SV=1;tr|Q5SVX2|Q5SVX2_MOUSE RNA helicase (Fragment) OS=Mus musculus OX=10090 GN=Ddx56 PE=1 SV=1	Probable ATP-dependent RNA helicase DDX56	Ddx56	2	14	14	14	2	0	3	2	4	5	7	5	1	1	1	2	3	6	6	6	2	1	1	2	4	5	4	6	2	0	3	2	4	5	7	5	1	1	1	2	3	6
sp|Q99PT1|GDIR1_MOUSE	sp|Q99PT1|GDIR1_MOUSE	7	7	7	sp|Q99PT1|GDIR1_MOUSE Rho GDP-dissociation inhibitor 1 OS=Mus musculus OX=10090 GN=Arhgdia PE=1 SV=3	Rho GDP-dissociation inhibitor 1	Arhgdia	1	7	7	7	0	0	1	0	5	3	5	2	0	0	0	0	6	3	4	4	0	0	0	0	4	3	4	3	0	0	1	0	5	3	5	2	0	0	0	0	6	3
sp|Q8CI94|PYGB_MOUSE;tr|E9PUM3|E9PUM3_MOUSE;sp|Q9WUB3|PYGM_MOUSE;tr|Q3UEJ6|Q3UEJ6_MOUSE;sp|Q9ET01|PYGL_MOUSE	sp|Q8CI94|PYGB_MOUSE	12;2;2;1;1	12;2;2;1;1	12;2;2;1;1	sp|Q8CI94|PYGB_MOUSE Glycogen phosphorylase, brain form OS=Mus musculus OX=10090 GN=Pygb PE=1 SV=3	Glycogen phosphorylase, brain form	Pygb	5	12	12	12	0	0	0	0	4	8	6	5	0	0	0	0	6	4	7	7	0	0	0	0	5	4	6	7	0	0	0	0	4	8	6	5	0	0	0	0	6	4
tr|Q9CWY6|Q9CWY6_MOUSE;tr|A0A1L1SVH5|A0A1L1SVH5_MOUSE;sp|Q8VC52|RBPS2_MOUSE;tr|A0A1L1SRM3|A0A1L1SRM3_MOUSE	tr|Q9CWY6|Q9CWY6_MOUSE;tr|A0A1L1SVH5|A0A1L1SVH5_MOUSE;sp|Q8VC52|RBPS2_MOUSE;tr|A0A1L1SRM3|A0A1L1SRM3_MOUSE	5;5;5;4	4;4;4;3	4;4;4;3	tr|Q9CWY6|Q9CWY6_MOUSE RNA-binding protein with multiple-splicing 2 OS=Mus musculus OX=10090 GN=Rbpms2 PE=1 SV=1;tr|A0A1L1SVH5|A0A1L1SVH5_MOUSE RNA-binding protein with multiple-splicing 2 (Fragment) OS=Mus musculus OX=10090 GN=Rbpms2 PE=1 SV=1;sp|Q8VC52|R	RNA-binding protein with multiple-splicing 2	Rbpms2	4	5	4	4	0	0	0	0	2	3	3	1	0	0	0	0	4	2	3	3	0	0	0	0	3	2	3	2	0	0	0	0	1	2	2	0	0	0	0	0	3	1
sp|O35900|LSM2_MOUSE;tr|O35901|O35901_MOUSE	sp|O35900|LSM2_MOUSE;tr|O35901|O35901_MOUSE	3;2	3;2	3;2	sp|O35900|LSM2_MOUSE U6 snRNA-associated Sm-like protein LSm2 OS=Mus musculus OX=10090 GN=Lsm2 PE=1 SV=1;tr|O35901|O35901_MOUSE G7b alternative form OS=Mus musculus OX=10090 GN=Lsm2 PE=1 SV=1	U6 snRNA-associated Sm-like protein LSm2	Lsm2	2	3	3	3	0	0	0	0	1	1	2	1	0	0	0	0	3	1	1	1	0	0	0	0	2	1	3	2	0	0	0	0	1	1	2	1	0	0	0	0	3	1
sp|Q3TIX9|SNUT2_MOUSE	sp|Q3TIX9|SNUT2_MOUSE	8	8	8	sp|Q3TIX9|SNUT2_MOUSE U4/U6.U5 tri-snRNP-associated protein 2 OS=Mus musculus OX=10090 GN=Usp39 PE=1 SV=2	U4/U6.U5 tri-snRNP-associated protein 2	Usp39	1	8	8	8	0	0	0	0	4	6	5	3	0	0	0	0	4	3	3	4	0	0	0	0	5	5	4	4	0	0	0	0	4	6	5	3	0	0	0	0	4	3
sp|Q9DCL9|PUR6_MOUSE;tr|D3Z6P1|D3Z6P1_MOUSE;tr|D6RCU8|D6RCU8_MOUSE	sp|Q9DCL9|PUR6_MOUSE;tr|D3Z6P1|D3Z6P1_MOUSE;tr|D6RCU8|D6RCU8_MOUSE	10;5;5	10;5;5	10;5;5	sp|Q9DCL9|PUR6_MOUSE Multifunctional protein ADE2 OS=Mus musculus OX=10090 GN=Paics PE=1 SV=4;tr|D3Z6P1|D3Z6P1_MOUSE Phosphoribosylaminoimidazolesuccinocarboxamide synthase (Fragment) OS=Mus musculus OX=10090 GN=Paics PE=1 SV=1;tr|D6RCU8|D6RCU8_MOUSE Phosp	Multifunctional protein ADE2	Paics	3	10	10	10	1	0	1	0	5	3	4	2	0	0	0	0	8	2	2	3	0	0	0	0	3	3	5	4	1	0	1	0	5	3	4	2	0	0	0	0	8	2
sp|P68372|TBB4B_MOUSE;sp|Q9D6F9|TBB4A_MOUSE;sp|A2AQ07|TBB1_MOUSE;CON__ENSEMBL:ENSBTAP00000025008;tr|G3UZR1|G3UZR1_MOUSE	sp|P68372|TBB4B_MOUSE;sp|Q9D6F9|TBB4A_MOUSE	20;15;4;4;3	5;3;0;0;0	3;2;0;0;0	sp|P68372|TBB4B_MOUSE Tubulin beta-4B chain OS=Mus musculus OX=10090 GN=Tubb4b PE=1 SV=1;sp|Q9D6F9|TBB4A_MOUSE Tubulin beta-4A chain OS=Mus musculus OX=10090 GN=Tubb4a PE=1 SV=3	Tubulin beta-4B chain	Tubb4b	5	20	5	3	2	1	2	0	14	12	12	8	1	1	1	3	16	13	10	16	0	1	1	1	12	13	10	13	1	0	0	0	3	2	2	1	0	0	0	1	4	2
tr|A0A0R4J195|A0A0R4J195_MOUSE;sp|Q9CSU0|RPR1B_MOUSE;tr|F6YB25|F6YB25_MOUSE;tr|F7DAY5|F7DAY5_MOUSE;sp|Q8VDS4|RPR1A_MOUSE	tr|A0A0R4J195|A0A0R4J195_MOUSE;sp|Q9CSU0|RPR1B_MOUSE;tr|F6YB25|F6YB25_MOUSE	10;10;5;3;3	10;10;5;3;3	10;10;5;3;3	tr|A0A0R4J195|A0A0R4J195_MOUSE Regulation of nuclear pre-mRNA domain-containing protein 1B OS=Mus musculus OX=10090 GN=Rprd1b PE=1 SV=1;sp|Q9CSU0|RPR1B_MOUSE Regulation of nuclear pre-mRNA domain-containing protein 1B OS=Mus musculus OX=10090 GN=Rprd1b PE=	Regulation of nuclear pre-mRNA domain-containing protein 1B	Rprd1b	5	10	10	10	0	0	0	0	5	4	5	4	0	0	0	0	5	5	4	6	0	0	0	0	3	3	2	6	0	0	0	0	5	4	5	4	0	0	0	0	5	5
sp|Q8C1D8|IWS1_MOUSE;tr|A0A1D5RLV0|A0A1D5RLV0_MOUSE;tr|A0A1D5RMB4|A0A1D5RMB4_MOUSE	sp|Q8C1D8|IWS1_MOUSE;tr|A0A1D5RLV0|A0A1D5RLV0_MOUSE;tr|A0A1D5RMB4|A0A1D5RMB4_MOUSE	6;5;3	6;5;3	6;5;3	sp|Q8C1D8|IWS1_MOUSE Protein IWS1 homolog OS=Mus musculus OX=10090 GN=Iws1 PE=1 SV=1;tr|A0A1D5RLV0|A0A1D5RLV0_MOUSE Protein IWS1 homolog OS=Mus musculus OX=10090 GN=Iws1 PE=1 SV=1;tr|A0A1D5RMB4|A0A1D5RMB4_MOUSE Protein IWS1 homolog (Fragment) OS=Mus muscul	Protein IWS1 homolog	Iws1	3	6	6	6	1	0	1	0	3	4	4	4	0	0	0	0	4	4	4	5	0	1	0	1	3	2	3	3	1	0	1	0	3	4	4	4	0	0	0	0	4	4
sp|P40142|TKT_MOUSE;tr|A0A286YE28|A0A286YE28_MOUSE	sp|P40142|TKT_MOUSE;tr|A0A286YE28|A0A286YE28_MOUSE	14;12	14;12	14;12	sp|P40142|TKT_MOUSE Transketolase OS=Mus musculus OX=10090 GN=Tkt PE=1 SV=1;tr|A0A286YE28|A0A286YE28_MOUSE Transketolase (Fragment) OS=Mus musculus OX=10090 GN=Tkt PE=1 SV=1	Transketolase	Tkt	2	14	14	14	1	0	0	0	7	4	3	2	0	0	0	0	9	4	3	6	0	0	0	0	6	3	6	4	1	0	0	0	7	4	3	2	0	0	0	0	9	4
tr|A0A0A6YW33|A0A0A6YW33_MOUSE;sp|P83882|RL36A_MOUSE;tr|A0A2I3BPG9|A0A2I3BPG9_MOUSE	tr|A0A0A6YW33|A0A0A6YW33_MOUSE;sp|P83882|RL36A_MOUSE	4;3;1	4;3;1	4;3;1	tr|A0A0A6YW33|A0A0A6YW33_MOUSE Predicted pseudogene 6525 OS=Mus musculus OX=10090 GN=Gm6525 PE=3 SV=1;sp|P83882|RL36A_MOUSE 60S ribosomal protein L36a OS=Mus musculus OX=10090 GN=Rpl36a PE=3 SV=2	Predicted pseudogene 6525	Gm6525	3	4	4	4	1	1	1	0	1	1	1	1	0	0	0	1	2	1	2	1	0	1	0	0	1	2	1	1	1	1	1	0	1	1	1	1	0	0	0	1	2	1
sp|O35326|SRSF5_MOUSE;tr|Q9D8S5|Q9D8S5_MOUSE	sp|O35326|SRSF5_MOUSE;tr|Q9D8S5|Q9D8S5_MOUSE	4;4	4;4	3;3	sp|O35326|SRSF5_MOUSE Serine/arginine-rich splicing factor 5 OS=Mus musculus OX=10090 GN=Srsf5 PE=1 SV=2;tr|Q9D8S5|Q9D8S5_MOUSE Serine/arginine-rich-splicing factor 5 OS=Mus musculus OX=10090 GN=Srsf5 PE=1 SV=1	Serine/arginine-rich splicing factor 5	Srsf5	2	4	4	3	0	0	0	0	2	3	3	2	0	0	0	0	3	2	3	3	0	0	0	0	4	2	3	3	0	0	0	0	2	3	3	2	0	0	0	0	3	2
sp|P09242|PPBT_MOUSE;tr|E9Q7P8|E9Q7P8_MOUSE;tr|B1AXF5|B1AXF5_MOUSE;tr|B1AXF6|B1AXF6_MOUSE	sp|P09242|PPBT_MOUSE	13;6;5;2	13;6;5;2	13;6;5;2	sp|P09242|PPBT_MOUSE Alkaline phosphatase, tissue-nonspecific isozyme OS=Mus musculus OX=10090 GN=Alpl PE=1 SV=2	Alkaline phosphatase, tissue-nonspecific isozyme	Alpl	4	13	13	13	0	0	1	0	2	6	4	2	0	0	0	0	4	3	4	4	0	0	0	0	6	4	5	2	0	0	1	0	2	6	4	2	0	0	0	0	4	3
sp|Q9CXK8|NIP7_MOUSE;tr|E9Q109|E9Q109_MOUSE	sp|Q9CXK8|NIP7_MOUSE;tr|E9Q109|E9Q109_MOUSE	3;2	3;2	3;2	sp|Q9CXK8|NIP7_MOUSE 60S ribosome subunit biogenesis protein NIP7 homolog OS=Mus musculus OX=10090 GN=Nip7 PE=1 SV=1;tr|E9Q109|E9Q109_MOUSE 60S ribosome subunit biogenesis protein NIP7 homolog OS=Mus musculus OX=10090 GN=Nip7 PE=1 SV=1	60S ribosome subunit biogenesis protein NIP7 homolog	Nip7	2	3	3	3	0	0	0	0	3	3	3	3	0	0	0	0	2	3	3	3	0	0	0	0	1	3	2	3	0	0	0	0	3	3	3	3	0	0	0	0	2	3
sp|Q9DCH4|EIF3F_MOUSE	sp|Q9DCH4|EIF3F_MOUSE	6	6	6	sp|Q9DCH4|EIF3F_MOUSE Eukaryotic translation initiation factor 3 subunit F OS=Mus musculus OX=10090 GN=Eif3f PE=1 SV=2	Eukaryotic translation initiation factor 3 subunit F	Eif3f	1	6	6	6	0	0	0	0	6	5	4	3	0	0	0	0	6	3	3	5	0	0	0	0	4	3	5	2	0	0	0	0	6	5	4	3	0	0	0	0	6	3
sp|Q9JHJ0|TMOD3_MOUSE;tr|A0A1L1SQ12|A0A1L1SQ12_MOUSE;tr|A0A1L1SR42|A0A1L1SR42_MOUSE	sp|Q9JHJ0|TMOD3_MOUSE	11;3;3	11;3;3	11;3;3	sp|Q9JHJ0|TMOD3_MOUSE Tropomodulin-3 OS=Mus musculus OX=10090 GN=Tmod3 PE=1 SV=1	Tropomodulin-3	Tmod3	3	11	11	11	1	1	0	1	3	4	3	5	0	0	1	0	6	7	3	5	0	0	0	0	5	5	8	3	1	1	0	1	3	4	3	5	0	0	1	0	6	7
sp|Q9R1K9|CETN2_MOUSE;tr|B1AUQ7|B1AUQ7_MOUSE;tr|Z4YJH1|Z4YJH1_MOUSE	sp|Q9R1K9|CETN2_MOUSE;tr|B1AUQ7|B1AUQ7_MOUSE;tr|Z4YJH1|Z4YJH1_MOUSE	4;3;3	4;3;3	4;3;3	sp|Q9R1K9|CETN2_MOUSE Centrin-2 OS=Mus musculus OX=10090 GN=Cetn2 PE=1 SV=1;tr|B1AUQ7|B1AUQ7_MOUSE Centrin-2 (Fragment) OS=Mus musculus OX=10090 GN=Cetn2 PE=1 SV=1;tr|Z4YJH1|Z4YJH1_MOUSE Centrin-2 OS=Mus musculus OX=10090 GN=Cetn2 PE=1 SV=1	Centrin-2	Cetn2	3	4	4	4	1	0	0	1	2	2	2	2	1	0	0	0	2	1	2	2	1	0	0	0	2	2	2	1	1	0	0	1	2	2	2	2	1	0	0	0	2	1
sp|P31786|ACBP_MOUSE;tr|Q4VWZ5|Q4VWZ5_MOUSE;tr|D3Z563|D3Z563_MOUSE;tr|M0QWU8|M0QWU8_MOUSE	sp|P31786|ACBP_MOUSE;tr|Q4VWZ5|Q4VWZ5_MOUSE;tr|D3Z563|D3Z563_MOUSE	5;4;3;2	5;4;3;2	5;4;3;2	sp|P31786|ACBP_MOUSE Acyl-CoA-binding protein OS=Mus musculus OX=10090 GN=Dbi PE=1 SV=2;tr|Q4VWZ5|Q4VWZ5_MOUSE Acyl-CoA-binding protein OS=Mus musculus OX=10090 GN=Dbi PE=1 SV=1;tr|D3Z563|D3Z563_MOUSE Acyl-CoA-binding protein OS=Mus musculus OX=10090 GN=Db	Acyl-CoA-binding protein	Dbi	4	5	5	5	0	0	0	0	2	3	3	1	0	1	0	1	4	1	2	3	1	1	0	1	5	3	1	2	0	0	0	0	2	3	3	1	0	1	0	1	4	1
sp|Q8CHP5|PYM1_MOUSE	sp|Q8CHP5|PYM1_MOUSE	9	9	9	sp|Q8CHP5|PYM1_MOUSE Partner of Y14 and mago OS=Mus musculus OX=10090 GN=Pym1 PE=1 SV=2	Partner of Y14 and mago	Pym1	1	9	9	9	1	2	1	2	5	3	3	4	2	1	3	3	5	4	5	4	2	1	2	2	4	4	3	2	1	2	1	2	5	3	3	4	2	1	3	3	5	4
sp|Q01853|TERA_MOUSE	sp|Q01853|TERA_MOUSE	13	13	13	sp|Q01853|TERA_MOUSE Transitional endoplasmic reticulum ATPase OS=Mus musculus OX=10090 GN=Vcp PE=1 SV=4	Transitional endoplasmic reticulum ATPase	Vcp	1	13	13	13	2	0	1	0	7	7	5	2	0	0	0	0	7	2	3	9	0	0	0	0	2	5	4	4	2	0	1	0	7	7	5	2	0	0	0	0	7	2
sp|Q9EQS3|MYCBP_MOUSE;tr|A2A7K5|A2A7K5_MOUSE	sp|Q9EQS3|MYCBP_MOUSE;tr|A2A7K5|A2A7K5_MOUSE	4;3	4;3	4;3	sp|Q9EQS3|MYCBP_MOUSE c-Myc-binding protein OS=Mus musculus OX=10090 GN=Mycbp PE=1 SV=5;tr|A2A7K5|A2A7K5_MOUSE c-Myc-binding protein OS=Mus musculus OX=10090 GN=Mycbp PE=1 SV=1	c-Myc-binding protein	Mycbp	2	4	4	4	0	0	0	0	2	2	3	1	0	0	0	0	2	2	3	3	0	0	0	0	3	2	3	1	0	0	0	0	2	2	3	1	0	0	0	0	2	2
tr|A0A0R4J091|A0A0R4J091_MOUSE;sp|Q9JKP7|DPOE3_MOUSE;tr|D6RDT4|D6RDT4_MOUSE	tr|A0A0R4J091|A0A0R4J091_MOUSE;sp|Q9JKP7|DPOE3_MOUSE;tr|D6RDT4|D6RDT4_MOUSE	3;3;2	3;3;2	3;3;2	tr|A0A0R4J091|A0A0R4J091_MOUSE DNA polymerase epsilon subunit 3 OS=Mus musculus OX=10090 GN=Pole3 PE=1 SV=1;sp|Q9JKP7|DPOE3_MOUSE DNA polymerase epsilon subunit 3 OS=Mus musculus OX=10090 GN=Pole3 PE=1 SV=1;tr|D6RDT4|D6RDT4_MOUSE DNA polymerase epsilon sub	DNA polymerase epsilon subunit 3	Pole3	3	3	3	3	1	1	2	1	1	1	1	1	1	2	1	1	2	1	1	1	1	1	1	2	1	1	2	1	1	1	2	1	1	1	1	1	1	2	1	1	2	1
sp|Q91YD3|DCP1A_MOUSE;tr|A0A286YDC8|A0A286YDC8_MOUSE;tr|A0A286YCN4|A0A286YCN4_MOUSE	sp|Q91YD3|DCP1A_MOUSE;tr|A0A286YDC8|A0A286YDC8_MOUSE	7;6;1	7;6;1	7;6;1	sp|Q91YD3|DCP1A_MOUSE mRNA-decapping enzyme 1A OS=Mus musculus OX=10090 GN=Dcp1a PE=1 SV=1;tr|A0A286YDC8|A0A286YDC8_MOUSE mRNA-decapping enzyme 1A (Fragment) OS=Mus musculus OX=10090 GN=Dcp1a PE=1 SV=1	mRNA-decapping enzyme 1A	Dcp1a	3	7	7	7	0	0	0	1	3	5	2	5	1	1	1	0	4	4	4	5	1	1	0	0	5	3	6	4	0	0	0	1	3	5	2	5	1	1	1	0	4	4
sp|Q61191|HCFC1_MOUSE;tr|B1AUX2|B1AUX2_MOUSE	sp|Q61191|HCFC1_MOUSE;tr|B1AUX2|B1AUX2_MOUSE	5;5	5;5	5;5	sp|Q61191|HCFC1_MOUSE Host cell factor 1 OS=Mus musculus OX=10090 GN=Hcfc1 PE=1 SV=2;tr|B1AUX2|B1AUX2_MOUSE Host cell factor 1 OS=Mus musculus OX=10090 GN=Hcfc1 PE=1 SV=1	Host cell factor 1	Hcfc1	2	5	5	5	0	0	0	0	2	2	4	3	0	0	0	0	3	3	3	4	0	0	0	0	2	3	2	2	0	0	0	0	2	2	4	3	0	0	0	0	3	3
tr|B1AWE0|B1AWE0_MOUSE;tr|Q6PFA2|Q6PFA2_MOUSE;sp|O08585|CLCA_MOUSE;tr|B1AWD8|B1AWD8_MOUSE;tr|B1AWD9|B1AWD9_MOUSE;tr|B1AWE1|B1AWE1_MOUSE	tr|B1AWE0|B1AWE0_MOUSE;tr|Q6PFA2|Q6PFA2_MOUSE;sp|O08585|CLCA_MOUSE;tr|B1AWD8|B1AWD8_MOUSE;tr|B1AWD9|B1AWD9_MOUSE;tr|B1AWE1|B1AWE1_MOUSE	6;6;5;5;5;4	6;6;5;5;5;4	6;6;5;5;5;4	tr|B1AWE0|B1AWE0_MOUSE Clathrin light chain OS=Mus musculus OX=10090 GN=Clta PE=1 SV=1;tr|Q6PFA2|Q6PFA2_MOUSE Clathrin light chain OS=Mus musculus OX=10090 GN=Clta PE=1 SV=1;sp|O08585|CLCA_MOUSE Clathrin light chain A OS=Mus musculus OX=10090 GN=Clta PE=1	Clathrin light chain	Clta	6	6	6	6	1	1	1	0	2	3	2	2	0	2	0	0	1	2	3	2	0	1	0	2	2	3	3	3	1	1	1	0	2	3	2	2	0	2	0	0	1	2
sp|P61514|RL37A_MOUSE	sp|P61514|RL37A_MOUSE	2	2	2	sp|P61514|RL37A_MOUSE 60S ribosomal protein L37a OS=Mus musculus OX=10090 GN=Rpl37a PE=1 SV=2	60S ribosomal protein L37a	Rpl37a	1	2	2	2	1	1	1	1	1	1	1	1	1	1	1	1	1	1	1	1	1	1	1	1	1	1	1	1	1	1	1	1	1	1	1	1	1	1	1	1	1	1
sp|Q99JX4|EIF3M_MOUSE;tr|A2A702|A2A702_MOUSE;tr|A2A701|A2A701_MOUSE	sp|Q99JX4|EIF3M_MOUSE;tr|A2A702|A2A702_MOUSE;tr|A2A701|A2A701_MOUSE	7;6;5	7;6;5	7;6;5	sp|Q99JX4|EIF3M_MOUSE Eukaryotic translation initiation factor 3 subunit M OS=Mus musculus OX=10090 GN=Eif3m PE=1 SV=1;tr|A2A702|A2A702_MOUSE Eukaryotic translation initiation factor 3 subunit M OS=Mus musculus OX=10090 GN=Eif3m PE=1 SV=1;tr|A2A701|A2A701_	Eukaryotic translation initiation factor 3 subunit M	Eif3m	3	7	7	7	0	0	0	0	4	4	4	3	0	0	0	0	5	2	5	4	0	0	0	0	5	2	6	2	0	0	0	0	4	4	4	3	0	0	0	0	5	2
sp|P68433|H31_MOUSE	sp|P68433|H31_MOUSE	32	1	1	sp|P68433|H31_MOUSE Histone H3.1 OS=Mus musculus OX=10090 GN=H3c1 PE=1 SV=2	Histone H3.1	H3c1	1	32	1	1	12	12	15	16	18	14	15	15	13	11	13	12	13	16	14	13	13	17	14	12	11	14	13	13	0	0	0	0	0	1	1	0	0	0	0	0	1	1
sp|P52927|HMGA2_MOUSE;tr|Q6NSP9|Q6NSP9_MOUSE	sp|P52927|HMGA2_MOUSE;tr|Q6NSP9|Q6NSP9_MOUSE	4;4	3;3	3;3	sp|P52927|HMGA2_MOUSE High mobility group protein HMGI-C OS=Mus musculus OX=10090 GN=Hmga2 PE=1 SV=1;tr|Q6NSP9|Q6NSP9_MOUSE High mobility group protein HMGI-C OS=Mus musculus OX=10090 GN=Hmga2 PE=1 SV=1	High mobility group protein HMGI-C	Hmga2	2	4	3	3	1	1	1	1	2	2	2	2	3	0	1	1	2	2	2	2	1	1	1	1	2	2	2	2	1	1	1	1	2	2	2	2	2	0	1	1	2	2
sp|Q569Z6|TR150_MOUSE;tr|Q8BZN7|Q8BZN7_MOUSE;tr|F6YSQ2|F6YSQ2_MOUSE	sp|Q569Z6|TR150_MOUSE;tr|Q8BZN7|Q8BZN7_MOUSE	8;7;2	8;7;2	8;7;2	sp|Q569Z6|TR150_MOUSE Thyroid hormone receptor-associated protein 3 OS=Mus musculus OX=10090 GN=Thrap3 PE=1 SV=1;tr|Q8BZN7|Q8BZN7_MOUSE Thyroid hormone receptor-associated protein 3 OS=Mus musculus OX=10090 GN=Thrap3 PE=1 SV=1	Thyroid hormone receptor-associated protein 3	Thrap3	3	8	8	8	0	0	0	0	3	4	5	4	0	0	0	0	5	5	4	5	0	0	0	1	4	5	5	7	0	0	0	0	3	4	5	4	0	0	0	0	5	5
tr|A0A0G2JH04|A0A0G2JH04_MOUSE;sp|P63073|IF4E_MOUSE;tr|A0A0G2JFB4|A0A0G2JFB4_MOUSE;tr|A0A0G2JGT5|A0A0G2JGT5_MOUSE;tr|A0A0G2JG98|A0A0G2JG98_MOUSE	tr|A0A0G2JH04|A0A0G2JH04_MOUSE;sp|P63073|IF4E_MOUSE;tr|A0A0G2JFB4|A0A0G2JFB4_MOUSE;tr|A0A0G2JGT5|A0A0G2JGT5_MOUSE	3;3;2;2;1	3;3;2;2;1	3;3;2;2;1	tr|A0A0G2JH04|A0A0G2JH04_MOUSE Eukaryotic translation initiation factor 4E OS=Mus musculus OX=10090 GN=Eif4e PE=1 SV=1;sp|P63073|IF4E_MOUSE Eukaryotic translation initiation factor 4E OS=Mus musculus OX=10090 GN=Eif4e PE=1 SV=1;tr|A0A0G2JFB4|A0A0G2JFB4_MOU	Eukaryotic translation initiation factor 4E	Eif4e	5	3	3	3	0	0	0	0	1	1	1	1	0	0	0	0	1	1	1	1	0	0	0	0	2	2	1	1	0	0	0	0	1	1	1	1	0	0	0	0	1	1
sp|Q8BK35|NOP53_MOUSE	sp|Q8BK35|NOP53_MOUSE	14	14	14	sp|Q8BK35|NOP53_MOUSE Ribosome biogenesis protein NOP53 OS=Mus musculus OX=10090 GN=Nop53 PE=1 SV=1	Ribosome biogenesis protein NOP53	Nop53	1	14	14	14	2	2	1	2	5	4	4	4	2	2	1	1	6	6	3	4	1	1	1	1	1	4	2	5	2	2	1	2	5	4	4	4	2	2	1	1	6	6
tr|A2AEB4|A2AEB4_MOUSE;tr|A2AEB3|A2AEB3_MOUSE;sp|Q9R0Q4|MO4L2_MOUSE;tr|A2AEB5|A2AEB5_MOUSE;tr|A2AEB8|A2AEB8_MOUSE;tr|A2AEB7|A2AEB7_MOUSE;tr|A2AEB6|A2AEB6_MOUSE	tr|A2AEB4|A2AEB4_MOUSE;tr|A2AEB3|A2AEB3_MOUSE;sp|Q9R0Q4|MO4L2_MOUSE;tr|A2AEB5|A2AEB5_MOUSE	10;10;10;7;3;3;3	9;9;9;7;3;3;3	9;9;9;7;3;3;3	tr|A2AEB4|A2AEB4_MOUSE Mortality factor 4-like protein 2 (Fragment) OS=Mus musculus OX=10090 GN=Morf4l2 PE=1 SV=8;tr|A2AEB3|A2AEB3_MOUSE Mortality factor 4-like protein 2 (Fragment) OS=Mus musculus OX=10090 GN=Morf4l2 PE=1 SV=1;sp|Q9R0Q4|MO4L2_MOUSE Mortal	Mortality factor 4-like protein 2 (Fragment)	Morf4l2	7	10	9	9	2	3	2	2	5	4	2	5	3	2	3	1	7	2	3	3	2	2	3	2	5	4	4	4	2	3	2	2	4	3	1	4	3	2	3	1	6	2
sp|O88271|CFDP1_MOUSE	sp|O88271|CFDP1_MOUSE	6	6	6	sp|O88271|CFDP1_MOUSE Craniofacial development protein 1 OS=Mus musculus OX=10090 GN=Cfdp1 PE=1 SV=1	Craniofacial development protein 1	Cfdp1	1	6	6	6	1	1	1	1	3	2	3	1	0	0	0	0	3	4	2	2	1	0	0	0	3	3	1	2	1	1	1	1	3	2	3	1	0	0	0	0	3	4
sp|Q8VEM8|MPCP_MOUSE;tr|G5E902|G5E902_MOUSE	sp|Q8VEM8|MPCP_MOUSE;tr|G5E902|G5E902_MOUSE	6;6	6;6	6;6	sp|Q8VEM8|MPCP_MOUSE Phosphate carrier protein, mitochondrial OS=Mus musculus OX=10090 GN=Slc25a3 PE=1 SV=1;tr|G5E902|G5E902_MOUSE Phosphate carrier protein, mitochondrial OS=Mus musculus OX=10090 GN=Slc25a3 PE=1 SV=1	Phosphate carrier protein, mitochondrial	Slc25a3	2	6	6	6	1	1	1	0	5	4	4	3	0	0	0	0	6	3	3	4	0	0	0	0	2	4	2	3	1	1	1	0	5	4	4	3	0	0	0	0	6	3
tr|B9EJ54|B9EJ54_MOUSE;tr|A0A0J9YUD5|A0A0J9YUD5_MOUSE;tr|E9Q880|E9Q880_MOUSE	tr|B9EJ54|B9EJ54_MOUSE;tr|A0A0J9YUD5|A0A0J9YUD5_MOUSE	13;12;5	13;12;5	13;12;5	tr|B9EJ54|B9EJ54_MOUSE Nucleoporin 205 OS=Mus musculus OX=10090 GN=Nup205 PE=1 SV=1;tr|A0A0J9YUD5|A0A0J9YUD5_MOUSE Nucleoporin 205 OS=Mus musculus OX=10090 GN=Nup205 PE=1 SV=1	Nucleoporin 205	Nup205	3	13	13	13	0	0	0	0	6	9	6	5	0	0	0	0	9	4	5	6	0	0	0	0	7	4	6	6	0	0	0	0	6	9	6	5	0	0	0	0	9	4
sp|Q9DCE5|PK1IP_MOUSE	sp|Q9DCE5|PK1IP_MOUSE	14	14	13	sp|Q9DCE5|PK1IP_MOUSE p21-activated protein kinase-interacting protein 1 OS=Mus musculus OX=10090 GN=Pak1ip1 PE=1 SV=2	p21-activated protein kinase-interacting protein 1	Pak1ip1	1	14	14	13	1	1	1	1	6	9	6	7	1	1	1	1	5	6	4	5	1	1	1	1	5	3	4	4	1	1	1	1	6	9	6	7	1	1	1	1	5	6
sp|Q61753|SERA_MOUSE;tr|F6ZSB7|F6ZSB7_MOUSE	sp|Q61753|SERA_MOUSE	6;2	6;2	6;2	sp|Q61753|SERA_MOUSE D-3-phosphoglycerate dehydrogenase OS=Mus musculus OX=10090 GN=Phgdh PE=1 SV=3	D-3-phosphoglycerate dehydrogenase	Phgdh	2	6	6	6	0	0	0	0	4	3	3	4	1	0	0	0	4	2	3	3	0	0	0	0	3	3	3	3	0	0	0	0	4	3	3	4	1	0	0	0	4	2
sp|Q9D0F6|RFC5_MOUSE;tr|D3Z1Y6|D3Z1Y6_MOUSE	sp|Q9D0F6|RFC5_MOUSE	7;3	7;3	7;3	sp|Q9D0F6|RFC5_MOUSE Replication factor C subunit 5 OS=Mus musculus OX=10090 GN=Rfc5 PE=1 SV=1	Replication factor C subunit 5	Rfc5	2	7	7	7	0	0	0	0	4	6	5	4	0	0	0	0	5	4	3	4	0	0	0	0	5	4	5	5	0	0	0	0	4	6	5	4	0	0	0	0	5	4
sp|Q9D0R8|LSM12_MOUSE;tr|A0A0A0MQC9|A0A0A0MQC9_MOUSE	sp|Q9D0R8|LSM12_MOUSE;tr|A0A0A0MQC9|A0A0A0MQC9_MOUSE	3;2	3;2	3;2	sp|Q9D0R8|LSM12_MOUSE Protein LSM12 homolog OS=Mus musculus OX=10090 GN=Lsm12 PE=1 SV=1;tr|A0A0A0MQC9|A0A0A0MQC9_MOUSE Protein LSM12 homolog OS=Mus musculus OX=10090 GN=Lsm12 PE=1 SV=1	Protein LSM12 homolog	Lsm12	2	3	3	3	0	1	0	1	1	2	2	2	1	0	1	1	2	1	1	1	1	0	1	1	2	1	1	1	0	1	0	1	1	2	2	2	1	0	1	1	2	1
tr|Q3TF41|Q3TF41_MOUSE;tr|Q8BSH9|Q8BSH9_MOUSE;sp|P28656|NP1L1_MOUSE	tr|Q3TF41|Q3TF41_MOUSE;tr|Q8BSH9|Q8BSH9_MOUSE;sp|P28656|NP1L1_MOUSE	5;5;5	5;5;5	5;5;5	tr|Q3TF41|Q3TF41_MOUSE Nucleosome assembly protein 1-like 1 OS=Mus musculus OX=10090 GN=Nap1l1 PE=1 SV=1;tr|Q8BSH9|Q8BSH9_MOUSE Nucleosome assembly protein 1-like 1 OS=Mus musculus OX=10090 GN=Nap1l1 PE=1 SV=1;sp|P28656|NP1L1_MOUSE Nucleosome assembly prot	Nucleosome assembly protein 1-like 1	Nap1l1	3	5	5	5	1	0	0	0	3	3	2	2	0	0	0	1	4	3	1	3	0	0	0	0	2	3	2	2	1	0	0	0	3	3	2	2	0	0	0	1	4	3
tr|B8JK33|B8JK33_MOUSE;tr|B8JK32|B8JK32_MOUSE;sp|Q9D0E1|HNRPM_MOUSE;tr|F7C9U3|F7C9U3_MOUSE;tr|A0A3Q4EH91|A0A3Q4EH91_MOUSE;tr|F6W322|F6W322_MOUSE	tr|B8JK33|B8JK33_MOUSE;tr|B8JK32|B8JK32_MOUSE;sp|Q9D0E1|HNRPM_MOUSE	7;7;7;1;1;1	7;7;7;1;1;1	7;7;7;1;1;1	tr|B8JK33|B8JK33_MOUSE Heterogeneous nuclear ribonucleoprotein M OS=Mus musculus OX=10090 GN=Hnrnpm PE=1 SV=1;tr|B8JK32|B8JK32_MOUSE Heterogeneous nuclear ribonucleoprotein M OS=Mus musculus OX=10090 GN=Hnrnpm PE=1 SV=1;sp|Q9D0E1|HNRPM_MOUSE Heterogeneous	Heterogeneous nuclear ribonucleoprotein M	Hnrnpm	6	7	7	7	0	0	0	0	1	3	3	1	0	0	0	0	3	1	1	4	0	0	0	0	2	1	1	1	0	0	0	0	1	3	3	1	0	0	0	0	3	1
sp|P28667|MRP_MOUSE	sp|P28667|MRP_MOUSE	4	4	4	sp|P28667|MRP_MOUSE MARCKS-related protein OS=Mus musculus OX=10090 GN=Marcksl1 PE=1 SV=2	MARCKS-related protein	Marcksl1	1	4	4	4	1	1	1	1	1	2	3	2	1	1	1	1	2	2	2	2	1	1	1	1	1	2	2	1	1	1	1	1	1	2	3	2	1	1	1	1	2	2
sp|Q61033|LAP2A_MOUSE	sp|Q61033|LAP2A_MOUSE	19	7	7	sp|Q61033|LAP2A_MOUSE Lamina-associated polypeptide 2, isoforms alpha/zeta OS=Mus musculus OX=10090 GN=Tmpo PE=1 SV=4	Lamina-associated polypeptide 2, isoforms alpha/zeta	Tmpo	1	19	7	7	4	5	5	3	12	12	11	11	4	4	4	3	11	11	10	9	5	3	4	4	11	12	11	10	0	0	0	0	5	5	4	4	0	0	0	0	4	4
sp|Q9CQA6|CHCH1_MOUSE;tr|Q05BF0|Q05BF0_MOUSE;tr|A0A286YDP8|A0A286YDP8_MOUSE	sp|Q9CQA6|CHCH1_MOUSE;tr|Q05BF0|Q05BF0_MOUSE	3;2;1	3;2;1	3;2;1	sp|Q9CQA6|CHCH1_MOUSE Coiled-coil-helix-coiled-coil-helix domain-containing protein 1 OS=Mus musculus OX=10090 GN=Chchd1 PE=1 SV=1;tr|Q05BF0|Q05BF0_MOUSE Chchd1 protein OS=Mus musculus OX=10090 GN=Chchd1 PE=1 SV=1	Coiled-coil-helix-coiled-coil-helix domain-containing protein 1	Chchd1	3	3	3	3	1	0	0	1	1	1	1	1	0	0	1	0	1	1	1	1	2	0	0	1	1	1	1	1	1	0	0	1	1	1	1	1	0	0	1	0	1	1
sp|P32233|DRG1_MOUSE;tr|F7BQ65|F7BQ65_MOUSE	sp|P32233|DRG1_MOUSE	9;1	9;1	9;1	sp|P32233|DRG1_MOUSE Developmentally-regulated GTP-binding protein 1 OS=Mus musculus OX=10090 GN=Drg1 PE=1 SV=1	Developmentally-regulated GTP-binding protein 1	Drg1	2	9	9	9	1	0	1	0	4	3	2	2	0	0	0	0	6	3	3	3	0	0	0	0	8	2	4	2	1	0	1	0	4	3	2	2	0	0	0	0	6	3
sp|P60229|EIF3E_MOUSE	sp|P60229|EIF3E_MOUSE	12	12	12	sp|P60229|EIF3E_MOUSE Eukaryotic translation initiation factor 3 subunit E OS=Mus musculus OX=10090 GN=Eif3e PE=1 SV=1	Eukaryotic translation initiation factor 3 subunit E	Eif3e	1	12	12	12	0	0	0	0	7	4	4	5	0	0	0	0	6	4	4	4	0	0	0	0	7	3	6	3	0	0	0	0	7	4	4	5	0	0	0	0	6	4
tr|S4R294|S4R294_MOUSE;tr|S4R2J9|S4R2J9_MOUSE;tr|A0A0A0MQ79|A0A0A0MQ79_MOUSE;sp|Q3TLH4|PRC2C_MOUSE;tr|S4R209|S4R209_MOUSE;tr|S4R2L9|S4R2L9_MOUSE;tr|S4R2E2|S4R2E2_MOUSE;tr|S4R298|S4R298_MOUSE	tr|S4R294|S4R294_MOUSE;tr|S4R2J9|S4R2J9_MOUSE;tr|A0A0A0MQ79|A0A0A0MQ79_MOUSE;sp|Q3TLH4|PRC2C_MOUSE;tr|S4R209|S4R209_MOUSE	19;19;19;19;10;4;3;1	19;19;19;19;10;4;3;1	19;19;19;19;10;4;3;1	tr|S4R294|S4R294_MOUSE Protein PRRC2C OS=Mus musculus OX=10090 GN=Prrc2c PE=1 SV=1;tr|S4R2J9|S4R2J9_MOUSE Protein PRRC2C OS=Mus musculus OX=10090 GN=Prrc2c PE=1 SV=1;tr|A0A0A0MQ79|A0A0A0MQ79_MOUSE Protein PRRC2C OS=Mus musculus OX=10090 GN=Prrc2c PE=1 SV=1	Protein PRRC2C	Prrc2c	8	19	19	19	3	2	3	4	3	6	3	2	5	2	2	4	8	5	4	5	4	3	1	3	7	5	5	4	3	2	3	4	3	6	3	2	5	2	2	4	8	5
sp|P18155|MTDC_MOUSE;tr|A0A0N4SVS2|A0A0N4SVS2_MOUSE;tr|A0A0N4SVW2|A0A0N4SVW2_MOUSE	sp|P18155|MTDC_MOUSE	9;2;2	9;2;2	9;2;2	sp|P18155|MTDC_MOUSE Bifunctional methylenetetrahydrofolate dehydrogenase/cyclohydrolase, mitochondrial OS=Mus musculus OX=10090 GN=Mthfd2 PE=1 SV=1	Bifunctional methylenetetrahydrofolate dehydrogenase/cyclohydrolase, mitochondrial	Mthfd2	3	9	9	9	0	0	1	1	4	3	5	2	0	0	0	0	6	3	4	4	0	0	0	0	5	3	4	3	0	0	1	1	4	3	5	2	0	0	0	0	6	3
sp|P10852|4F2_MOUSE;tr|A0A0U1RPK4|A0A0U1RPK4_MOUSE;tr|A0A0U1RP98|A0A0U1RP98_MOUSE;tr|A0A0U1RPL8|A0A0U1RPL8_MOUSE;tr|A0A0U1RPG5|A0A0U1RPG5_MOUSE;tr|A0A0U1RP32|A0A0U1RP32_MOUSE;tr|A0A0U1RPQ7|A0A0U1RPQ7_MOUSE	sp|P10852|4F2_MOUSE;tr|A0A0U1RPK4|A0A0U1RPK4_MOUSE	9;6;3;1;1;1;1	9;6;3;1;1;1;1	9;6;3;1;1;1;1	sp|P10852|4F2_MOUSE 4F2 cell-surface antigen heavy chain OS=Mus musculus OX=10090 GN=Slc3a2 PE=1 SV=1;tr|A0A0U1RPK4|A0A0U1RPK4_MOUSE 4F2 cell-surface antigen heavy chain OS=Mus musculus OX=10090 GN=Slc3a2 PE=1 SV=1	4F2 cell-surface antigen heavy chain	Slc3a2	7	9	9	9	0	0	0	0	6	5	4	4	0	0	0	0	6	3	4	6	0	0	0	0	5	3	7	3	0	0	0	0	6	5	4	4	0	0	0	0	6	3
tr|A0A2I3BRL8|A0A2I3BRL8_MOUSE;sp|Q91VM5|RMXL1_MOUSE;tr|A2AFI4|A2AFI4_MOUSE;tr|A2AFI3|A2AFI3_MOUSE;sp|Q9WV02|RBMX_MOUSE;tr|A0A2I3BQC0|A0A2I3BQC0_MOUSE	tr|A0A2I3BRL8|A0A2I3BRL8_MOUSE;sp|Q91VM5|RMXL1_MOUSE;tr|A2AFI4|A2AFI4_MOUSE;tr|A2AFI3|A2AFI3_MOUSE;sp|Q9WV02|RBMX_MOUSE	5;5;4;4;4;2	5;5;4;4;4;2	5;5;4;4;4;2	tr|A0A2I3BRL8|A0A2I3BRL8_MOUSE Predicted gene 7324 OS=Mus musculus OX=10090 GN=Gm7324 PE=4 SV=1;sp|Q91VM5|RMXL1_MOUSE RNA binding motif protein, X-linked-like-1 OS=Mus musculus OX=10090 GN=Rbmxl1 PE=2 SV=1;tr|A2AFI4|A2AFI4_MOUSE RNA-binding motif protein,	Predicted gene 7324	Gm7324	6	5	5	5	0	0	0	0	2	2	4	2	0	0	0	0	3	3	3	3	0	0	0	0	4	4	3	4	0	0	0	0	2	2	4	2	0	0	0	0	3	3
sp|Q61166|MARE1_MOUSE	sp|Q61166|MARE1_MOUSE	8	8	8	sp|Q61166|MARE1_MOUSE Microtubule-associated protein RP/EB family member 1 OS=Mus musculus OX=10090 GN=Mapre1 PE=1 SV=3	Microtubule-associated protein RP/EB family member 1	Mapre1	1	8	8	8	0	0	0	0	4	3	3	3	0	0	1	0	4	3	4	6	0	0	1	0	4	2	5	3	0	0	0	0	4	3	3	3	0	0	1	0	4	3
sp|Q76KJ5|RPA34_MOUSE	sp|Q76KJ5|RPA34_MOUSE	9	9	9	sp|Q76KJ5|RPA34_MOUSE DNA-directed RNA polymerase I subunit RPA34 OS=Mus musculus OX=10090 GN=Polr1g PE=1 SV=2	DNA-directed RNA polymerase I subunit RPA34	Polr1g	1	9	9	9	2	2	2	1	5	4	4	3	1	1	1	3	4	5	5	4	2	1	2	2	5	5	3	4	2	2	2	1	5	4	4	3	1	1	1	3	4	5
sp|P70349|HINT1_MOUSE;tr|B0R1E3|B0R1E3_MOUSE	sp|P70349|HINT1_MOUSE	3;1	3;1	3;1	sp|P70349|HINT1_MOUSE Histidine triad nucleotide-binding protein 1 OS=Mus musculus OX=10090 GN=Hint1 PE=1 SV=3	Histidine triad nucleotide-binding protein 1	Hint1	2	3	3	3	0	0	0	0	1	0	2	0	0	0	0	0	1	1	1	3	0	0	0	0	3	3	3	3	0	0	0	0	1	0	2	0	0	0	0	0	1	1
tr|G3UYA6|G3UYA6_MOUSE;tr|G3UY62|G3UY62_MOUSE;tr|G3UYV4|G3UYV4_MOUSE;sp|P46938|YAP1_MOUSE;tr|G3UYW7|G3UYW7_MOUSE	tr|G3UYA6|G3UYA6_MOUSE;tr|G3UY62|G3UY62_MOUSE;tr|G3UYV4|G3UYV4_MOUSE;sp|P46938|YAP1_MOUSE;tr|G3UYW7|G3UYW7_MOUSE	6;6;6;6;3	6;6;6;6;3	6;6;6;6;3	tr|G3UYA6|G3UYA6_MOUSE Transcriptional coactivator YAP1 OS=Mus musculus OX=10090 GN=Yap1 PE=1 SV=1;tr|G3UY62|G3UY62_MOUSE Transcriptional coactivator YAP1 OS=Mus musculus OX=10090 GN=Yap1 PE=1 SV=1;tr|G3UYV4|G3UYV4_MOUSE Transcriptional coactivator YAP1 OS	Transcriptional coactivator YAP1	Yap1	5	6	6	6	0	1	1	1	2	2	3	1	1	1	1	1	2	4	5	1	1	1	1	0	2	2	3	4	0	1	1	1	2	2	3	1	1	1	1	1	2	4
sp|P34022|RANG_MOUSE;tr|H7BX22|H7BX22_MOUSE	sp|P34022|RANG_MOUSE;tr|H7BX22|H7BX22_MOUSE	5;3	5;3	5;3	sp|P34022|RANG_MOUSE Ran-specific GTPase-activating protein OS=Mus musculus OX=10090 GN=Ranbp1 PE=1 SV=2;tr|H7BX22|H7BX22_MOUSE Ran-specific GTPase-activating protein OS=Mus musculus OX=10090 GN=Ranbp1 PE=1 SV=1	Ran-specific GTPase-activating protein	Ranbp1	2	5	5	5	0	0	0	0	2	2	2	3	0	0	0	1	2	1	2	2	1	0	1	1	1	3	2	2	0	0	0	0	2	2	2	3	0	0	0	1	2	1
sp|P23881|TCEA3_MOUSE;tr|A2AW45|A2AW45_MOUSE	sp|P23881|TCEA3_MOUSE;tr|A2AW45|A2AW45_MOUSE	10;5	10;5	10;5	sp|P23881|TCEA3_MOUSE Transcription elongation factor A protein 3 OS=Mus musculus OX=10090 GN=Tcea3 PE=1 SV=3;tr|A2AW45|A2AW45_MOUSE Transcription elongation factor A protein 3 (Fragment) OS=Mus musculus OX=10090 GN=Tcea3 PE=1 SV=1	Transcription elongation factor A protein 3	Tcea3	2	10	10	10	1	1	0	2	2	4	5	3	1	0	0	0	5	2	3	4	0	0	1	1	3	2	2	3	1	1	0	2	2	4	5	3	1	0	0	0	5	2
sp|Q8K2F0|BRD3_MOUSE;tr|A2AKA9|A2AKA9_MOUSE;tr|A2AKB0|A2AKB0_MOUSE;sp|Q91Y44|BRDT_MOUSE	sp|Q8K2F0|BRD3_MOUSE;tr|A2AKA9|A2AKA9_MOUSE	14;12;4;1	11;10;4;0	11;10;4;0	sp|Q8K2F0|BRD3_MOUSE Bromodomain-containing protein 3 OS=Mus musculus OX=10090 GN=Brd3 PE=1 SV=2;tr|A2AKA9|A2AKA9_MOUSE Bromodomain-containing protein 3 (Fragment) OS=Mus musculus OX=10090 GN=Brd3 PE=1 SV=1	Bromodomain-containing protein 3	Brd3	4	14	11	11	2	2	2	1	3	5	2	3	1	2	2	1	8	5	9	9	2	2	2	2	10	7	10	9	1	1	1	0	3	3	1	3	1	1	1	0	6	4
sp|Q9R0B7|ZN346_MOUSE;tr|E9PYN2|E9PYN2_MOUSE;tr|E9Q7N8|E9Q7N8_MOUSE;tr|E0CZ32|E0CZ32_MOUSE;tr|E0CYN4|E0CYN4_MOUSE;tr|E0CY94|E0CY94_MOUSE;tr|F7CTY2|F7CTY2_MOUSE;tr|E0CYH6|E0CYH6_MOUSE	sp|Q9R0B7|ZN346_MOUSE;tr|E9PYN2|E9PYN2_MOUSE;tr|E9Q7N8|E9Q7N8_MOUSE	5;4;4;2;2;2;2;1	5;4;4;2;2;2;2;1	5;4;4;2;2;2;2;1	sp|Q9R0B7|ZN346_MOUSE Zinc finger protein 346 OS=Mus musculus OX=10090 GN=Znf346 PE=1 SV=1;tr|E9PYN2|E9PYN2_MOUSE Zinc finger protein 346 OS=Mus musculus OX=10090 GN=Zfp346 PE=1 SV=1;tr|E9Q7N8|E9Q7N8_MOUSE Zinc finger protein 346 OS=Mus musculus OX=10090 G	Zinc finger protein 346	Znf346	8	5	5	5	0	0	0	0	2	5	3	3	0	0	0	0	2	3	2	3	0	0	0	0	3	4	3	2	0	0	0	0	2	5	3	3	0	0	0	0	2	3
sp|Q9JI13|SAS10_MOUSE	sp|Q9JI13|SAS10_MOUSE	10	10	10	sp|Q9JI13|SAS10_MOUSE Something about silencing protein 10 OS=Mus musculus OX=10090 GN=Utp3 PE=1 SV=1	Something about silencing protein 10	Utp3	1	10	10	10	1	1	1	1	3	6	2	3	2	2	1	2	3	3	1	3	2	2	2	2	4	3	4	5	1	1	1	1	3	6	2	3	2	2	1	2	3	3
sp|Q61881|MCM7_MOUSE;tr|D3Z6N3|D3Z6N3_MOUSE;tr|D3Z335|D3Z335_MOUSE;tr|D3Z0J6|D3Z0J6_MOUSE;tr|D3Z2K9|D3Z2K9_MOUSE	sp|Q61881|MCM7_MOUSE;tr|D3Z6N3|D3Z6N3_MOUSE	13;7;1;1;1	13;7;1;1;1	13;7;1;1;1	sp|Q61881|MCM7_MOUSE DNA replication licensing factor MCM7 OS=Mus musculus OX=10090 GN=Mcm7 PE=1 SV=1;tr|D3Z6N3|D3Z6N3_MOUSE DNA replication licensing factor MCM7 OS=Mus musculus OX=10090 GN=Mcm7 PE=1 SV=1	DNA replication licensing factor MCM7	Mcm7	5	13	13	13	0	0	0	0	6	5	5	4	0	0	0	0	8	1	3	7	0	0	0	0	6	4	3	3	0	0	0	0	6	5	5	4	0	0	0	0	8	1
sp|Q8BIG4|FBX28_MOUSE;tr|A0A0A6YVQ6|A0A0A6YVQ6_MOUSE;tr|A0A0A6YX52|A0A0A6YX52_MOUSE;tr|A0A0A6YX00|A0A0A6YX00_MOUSE	sp|Q8BIG4|FBX28_MOUSE	10;3;1;1	10;3;1;1	10;3;1;1	sp|Q8BIG4|FBX28_MOUSE F-box only protein 28 OS=Mus musculus OX=10090 GN=Fbxo28 PE=1 SV=1	F-box only protein 28	Fbxo28	4	10	10	10	0	0	0	0	5	4	2	3	2	0	1	1	4	1	3	1	2	0	1	0	4	3	4	4	0	0	0	0	5	4	2	3	2	0	1	1	4	1
sp|Q9QZV9|NXT1_MOUSE	sp|Q9QZV9|NXT1_MOUSE	3	3	3	sp|Q9QZV9|NXT1_MOUSE NTF2-related export protein 1 OS=Mus musculus OX=10090 GN=Nxt1 PE=1 SV=2	NTF2-related export protein 1	Nxt1	1	3	3	3	0	0	0	0	2	2	3	2	0	0	0	0	2	2	2	2	0	0	0	0	3	3	2	2	0	0	0	0	2	2	3	2	0	0	0	0	2	2
sp|P61971|NTF2_MOUSE	sp|P61971|NTF2_MOUSE	3	3	3	sp|P61971|NTF2_MOUSE Nuclear transport factor 2 OS=Mus musculus OX=10090 GN=Nutf2 PE=1 SV=1	Nuclear transport factor 2	Nutf2	1	3	3	3	0	0	0	0	2	1	2	2	0	0	0	0	3	2	2	2	0	0	0	0	3	2	3	2	0	0	0	0	2	1	2	2	0	0	0	0	3	2
sp|Q62448|IF4G2_MOUSE	sp|Q62448|IF4G2_MOUSE	11	11	1	sp|Q62448|IF4G2_MOUSE Eukaryotic translation initiation factor 4 gamma 2 OS=Mus musculus OX=10090 GN=Eif4g2 PE=1 SV=2	Eukaryotic translation initiation factor 4 gamma 2	Eif4g2	1	11	11	1	0	0	0	0	5	6	4	2	0	0	0	0	5	3	3	4	1	2	0	0	6	5	5	5	0	0	0	0	5	6	4	2	0	0	0	0	5	3
tr|G5E8P4|G5E8P4_MOUSE;tr|G3UWY3|G3UWY3_MOUSE;sp|Q5NBX1|COBL_MOUSE	tr|G5E8P4|G5E8P4_MOUSE;tr|G3UWY3|G3UWY3_MOUSE;sp|Q5NBX1|COBL_MOUSE	10;10;10	10;10;10	10;10;10	tr|G5E8P4|G5E8P4_MOUSE Protein cordon-bleu OS=Mus musculus OX=10090 GN=Cobl PE=1 SV=1;tr|G3UWY3|G3UWY3_MOUSE Protein cordon-bleu OS=Mus musculus OX=10090 GN=Cobl PE=1 SV=1;sp|Q5NBX1|COBL_MOUSE Protein cordon-bleu OS=Mus musculus OX=10090 GN=Cobl PE=1 SV=1	Protein cordon-bleu	Cobl	3	10	10	10	0	2	0	1	1	3	6	3	1	0	1	1	2	3	4	5	0	1	2	1	3	3	2	3	0	2	0	1	1	3	6	3	1	0	1	1	2	3
sp|Q3URK3|TET1_MOUSE;tr|E9Q9Y4|E9Q9Y4_MOUSE	sp|Q3URK3|TET1_MOUSE;tr|E9Q9Y4|E9Q9Y4_MOUSE	13;13	13;13	13;13	sp|Q3URK3|TET1_MOUSE Methylcytosine dioxygenase TET1 OS=Mus musculus OX=10090 GN=Tet1 PE=1 SV=2;tr|E9Q9Y4|E9Q9Y4_MOUSE Methylcytosine dioxygenase TET OS=Mus musculus OX=10090 GN=Tet1 PE=1 SV=1	Methylcytosine dioxygenase TET1	Tet1	2	13	13	13	1	2	1	0	3	4	3	3	3	3	2	1	6	5	4	5	2	1	3	2	5	3	3	5	1	2	1	0	3	4	3	3	3	3	2	1	6	5
sp|P70296|PEBP1_MOUSE;tr|D3Z1V4|D3Z1V4_MOUSE;tr|D6RHS6|D6RHS6_MOUSE	sp|P70296|PEBP1_MOUSE;tr|D3Z1V4|D3Z1V4_MOUSE;tr|D6RHS6|D6RHS6_MOUSE	5;4;3	5;4;3	5;4;3	sp|P70296|PEBP1_MOUSE Phosphatidylethanolamine-binding protein 1 OS=Mus musculus OX=10090 GN=Pebp1 PE=1 SV=3;tr|D3Z1V4|D3Z1V4_MOUSE Phosphatidylethanolamine-binding protein 1 OS=Mus musculus OX=10090 GN=Pebp1 PE=1 SV=1;tr|D6RHS6|D6RHS6_MOUSE Phosphatidylet	Phosphatidylethanolamine-binding protein 1	Pebp1	3	5	5	5	0	0	1	0	3	3	3	3	0	0	0	0	3	3	2	4	0	0	0	0	2	1	3	3	0	0	1	0	3	3	3	3	0	0	0	0	3	3
sp|Q9EPL8|IPO7_MOUSE	sp|Q9EPL8|IPO7_MOUSE	6	6	6	sp|Q9EPL8|IPO7_MOUSE Importin-7 OS=Mus musculus OX=10090 GN=Ipo7 PE=1 SV=2	Importin-7	Ipo7	1	6	6	6	1	0	1	0	4	3	4	3	0	0	0	0	4	1	2	2	0	1	0	0	4	2	3	3	1	0	1	0	4	3	4	3	0	0	0	0	4	1
sp|O70400|PDLI1_MOUSE;tr|S4R1V0|S4R1V0_MOUSE	sp|O70400|PDLI1_MOUSE;tr|S4R1V0|S4R1V0_MOUSE	6;5	6;5	6;5	sp|O70400|PDLI1_MOUSE PDZ and LIM domain protein 1 OS=Mus musculus OX=10090 GN=Pdlim1 PE=1 SV=4;tr|S4R1V0|S4R1V0_MOUSE PDZ and LIM domain protein 1 (Fragment) OS=Mus musculus OX=10090 GN=Pdlim1 PE=1 SV=1	PDZ and LIM domain protein 1	Pdlim1	2	6	6	6	1	1	1	0	2	2	6	2	0	1	0	1	3	2	4	3	1	1	0	0	3	6	4	4	1	1	1	0	2	2	6	2	0	1	0	1	3	2
sp|P61205|ARF3_MOUSE;sp|P84078|ARF1_MOUSE;tr|D3YV25|D3YV25_MOUSE;sp|P84084|ARF5_MOUSE;tr|E9Q2C2|E9Q2C2_MOUSE;tr|A2A6T9|A2A6T9_MOUSE	sp|P61205|ARF3_MOUSE;sp|P84078|ARF1_MOUSE	6;5;2;2;1;1	6;5;2;2;1;1	2;1;1;1;0;0	sp|P61205|ARF3_MOUSE ADP-ribosylation factor 3 OS=Mus musculus OX=10090 GN=Arf3 PE=2 SV=2;sp|P84078|ARF1_MOUSE ADP-ribosylation factor 1 OS=Mus musculus OX=10090 GN=Arf1 PE=1 SV=2	ADP-ribosylation factor 3	Arf3	6	6	6	2	0	0	0	0	2	4	5	3	0	0	0	0	4	2	4	3	0	0	0	1	5	2	3	2	0	0	0	0	2	4	5	3	0	0	0	0	4	2
sp|Q8BG15|CTSL2_MOUSE	sp|Q8BG15|CTSL2_MOUSE	15	15	15	sp|Q8BG15|CTSL2_MOUSE CTD small phosphatase-like protein 2 OS=Mus musculus OX=10090 GN=Ctdspl2 PE=1 SV=1	CTD small phosphatase-like protein 2	Ctdspl2	1	15	15	15	3	3	1	3	0	3	6	0	4	1	3	3	4	2	4	5	4	3	4	3	4	4	2	0	3	3	1	3	0	3	6	0	4	1	3	3	4	2
sp|Q9CZX5|PINX1_MOUSE	sp|Q9CZX5|PINX1_MOUSE	5	5	5	sp|Q9CZX5|PINX1_MOUSE PIN2/TERF1-interacting telomerase inhibitor 1 OS=Mus musculus OX=10090 GN=Pinx1 PE=1 SV=2	PIN2/TERF1-interacting telomerase inhibitor 1	Pinx1	1	5	5	5	0	2	1	2	2	3	2	2	2	0	1	1	2	2	3	2	2	1	1	0	2	2	2	2	0	2	1	2	2	3	2	2	2	0	1	1	2	2
sp|Q9CWW6|PIN4_MOUSE	sp|Q9CWW6|PIN4_MOUSE	4	4	4	sp|Q9CWW6|PIN4_MOUSE Peptidyl-prolyl cis-trans isomerase NIMA-interacting 4 OS=Mus musculus OX=10090 GN=Pin4 PE=1 SV=1	Peptidyl-prolyl cis-trans isomerase NIMA-interacting 4	Pin4	1	4	4	4	0	0	0	0	2	3	2	2	0	0	0	0	4	2	3	2	0	0	0	0	4	1	4	3	0	0	0	0	2	3	2	2	0	0	0	0	4	2
tr|Q80ZP8|Q80ZP8_MOUSE;tr|Q3TMX5|Q3TMX5_MOUSE;sp|Q9CXI5|MANF_MOUSE	tr|Q80ZP8|Q80ZP8_MOUSE;tr|Q3TMX5|Q3TMX5_MOUSE;sp|Q9CXI5|MANF_MOUSE	2;2;1	2;2;1	2;2;1	tr|Q80ZP8|Q80ZP8_MOUSE Armet protein OS=Mus musculus OX=10090 GN=Manf PE=1 SV=1;tr|Q3TMX5|Q3TMX5_MOUSE Mesencephalic astrocyte-derived neurotrophic factor OS=Mus musculus OX=10090 GN=Manf PE=1 SV=1;sp|Q9CXI5|MANF_MOUSE Mesencephalic astrocyte-derived neuro	Armet protein	Manf	3	2	2	2	1	0	1	0	1	1	1	1	0	0	0	0	1	1	1	1	0	0	0	1	1	1	1	1	1	0	1	0	1	1	1	1	0	0	0	0	1	1
sp|P26043|RADI_MOUSE;tr|A0A5F8MPB9|A0A5F8MPB9_MOUSE;tr|Q7TSG6|Q7TSG6_MOUSE	sp|P26043|RADI_MOUSE;tr|A0A5F8MPB9|A0A5F8MPB9_MOUSE;tr|Q7TSG6|Q7TSG6_MOUSE	10;10;6	10;10;6	5;5;1	sp|P26043|RADI_MOUSE Radixin OS=Mus musculus OX=10090 GN=Rdx PE=1 SV=3;tr|A0A5F8MPB9|A0A5F8MPB9_MOUSE Radixin OS=Mus musculus OX=10090 GN=Rdx PE=1 SV=1;tr|Q7TSG6|Q7TSG6_MOUSE Radixin OS=Mus musculus OX=10090 GN=Rdx PE=1 SV=1	Radixin	Rdx	3	10	10	5	1	1	1	0	3	4	4	2	1	0	0	3	5	3	2	3	1	1	0	1	3	4	3	3	1	1	1	0	3	4	4	2	1	0	0	3	5	3
sp|Q8BMK4|CKAP4_MOUSE	sp|Q8BMK4|CKAP4_MOUSE	10	10	10	sp|Q8BMK4|CKAP4_MOUSE Cytoskeleton-associated protein 4 OS=Mus musculus OX=10090 GN=Ckap4 PE=1 SV=2	Cytoskeleton-associated protein 4	Ckap4	1	10	10	10	0	0	0	0	4	4	2	2	0	0	0	0	6	6	4	8	0	0	0	0	7	5	6	6	0	0	0	0	4	4	2	2	0	0	0	0	6	6
sp|Q8C9B9|DIDO1_MOUSE;tr|A0A0R4J0L7|A0A0R4J0L7_MOUSE	sp|Q8C9B9|DIDO1_MOUSE	5;1	5;1	5;1	sp|Q8C9B9|DIDO1_MOUSE Death-inducer obliterator 1 OS=Mus musculus OX=10090 GN=Dido1 PE=1 SV=4	Death-inducer obliterator 1	Dido1	2	5	5	5	1	1	0	0	2	3	3	2	1	0	1	1	1	2	3	2	1	2	0	1	2	3	1	2	1	1	0	0	2	3	3	2	1	0	1	1	1	2
sp|Q3UKJ7|SMU1_MOUSE	sp|Q3UKJ7|SMU1_MOUSE	12	12	12	sp|Q3UKJ7|SMU1_MOUSE WD40 repeat-containing protein SMU1 OS=Mus musculus OX=10090 GN=Smu1 PE=2 SV=2	WD40 repeat-containing protein SMU1	Smu1	1	12	12	12	0	0	0	0	6	6	3	2	0	0	0	0	4	7	2	3	0	0	0	0	8	4	6	2	0	0	0	0	6	6	3	2	0	0	0	0	4	7
sp|Q9CRB2|NHP2_MOUSE	sp|Q9CRB2|NHP2_MOUSE	2	2	2	sp|Q9CRB2|NHP2_MOUSE H/ACA ribonucleoprotein complex subunit 2 OS=Mus musculus OX=10090 GN=Nhp2 PE=1 SV=1	H/ACA ribonucleoprotein complex subunit 2	Nhp2	1	2	2	2	0	0	0	0	0	0	1	0	0	0	0	0	1	1	0	2	0	0	0	0	1	1	1	2	0	0	0	0	0	0	1	0	0	0	0	0	1	1
sp|Q9CQF3|CPSF5_MOUSE;tr|A0A1D5RLS2|A0A1D5RLS2_MOUSE;tr|A0A1D5RM23|A0A1D5RM23_MOUSE;tr|A0A1D5RLT7|A0A1D5RLT7_MOUSE	sp|Q9CQF3|CPSF5_MOUSE;tr|A0A1D5RLS2|A0A1D5RLS2_MOUSE;tr|A0A1D5RM23|A0A1D5RM23_MOUSE	5;3;3;1	5;3;3;1	5;3;3;1	sp|Q9CQF3|CPSF5_MOUSE Cleavage and polyadenylation specificity factor subunit 5 OS=Mus musculus OX=10090 GN=Nudt21 PE=1 SV=1;tr|A0A1D5RLS2|A0A1D5RLS2_MOUSE Cleavage and polyadenylation specificity factor subunit 5 (Fragment) OS=Mus musculus OX=10090 GN=Nud	Cleavage and polyadenylation specificity factor subunit 5	Nudt21	4	5	5	5	1	1	1	1	2	1	2	2	1	1	1	1	2	2	2	3	1	1	1	1	1	1	1	1	1	1	1	1	2	1	2	2	1	1	1	1	2	2
sp|Q9Z2Q2|KNOP1_MOUSE;tr|H7BX94|H7BX94_MOUSE;tr|F6ZLH4|F6ZLH4_MOUSE;tr|K4DI66|K4DI66_MOUSE;tr|E9QKQ3|E9QKQ3_MOUSE;tr|D3Z5V3|D3Z5V3_MOUSE	sp|Q9Z2Q2|KNOP1_MOUSE;tr|H7BX94|H7BX94_MOUSE;tr|F6ZLH4|F6ZLH4_MOUSE;tr|K4DI66|K4DI66_MOUSE	12;12;9;9;5;4	12;12;9;9;5;4	12;12;9;9;5;4	sp|Q9Z2Q2|KNOP1_MOUSE Lysine-rich nucleolar protein 1 OS=Mus musculus OX=10090 GN=Knop1 PE=1 SV=2;tr|H7BX94|H7BX94_MOUSE Lysine-rich nucleolar protein 1 OS=Mus musculus OX=10090 GN=Knop1 PE=1 SV=2;tr|F6ZLH4|F6ZLH4_MOUSE Lysine-rich nucleolar protein 1 OS=M	Lysine-rich nucleolar protein 1	Knop1	6	12	12	12	1	0	0	0	5	7	5	4	0	0	0	0	5	6	4	3	0	0	0	1	3	4	3	2	1	0	0	0	5	7	5	4	0	0	0	0	5	6
tr|A0A286YDT0|A0A286YDT0_MOUSE;sp|Q7TMY4|THOC7_MOUSE;tr|A0A286YCS0|A0A286YCS0_MOUSE;tr|A0A286YCW5|A0A286YCW5_MOUSE;tr|A0A286YEA7|A0A286YEA7_MOUSE	tr|A0A286YDT0|A0A286YDT0_MOUSE;sp|Q7TMY4|THOC7_MOUSE;tr|A0A286YCS0|A0A286YCS0_MOUSE	7;7;5;3;2	7;7;5;3;2	7;7;5;3;2	tr|A0A286YDT0|A0A286YDT0_MOUSE THO complex subunit 7 homolog (Fragment) OS=Mus musculus OX=10090 GN=Thoc7 PE=1 SV=1;sp|Q7TMY4|THOC7_MOUSE THO complex subunit 7 homolog OS=Mus musculus OX=10090 GN=Thoc7 PE=1 SV=2;tr|A0A286YCS0|A0A286YCS0_MOUSE THO complex s	THO complex subunit 7 homolog (Fragment)	Thoc7	5	7	7	7	0	0	1	0	4	2	1	2	1	0	0	0	3	2	2	3	0	1	1	0	2	0	3	1	0	0	1	0	4	2	1	2	1	0	0	0	3	2
sp|P70441|NHRF1_MOUSE	sp|P70441|NHRF1_MOUSE	10	10	10	sp|P70441|NHRF1_MOUSE Na(+)/H(+) exchange regulatory cofactor NHE-RF1 OS=Mus musculus OX=10090 GN=Slc9a3r1 PE=1 SV=3	Na(+)/H(+) exchange regulatory cofactor NHE-RF1	Slc9a3r1	1	10	10	10	0	0	0	0	4	5	4	5	0	0	0	0	5	3	5	4	0	1	0	1	7	4	5	6	0	0	0	0	4	5	4	5	0	0	0	0	5	3
sp|Q8BMC4|NOP9_MOUSE	sp|Q8BMC4|NOP9_MOUSE	7	7	7	sp|Q8BMC4|NOP9_MOUSE Nucleolar protein 9 OS=Mus musculus OX=10090 GN=Nop9 PE=1 SV=1	Nucleolar protein 9	Nop9	1	7	7	7	2	2	2	1	4	4	3	3	0	1	0	1	3	3	3	3	1	1	1	0	3	3	3	3	2	2	2	1	4	4	3	3	0	1	0	1	3	3
tr|E9Q616|E9Q616_MOUSE	tr|E9Q616|E9Q616_MOUSE	9	9	9	tr|E9Q616|E9Q616_MOUSE AHNAK nucleoprotein (desmoyokin) OS=Mus musculus OX=10090 GN=Ahnak PE=1 SV=1	AHNAK nucleoprotein (desmoyokin)	Ahnak	1	9	9	9	0	0	0	0	3	4	2	2	2	0	0	1	3	3	4	2	1	0	0	0	3	3	3	3	0	0	0	0	3	4	2	2	2	0	0	1	3	3
tr|A0A0U1RNL9|A0A0U1RNL9_MOUSE;tr|A0A0U1RNL1|A0A0U1RNL1_MOUSE;tr|F8VPK3|F8VPK3_MOUSE;sp|P56671|MAZ_MOUSE;tr|A0A0U1RPH5|A0A0U1RPH5_MOUSE	tr|A0A0U1RNL9|A0A0U1RNL9_MOUSE;tr|A0A0U1RNL1|A0A0U1RNL1_MOUSE;tr|F8VPK3|F8VPK3_MOUSE;sp|P56671|MAZ_MOUSE	4;2;2;2;1	4;2;2;2;1	4;2;2;2;1	tr|A0A0U1RNL9|A0A0U1RNL9_MOUSE Myc-associated zinc finger protein OS=Mus musculus OX=10090 GN=Maz PE=1 SV=1;tr|A0A0U1RNL1|A0A0U1RNL1_MOUSE Myc-associated zinc finger protein OS=Mus musculus OX=10090 GN=Maz PE=1 SV=1;tr|F8VPK3|F8VPK3_MOUSE Myc-associated zi	Myc-associated zinc finger protein	Maz	5	4	4	4	1	0	1	0	0	2	1	1	0	1	0	1	2	1	1	1	0	0	0	0	2	1	1	1	1	0	1	0	0	2	1	1	0	1	0	1	2	1
sp|Q9CZ04|CSN7A_MOUSE;tr|D3Z440|D3Z440_MOUSE;tr|D3YVI6|D3YVI6_MOUSE;tr|D3Z0S0|D3Z0S0_MOUSE	sp|Q9CZ04|CSN7A_MOUSE;tr|D3Z440|D3Z440_MOUSE;tr|D3YVI6|D3YVI6_MOUSE	6;5;4;2	6;5;4;2	6;5;4;2	sp|Q9CZ04|CSN7A_MOUSE COP9 signalosome complex subunit 7a OS=Mus musculus OX=10090 GN=Cops7a PE=1 SV=2;tr|D3Z440|D3Z440_MOUSE COP9 signalosome complex subunit 7a (Fragment) OS=Mus musculus OX=10090 GN=Cops7a PE=1 SV=8;tr|D3YVI6|D3YVI6_MOUSE COP9 signalosom	COP9 signalosome complex subunit 7a	Cops7a	4	6	6	6	0	0	0	0	3	3	2	4	0	0	0	0	4	2	3	3	0	0	0	0	2	3	3	3	0	0	0	0	3	3	2	4	0	0	0	0	4	2
tr|A0A087WRN1|A0A087WRN1_MOUSE;tr|A0A087WQA0|A0A087WQA0_MOUSE;tr|F8WI22|F8WI22_MOUSE;sp|Q8K019|BCLF1_MOUSE;tr|A0A087WRF8|A0A087WRF8_MOUSE	tr|A0A087WRN1|A0A087WRN1_MOUSE;tr|A0A087WQA0|A0A087WQA0_MOUSE;tr|F8WI22|F8WI22_MOUSE;sp|Q8K019|BCLF1_MOUSE	6;6;6;6;1	6;6;6;6;1	6;6;6;6;1	tr|A0A087WRN1|A0A087WRN1_MOUSE Bcl-2-associated transcription factor 1 (Fragment) OS=Mus musculus OX=10090 GN=Bclaf1 PE=1 SV=1;tr|A0A087WQA0|A0A087WQA0_MOUSE Bcl-2-associated transcription factor 1 OS=Mus musculus OX=10090 GN=Bclaf1 PE=1 SV=1;tr|F8WI22|F8W	Bcl-2-associated transcription factor 1 (Fragment)	Bclaf1	5	6	6	6	1	0	0	0	1	2	2	4	0	0	0	0	3	2	2	2	0	0	0	0	5	1	3	3	1	0	0	0	1	2	2	4	0	0	0	0	3	2
sp|Q9JIX8|ACINU_MOUSE;tr|F6RJ39|F6RJ39_MOUSE;tr|B8JJ89|B8JJ89_MOUSE;tr|Q52KR6|Q52KR6_MOUSE;tr|B8JJ92|B8JJ92_MOUSE	sp|Q9JIX8|ACINU_MOUSE;tr|F6RJ39|F6RJ39_MOUSE;tr|B8JJ89|B8JJ89_MOUSE	10;9;5;1;1	10;9;5;1;1	9;8;5;0;0	sp|Q9JIX8|ACINU_MOUSE Apoptotic chromatin condensation inducer in the nucleus OS=Mus musculus OX=10090 GN=Acin1 PE=1 SV=3;tr|F6RJ39|F6RJ39_MOUSE Apoptotic chromatin condensation inducer in the nucleus (Fragment) OS=Mus musculus OX=10090 GN=Acin1 PE=1 SV=1;	Apoptotic chromatin condensation inducer in the nucleus	Acin1	5	10	10	9	3	3	2	1	2	3	3	3	3	2	3	1	2	5	3	5	3	2	4	2	2	5	2	4	3	3	2	1	2	3	3	3	3	2	3	1	2	5
tr|Q3UNN4|Q3UNN4_MOUSE;sp|P97496|SMRC1_MOUSE;tr|Q3UZD0|Q3UZD0_MOUSE	tr|Q3UNN4|Q3UNN4_MOUSE;sp|P97496|SMRC1_MOUSE	12;12;4	12;12;4	10;10;4	tr|Q3UNN4|Q3UNN4_MOUSE SWI/SNF complex subunit SMARCC1 OS=Mus musculus OX=10090 GN=Smarcc1 PE=1 SV=1;sp|P97496|SMRC1_MOUSE SWI/SNF complex subunit SMARCC1 OS=Mus musculus OX=10090 GN=Smarcc1 PE=1 SV=2	SWI/SNF complex subunit SMARCC1	Smarcc1	3	12	12	10	2	0	2	0	4	1	2	0	0	0	0	0	5	3	2	5	0	0	0	1	2	4	5	5	2	0	2	0	4	1	2	0	0	0	0	0	5	3
sp|Q9CWV6|PKRI1_MOUSE;tr|D3YXD3|D3YXD3_MOUSE	sp|Q9CWV6|PKRI1_MOUSE	5;2	5;2	5;2	sp|Q9CWV6|PKRI1_MOUSE PRKR-interacting protein 1 OS=Mus musculus OX=10090 GN=Prkrip1 PE=1 SV=2	PRKR-interacting protein 1	Prkrip1	2	5	5	5	1	1	1	1	1	2	2	2	1	1	0	2	3	3	1	3	2	2	0	1	1	2	2	2	1	1	1	1	1	2	2	2	1	1	0	2	3	3
sp|Q02053|UBA1_MOUSE;sp|P31254|UBA1Y_MOUSE	sp|Q02053|UBA1_MOUSE	16;3	16;3	16;3	sp|Q02053|UBA1_MOUSE Ubiquitin-like modifier-activating enzyme 1 OS=Mus musculus OX=10090 GN=Uba1 PE=1 SV=1	Ubiquitin-like modifier-activating enzyme 1	Uba1	2	16	16	16	1	0	0	0	11	5	3	0	0	0	0	0	11	2	1	11	0	0	0	0	5	4	2	3	1	0	0	0	11	5	3	0	0	0	0	0	11	2
sp|Q9CYG7|TOM34_MOUSE	sp|Q9CYG7|TOM34_MOUSE	6	6	6	sp|Q9CYG7|TOM34_MOUSE Mitochondrial import receptor subunit TOM34 OS=Mus musculus OX=10090 GN=Tomm34 PE=1 SV=1	Mitochondrial import receptor subunit TOM34	Tomm34	1	6	6	6	0	0	0	0	3	5	3	4	0	0	0	0	4	4	4	3	0	0	0	0	3	6	6	4	0	0	0	0	3	5	3	4	0	0	0	0	4	4
sp|P24472|GSTA4_MOUSE;tr|A0A1L1SS61|A0A1L1SS61_MOUSE	sp|P24472|GSTA4_MOUSE	5;2	5;2	5;2	sp|P24472|GSTA4_MOUSE Glutathione S-transferase A4 OS=Mus musculus OX=10090 GN=Gsta4 PE=1 SV=3	Glutathione S-transferase A4	Gsta4	2	5	5	5	0	0	0	0	3	2	1	1	0	0	0	0	2	3	1	3	0	0	1	0	3	3	1	2	0	0	0	0	3	2	1	1	0	0	0	0	2	3
tr|A1L3S7|A1L3S7_MOUSE;sp|Q8VHR5|P66B_MOUSE;tr|A0A0U1RNM2|A0A0U1RNM2_MOUSE	tr|A1L3S7|A1L3S7_MOUSE;sp|Q8VHR5|P66B_MOUSE	11;11;3	11;11;3	11;11;3	tr|A1L3S7|A1L3S7_MOUSE Gatad2b protein OS=Mus musculus OX=10090 GN=Gatad2b PE=1 SV=1;sp|Q8VHR5|P66B_MOUSE Transcriptional repressor p66-beta OS=Mus musculus OX=10090 GN=Gatad2b PE=1 SV=1	Gatad2b protein	Gatad2b	3	11	11	11	3	2	0	0	1	2	5	4	1	2	1	1	3	4	3	4	1	1	0	2	2	2	3	4	3	2	0	0	1	2	5	4	1	2	1	1	3	4
sp|Q64737|PUR2_MOUSE	sp|Q64737|PUR2_MOUSE	10	10	10	sp|Q64737|PUR2_MOUSE Trifunctional purine biosynthetic protein adenosine-3 OS=Mus musculus OX=10090 GN=Gart PE=1 SV=3	Trifunctional purine biosynthetic protein adenosine-3	Gart	1	10	10	10	0	0	0	0	4	3	7	4	0	0	0	0	6	2	2	7	0	0	0	0	3	2	2	3	0	0	0	0	4	3	7	4	0	0	0	0	6	2
tr|Q3TWV4|Q3TWV4_MOUSE;sp|P84091|AP2M1_MOUSE;tr|A0A338P798|A0A338P798_MOUSE	tr|Q3TWV4|Q3TWV4_MOUSE;sp|P84091|AP2M1_MOUSE	7;7;1	7;7;1	7;7;1	tr|Q3TWV4|Q3TWV4_MOUSE AP-2 complex subunit mu OS=Mus musculus OX=10090 GN=Ap2m1 PE=1 SV=1;sp|P84091|AP2M1_MOUSE AP-2 complex subunit mu OS=Mus musculus OX=10090 GN=Ap2m1 PE=1 SV=1	AP-2 complex subunit mu	Ap2m1	3	7	7	7	0	0	0	0	3	5	3	3	0	0	0	0	3	2	4	4	0	0	0	0	4	3	2	4	0	0	0	0	3	5	3	3	0	0	0	0	3	2
sp|Q8K301|DDX52_MOUSE	sp|Q8K301|DDX52_MOUSE	12	12	12	sp|Q8K301|DDX52_MOUSE Probable ATP-dependent RNA helicase DDX52 OS=Mus musculus OX=10090 GN=Ddx52 PE=2 SV=2	Probable ATP-dependent RNA helicase DDX52	Ddx52	1	12	12	12	2	1	3	1	3	2	2	2	1	1	0	0	4	2	4	2	1	3	1	1	5	2	4	3	2	1	3	1	3	2	2	2	1	1	0	0	4	2
sp|Q9JKY0|CNOT9_MOUSE	sp|Q9JKY0|CNOT9_MOUSE	8	8	8	sp|Q9JKY0|CNOT9_MOUSE CCR4-NOT transcription complex subunit 9 OS=Mus musculus OX=10090 GN=Cnot9 PE=1 SV=1	CCR4-NOT transcription complex subunit 9	Cnot9	1	8	8	8	1	0	1	0	4	3	4	3	0	0	0	1	5	3	2	5	0	0	0	0	6	4	4	5	1	0	1	0	4	3	4	3	0	0	0	1	5	3
sp|Q99MN1|SYK_MOUSE;tr|Q8R2P8|Q8R2P8_MOUSE	sp|Q99MN1|SYK_MOUSE;tr|Q8R2P8|Q8R2P8_MOUSE	12;10	12;10	12;10	sp|Q99MN1|SYK_MOUSE Lysine--tRNA ligase OS=Mus musculus OX=10090 GN=Kars1 PE=1 SV=1;tr|Q8R2P8|Q8R2P8_MOUSE Lysine--tRNA ligase OS=Mus musculus OX=10090 GN=Kars PE=1 SV=1	Lysine--tRNA ligase	Kars1	2	12	12	12	0	0	0	0	7	4	2	1	1	0	0	0	5	2	1	10	0	0	0	0	3	3	4	2	0	0	0	0	7	4	2	1	1	0	0	0	5	2
sp|P61965|WDR5_MOUSE;tr|F6Q3W0|F6Q3W0_MOUSE	sp|P61965|WDR5_MOUSE	8;3	8;3	8;3	sp|P61965|WDR5_MOUSE WD repeat-containing protein 5 OS=Mus musculus OX=10090 GN=Wdr5 PE=1 SV=1	WD repeat-containing protein 5	Wdr5	2	8	8	8	1	1	1	1	3	3	3	3	1	1	1	1	2	3	4	3	1	0	1	0	4	0	4	3	1	1	1	1	3	3	3	3	1	1	1	1	2	3
sp|Q91WV0|NC2B_MOUSE	sp|Q91WV0|NC2B_MOUSE	3	3	3	sp|Q91WV0|NC2B_MOUSE Protein Dr1 OS=Mus musculus OX=10090 GN=Dr1 PE=1 SV=1	Protein Dr1	Dr1	1	3	3	3	1	2	2	0	1	1	1	1	0	1	1	0	1	1	1	1	0	0	1	0	1	1	1	1	1	2	2	0	1	1	1	1	0	1	1	0	1	1
sp|Q9Z1J1|TF7L1_MOUSE;tr|A1A550|A1A550_MOUSE;tr|A1A549|A1A549_MOUSE;tr|F6VNH1|F6VNH1_MOUSE;tr|A0A5F8MPS9|A0A5F8MPS9_MOUSE;tr|D3Z1L0|D3Z1L0_MOUSE;tr|Q8C402|Q8C402_MOUSE;tr|D3Z654|D3Z654_MOUSE;tr|Q8BGZ9|Q8BGZ9_MOUSE;sp|P27782|LEF1_MOUSE	sp|Q9Z1J1|TF7L1_MOUSE;tr|A1A550|A1A550_MOUSE;tr|A1A549|A1A549_MOUSE	6;6;6;1;1;1;1;1;1;1	6;6;6;1;1;1;1;1;1;1	5;5;5;1;0;0;0;0;0;0	sp|Q9Z1J1|TF7L1_MOUSE Transcription factor 7-like 1 OS=Mus musculus OX=10090 GN=Tcf7l1 PE=1 SV=2;tr|A1A550|A1A550_MOUSE Transcription factor 3 OS=Mus musculus OX=10090 GN=Tcf7l1 PE=1 SV=1;tr|A1A549|A1A549_MOUSE Transcription factor 3 OS=Mus musculus OX=100	Transcription factor 7-like 1	Tcf7l1	10	6	6	5	0	0	0	0	3	4	3	1	0	0	0	0	4	2	3	3	0	0	0	0	4	4	4	4	0	0	0	0	3	4	3	1	0	0	0	0	4	2
sp|P50247|SAHH_MOUSE;tr|A2ALT5|A2ALT5_MOUSE	sp|P50247|SAHH_MOUSE	8;3	8;3	8;3	sp|P50247|SAHH_MOUSE Adenosylhomocysteinase OS=Mus musculus OX=10090 GN=Ahcy PE=1 SV=3	Adenosylhomocysteinase	Ahcy	2	8	8	8	0	0	0	0	5	3	4	2	0	0	0	0	5	2	0	4	0	0	0	0	4	2	3	1	0	0	0	0	5	3	4	2	0	0	0	0	5	2
sp|Q91WT4|DJC17_MOUSE	sp|Q91WT4|DJC17_MOUSE	6	6	6	sp|Q91WT4|DJC17_MOUSE DnaJ homolog subfamily C member 17 OS=Mus musculus OX=10090 GN=Dnajc17 PE=1 SV=2	DnaJ homolog subfamily C member 17	Dnajc17	1	6	6	6	1	1	0	0	2	3	2	1	1	1	0	2	1	2	3	3	1	0	0	1	3	2	2	3	1	1	0	0	2	3	2	1	1	1	0	2	1	2
sp|Q62167|DDX3X_MOUSE;sp|P16381|DDX3L_MOUSE;sp|Q62095|DDX3Y_MOUSE;sp|Q61496|DDX4_MOUSE;tr|Q3V086|Q3V086_MOUSE	sp|Q62167|DDX3X_MOUSE;sp|P16381|DDX3L_MOUSE;sp|Q62095|DDX3Y_MOUSE	8;7;6;1;1	7;6;5;1;1	7;6;5;1;1	sp|Q62167|DDX3X_MOUSE ATP-dependent RNA helicase DDX3X OS=Mus musculus OX=10090 GN=Ddx3x PE=1 SV=3;sp|P16381|DDX3L_MOUSE Putative ATP-dependent RNA helicase Pl10 OS=Mus musculus OX=10090 GN=D1Pas1 PE=1 SV=1;sp|Q62095|DDX3Y_MOUSE ATP-dependent RNA helicase	ATP-dependent RNA helicase DDX3X	Ddx3x	5	8	7	7	0	0	0	0	3	5	6	5	0	0	0	0	4	4	4	4	0	0	0	0	4	3	3	4	0	0	0	0	2	4	5	4	0	0	0	0	3	3
tr|Q99N15|Q99N15_MOUSE;tr|A2AFQ2|A2AFQ2_MOUSE;sp|O08756|HCD2_MOUSE	tr|Q99N15|Q99N15_MOUSE;tr|A2AFQ2|A2AFQ2_MOUSE;sp|O08756|HCD2_MOUSE	5;4;3	5;4;3	5;4;3	tr|Q99N15|Q99N15_MOUSE 17beta-hydroxysteroid dehydrogenase type 10/short chain L-3-hydroxyacyl-CoA dehydrogenase OS=Mus musculus OX=10090 GN=Hsd17b10 PE=1 SV=1;tr|A2AFQ2|A2AFQ2_MOUSE 3-hydroxyacyl-CoA dehydrogenase type-2 OS=Mus musculus OX=10090 GN=Hsd17b	17beta-hydroxysteroid dehydrogenase type 10/short chain L-3-hydroxyacyl-CoA dehydrogenase	Hsd17b10	3	5	5	5	0	0	0	0	4	3	2	2	0	0	0	0	5	3	2	2	0	0	0	0	3	2	3	2	0	0	0	0	4	3	2	2	0	0	0	0	5	3
sp|P11404|FABPH_MOUSE	sp|P11404|FABPH_MOUSE	5	5	5	sp|P11404|FABPH_MOUSE Fatty acid-binding protein, heart OS=Mus musculus OX=10090 GN=Fabp3 PE=1 SV=5	Fatty acid-binding protein, heart	Fabp3	1	5	5	5	0	0	0	0	3	3	3	1	0	0	0	0	4	2	1	3	0	0	0	0	3	2	3	3	0	0	0	0	3	3	3	1	0	0	0	0	4	2
sp|Q3UL36|ARGL1_MOUSE;tr|A0A140LIS5|A0A140LIS5_MOUSE	sp|Q3UL36|ARGL1_MOUSE;tr|A0A140LIS5|A0A140LIS5_MOUSE	9;7	9;7	9;7	sp|Q3UL36|ARGL1_MOUSE Arginine and glutamate-rich protein 1 OS=Mus musculus OX=10090 GN=Arglu1 PE=1 SV=2;tr|A0A140LIS5|A0A140LIS5_MOUSE Arginine and glutamate-rich protein 1 (Fragment) OS=Mus musculus OX=10090 GN=Arglu1 PE=1 SV=1	Arginine and glutamate-rich protein 1	Arglu1	2	9	9	9	6	2	4	2	1	1	1	0	0	3	0	3	0	1	1	0	2	4	2	7	1	1	1	1	6	2	4	2	1	1	1	0	0	3	0	3	0	1
tr|D3Z4V1|D3Z4V1_MOUSE;sp|Q922V4|PLRG1_MOUSE;tr|F8WI31|F8WI31_MOUSE	tr|D3Z4V1|D3Z4V1_MOUSE;sp|Q922V4|PLRG1_MOUSE;tr|F8WI31|F8WI31_MOUSE	6;6;4	6;6;4	6;6;4	tr|D3Z4V1|D3Z4V1_MOUSE Pleiotropic regulator 1 OS=Mus musculus OX=10090 GN=Plrg1 PE=1 SV=1;sp|Q922V4|PLRG1_MOUSE Pleiotropic regulator 1 OS=Mus musculus OX=10090 GN=Plrg1 PE=1 SV=1;tr|F8WI31|F8WI31_MOUSE Pleiotropic regulator 1 OS=Mus musculus OX=10090 GN=	Pleiotropic regulator 1	Plrg1	3	6	6	6	0	0	0	0	3	3	3	1	0	0	0	0	1	4	2	3	0	0	0	0	2	4	2	2	0	0	0	0	3	3	3	1	0	0	0	0	1	4
sp|P59999|ARPC4_MOUSE;tr|Q3TX55|Q3TX55_MOUSE;tr|E9PWA7|E9PWA7_MOUSE	sp|P59999|ARPC4_MOUSE;tr|Q3TX55|Q3TX55_MOUSE;tr|E9PWA7|E9PWA7_MOUSE	4;2;2	4;2;2	4;2;2	sp|P59999|ARPC4_MOUSE Actin-related protein 2/3 complex subunit 4 OS=Mus musculus OX=10090 GN=Arpc4 PE=1 SV=3;tr|Q3TX55|Q3TX55_MOUSE Actin-related protein 2/3 complex subunit 4 OS=Mus musculus OX=10090 GN=Arpc4 PE=1 SV=1;tr|E9PWA7|E9PWA7_MOUSE Actin-relate	Actin-related protein 2/3 complex subunit 4	Arpc4	3	4	4	4	0	0	0	0	3	3	3	2	0	0	0	0	2	2	2	3	0	0	0	0	3	2	3	1	0	0	0	0	3	3	3	2	0	0	0	0	2	2
sp|P62627|DLRB1_MOUSE;tr|A2AVR9|A2AVR9_MOUSE	sp|P62627|DLRB1_MOUSE;tr|A2AVR9|A2AVR9_MOUSE	5;4	5;4	5;4	sp|P62627|DLRB1_MOUSE Dynein light chain roadblock-type 1 OS=Mus musculus OX=10090 GN=Dynlrb1 PE=1 SV=3;tr|A2AVR9|A2AVR9_MOUSE Dynein light chain roadblock OS=Mus musculus OX=10090 GN=Dynlrb1 PE=1 SV=1	Dynein light chain roadblock-type 1	Dynlrb1	2	5	5	5	0	0	0	0	2	3	2	2	0	0	0	0	3	2	2	3	0	0	0	0	2	5	3	2	0	0	0	0	2	3	2	2	0	0	0	0	3	2
sp|Q3UEB3|PUF60_MOUSE	sp|Q3UEB3|PUF60_MOUSE	9	9	9	sp|Q3UEB3|PUF60_MOUSE Poly(U)-binding-splicing factor PUF60 OS=Mus musculus OX=10090 GN=Puf60 PE=1 SV=2	Poly(U)-binding-splicing factor PUF60	Puf60	1	9	9	9	0	0	0	0	4	5	3	2	0	0	0	0	5	3	3	5	0	0	0	0	4	2	3	2	0	0	0	0	4	5	3	2	0	0	0	0	5	3
sp|Q3TXS7|PSMD1_MOUSE;tr|J3QN38|J3QN38_MOUSE	sp|Q3TXS7|PSMD1_MOUSE	8;1	8;1	8;1	sp|Q3TXS7|PSMD1_MOUSE 26S proteasome non-ATPase regulatory subunit 1 OS=Mus musculus OX=10090 GN=Psmd1 PE=1 SV=1	26S proteasome non-ATPase regulatory subunit 1	Psmd1	2	8	8	8	0	0	1	0	2	4	3	2	0	0	0	0	5	1	2	1	0	0	0	0	4	1	2	2	0	0	1	0	2	4	3	2	0	0	0	0	5	1
sp|Q99JP4|CDC26_MOUSE	sp|Q99JP4|CDC26_MOUSE	5	5	5	sp|Q99JP4|CDC26_MOUSE Anaphase-promoting complex subunit CDC26 OS=Mus musculus OX=10090 GN=Cdc26 PE=1 SV=1	Anaphase-promoting complex subunit CDC26	Cdc26	1	5	5	5	1	1	1	0	1	2	3	1	1	0	1	1	3	3	0	1	1	0	2	1	3	1	2	2	1	1	1	0	1	2	3	1	1	0	1	1	3	3
sp|Q8R2M2|TDIF2_MOUSE	sp|Q8R2M2|TDIF2_MOUSE	3	3	3	sp|Q8R2M2|TDIF2_MOUSE Deoxynucleotidyltransferase terminal-interacting protein 2 OS=Mus musculus OX=10090 GN=Dnttip2 PE=1 SV=1	Deoxynucleotidyltransferase terminal-interacting protein 2	Dnttip2	1	3	3	3	0	0	0	0	2	3	1	1	0	0	0	0	2	1	2	2	0	0	0	0	2	2	2	3	0	0	0	0	2	3	1	1	0	0	0	0	2	1
sp|Q9CQJ4|RING2_MOUSE;tr|A0A087WRE9|A0A087WRE9_MOUSE;tr|A0A087WQQ3|A0A087WQQ3_MOUSE;tr|A0A087WP87|A0A087WP87_MOUSE;sp|O35730|RING1_MOUSE	sp|Q9CQJ4|RING2_MOUSE;tr|A0A087WRE9|A0A087WRE9_MOUSE	8;5;3;1;1	8;5;3;1;1	8;5;3;1;1	sp|Q9CQJ4|RING2_MOUSE E3 ubiquitin-protein ligase RING2 OS=Mus musculus OX=10090 GN=Rnf2 PE=1 SV=1;tr|A0A087WRE9|A0A087WRE9_MOUSE E3 ubiquitin-protein ligase RING2 OS=Mus musculus OX=10090 GN=Rnf2 PE=1 SV=1	E3 ubiquitin-protein ligase RING2	Rnf2	5	8	8	8	0	0	0	0	3	4	2	4	0	0	0	0	5	2	4	3	0	0	0	0	4	3	5	5	0	0	0	0	3	4	2	4	0	0	0	0	5	2
sp|Q99ME9|NOG1_MOUSE;tr|A0A217FL53|A0A217FL53_MOUSE	sp|Q99ME9|NOG1_MOUSE	9;1	9;1	9;1	sp|Q99ME9|NOG1_MOUSE Nucleolar GTP-binding protein 1 OS=Mus musculus OX=10090 GN=Gtpbp4 PE=1 SV=3	Nucleolar GTP-binding protein 1	Gtpbp4	2	9	9	9	0	0	1	0	3	3	2	2	0	0	1	0	2	2	2	4	0	0	0	0	6	0	3	3	0	0	1	0	3	3	2	2	0	0	1	0	2	2
tr|F8WIN2|F8WIN2_MOUSE;sp|Q9Z1N7|ARI3B_MOUSE;tr|F6TCR9|F6TCR9_MOUSE;tr|Q3V3M5|Q3V3M5_MOUSE;tr|E9PW42|E9PW42_MOUSE	tr|F8WIN2|F8WIN2_MOUSE;sp|Q9Z1N7|ARI3B_MOUSE	7;7;1;1;1	7;7;1;1;1	6;6;1;1;1	tr|F8WIN2|F8WIN2_MOUSE AT-rich interactive domain-containing protein 3B OS=Mus musculus OX=10090 GN=Arid3b PE=1 SV=1;sp|Q9Z1N7|ARI3B_MOUSE AT-rich interactive domain-containing protein 3B OS=Mus musculus OX=10090 GN=Arid3b PE=1 SV=1	AT-rich interactive domain-containing protein 3B	Arid3b	5	7	7	6	0	0	0	0	2	3	3	2	1	2	0	1	5	5	2	3	0	1	1	2	3	3	3	2	0	0	0	0	2	3	3	2	1	2	0	1	5	5
tr|F8WIR1|F8WIR1_MOUSE;sp|P18242|CATD_MOUSE;tr|A0A1B0GT66|A0A1B0GT66_MOUSE;tr|F6Y6L6|F6Y6L6_MOUSE	tr|F8WIR1|F8WIR1_MOUSE;sp|P18242|CATD_MOUSE;tr|A0A1B0GT66|A0A1B0GT66_MOUSE;tr|F6Y6L6|F6Y6L6_MOUSE	5;5;4;4	5;5;4;4	5;5;4;4	tr|F8WIR1|F8WIR1_MOUSE Cathepsin D OS=Mus musculus OX=10090 GN=Ctsd PE=1 SV=2;sp|P18242|CATD_MOUSE Cathepsin D OS=Mus musculus OX=10090 GN=Ctsd PE=1 SV=1;tr|A0A1B0GT66|A0A1B0GT66_MOUSE Predicted gene, 49369 (Fragment) OS=Mus musculus OX=10090 GN=Gm49369 PE	Cathepsin D	Ctsd	4	5	5	5	0	0	0	0	2	2	1	1	0	0	0	0	3	2	1	1	0	0	0	0	2	1	1	1	0	0	0	0	2	2	1	1	0	0	0	0	3	2
sp|Q4VBE8|WDR18_MOUSE	sp|Q4VBE8|WDR18_MOUSE	8	8	8	sp|Q4VBE8|WDR18_MOUSE WD repeat-containing protein 18 OS=Mus musculus OX=10090 GN=Wdr18 PE=1 SV=1	WD repeat-containing protein 18	Wdr18	1	8	8	8	0	0	0	0	5	4	4	1	0	0	0	0	4	4	2	3	0	0	0	0	4	1	3	2	0	0	0	0	5	4	4	1	0	0	0	0	4	4
sp|Q91WM3|U3IP2_MOUSE	sp|Q91WM3|U3IP2_MOUSE	7	7	7	sp|Q91WM3|U3IP2_MOUSE U3 small nucleolar RNA-interacting protein 2 OS=Mus musculus OX=10090 GN=Rrp9 PE=1 SV=1	U3 small nucleolar RNA-interacting protein 2	Rrp9	1	7	7	7	1	2	2	1	2	3	2	3	1	2	1	2	3	2	3	2	2	2	2	1	1	4	1	3	1	2	2	1	2	3	2	3	1	2	1	2	3	2
sp|Q63850|NUP62_MOUSE;tr|A0A140LJH5|A0A140LJH5_MOUSE;tr|A0A140LJ77|A0A140LJ77_MOUSE	sp|Q63850|NUP62_MOUSE	7;1;1	7;1;1	7;1;1	sp|Q63850|NUP62_MOUSE Nuclear pore glycoprotein p62 OS=Mus musculus OX=10090 GN=Nup62 PE=1 SV=2	Nuclear pore glycoprotein p62	Nup62	3	7	7	7	0	0	0	0	1	2	2	1	0	0	0	0	0	4	4	5	0	0	0	0	2	5	2	3	0	0	0	0	1	2	2	1	0	0	0	0	0	4
sp|P97450|ATP5J_MOUSE;tr|E9QAD6|E9QAD6_MOUSE	sp|P97450|ATP5J_MOUSE	5;2	5;2	5;2	sp|P97450|ATP5J_MOUSE ATP synthase-coupling factor 6, mitochondrial OS=Mus musculus OX=10090 GN=Atp5pf PE=1 SV=1	ATP synthase-coupling factor 6, mitochondrial	Atp5pf	2	5	5	5	0	0	0	0	0	2	0	2	0	0	0	0	1	1	2	3	0	0	0	0	2	3	2	2	0	0	0	0	0	2	0	2	0	0	0	0	1	1
tr|E9Q3G8|E9Q3G8_MOUSE;tr|A0A286YCP2|A0A286YCP2_MOUSE;tr|A0A286YE24|A0A286YE24_MOUSE	tr|E9Q3G8|E9Q3G8_MOUSE	13;4;1	13;4;1	13;4;1	tr|E9Q3G8|E9Q3G8_MOUSE Nucleoporin 153 OS=Mus musculus OX=10090 GN=Nup153 PE=1 SV=1	Nucleoporin 153	Nup153	3	13	13	13	1	1	1	1	2	3	3	2	2	1	1	1	3	4	3	4	1	0	0	1	5	4	3	2	1	1	1	1	2	3	3	2	2	1	1	1	3	4
tr|Q91Z50|Q91Z50_MOUSE;sp|P39749|FEN1_MOUSE	tr|Q91Z50|Q91Z50_MOUSE;sp|P39749|FEN1_MOUSE	6;4	6;4	6;4	tr|Q91Z50|Q91Z50_MOUSE Flap endonuclease 1 OS=Mus musculus OX=10090 GN=Fen1 PE=1 SV=1;sp|P39749|FEN1_MOUSE Flap endonuclease 1 OS=Mus musculus OX=10090 GN=Fen1 PE=1 SV=1	Flap endonuclease 1	Fen1	2	6	6	6	0	0	0	0	4	2	2	2	0	0	0	0	2	3	2	5	0	0	0	0	4	3	1	1	0	0	0	0	4	2	2	2	0	0	0	0	2	3
sp|P61089|UBE2N_MOUSE;tr|A0A1W2P7Z3|A0A1W2P7Z3_MOUSE	sp|P61089|UBE2N_MOUSE;tr|A0A1W2P7Z3|A0A1W2P7Z3_MOUSE	5;3	5;3	5;3	sp|P61089|UBE2N_MOUSE Ubiquitin-conjugating enzyme E2 N OS=Mus musculus OX=10090 GN=Ube2n PE=1 SV=1;tr|A0A1W2P7Z3|A0A1W2P7Z3_MOUSE Ubiquitin-conjugating enzyme E2 N OS=Mus musculus OX=10090 GN=Ube2n PE=1 SV=1	Ubiquitin-conjugating enzyme E2 N	Ube2n	2	5	5	5	0	0	0	0	3	2	2	2	0	0	0	0	4	2	1	3	0	0	0	0	4	2	3	2	0	0	0	0	3	2	2	2	0	0	0	0	4	2
sp|Q9QZD9|EIF3I_MOUSE;tr|A2AE03|A2AE03_MOUSE	sp|Q9QZD9|EIF3I_MOUSE	6;1	6;1	6;1	sp|Q9QZD9|EIF3I_MOUSE Eukaryotic translation initiation factor 3 subunit I OS=Mus musculus OX=10090 GN=Eif3i PE=1 SV=1	Eukaryotic translation initiation factor 3 subunit I	Eif3i	2	6	6	6	0	0	0	0	4	3	4	2	0	0	0	0	4	3	2	4	0	0	0	0	5	1	2	1	0	0	0	0	4	3	4	2	0	0	0	0	4	3
sp|Q9D3D9|ATPD_MOUSE	sp|Q9D3D9|ATPD_MOUSE	2	2	2	sp|Q9D3D9|ATPD_MOUSE ATP synthase subunit delta, mitochondrial OS=Mus musculus OX=10090 GN=Atp5f1d PE=1 SV=1	ATP synthase subunit delta, mitochondrial	Atp5f1d	1	2	2	2	0	0	0	0	1	2	2	1	0	0	0	0	1	1	1	2	0	0	0	0	2	1	2	2	0	0	0	0	1	2	2	1	0	0	0	0	1	1
sp|Q6NV83|SR140_MOUSE;tr|A0A087WRG2|A0A087WRG2_MOUSE	sp|Q6NV83|SR140_MOUSE	9;3	9;3	9;3	sp|Q6NV83|SR140_MOUSE U2 snRNP-associated SURP motif-containing protein OS=Mus musculus OX=10090 GN=U2surp PE=1 SV=3	U2 snRNP-associated SURP motif-containing protein	U2surp	2	9	9	9	0	0	0	0	5	5	3	1	0	0	0	0	4	2	2	2	0	0	0	0	5	1	3	1	0	0	0	0	5	5	3	1	0	0	0	0	4	2
sp|Q9Z1Z2|STRAP_MOUSE	sp|Q9Z1Z2|STRAP_MOUSE	8	8	8	sp|Q9Z1Z2|STRAP_MOUSE Serine-threonine kinase receptor-associated protein OS=Mus musculus OX=10090 GN=Strap PE=1 SV=2	Serine-threonine kinase receptor-associated protein	Strap	1	8	8	8	0	0	0	0	5	5	4	4	0	0	0	0	7	1	2	4	0	0	0	0	3	0	2	2	0	0	0	0	5	5	4	4	0	0	0	0	7	1
sp|O54984|GET3_MOUSE;tr|A0A1B0GRE1|A0A1B0GRE1_MOUSE	sp|O54984|GET3_MOUSE	6;2	6;2	6;2	sp|O54984|GET3_MOUSE ATPase GET3 OS=Mus musculus OX=10090 GN=Get3 PE=1 SV=2	ATPase GET3	Get3	2	6	6	6	0	0	0	0	4	3	1	1	0	0	0	0	5	1	1	5	0	0	0	0	2	2	4	2	0	0	0	0	4	3	1	1	0	0	0	0	5	1
sp|Q9R069|BCAM_MOUSE;tr|D3YTK7|D3YTK7_MOUSE	sp|Q9R069|BCAM_MOUSE	7;3	7;3	7;3	sp|Q9R069|BCAM_MOUSE Basal cell adhesion molecule OS=Mus musculus OX=10090 GN=Bcam PE=1 SV=1	Basal cell adhesion molecule	Bcam	2	7	7	7	0	0	0	0	4	2	5	3	0	0	0	0	4	4	2	5	0	0	0	0	2	4	6	4	0	0	0	0	4	2	5	3	0	0	0	0	4	4
tr|E9Q2W9|E9Q2W9_MOUSE	tr|E9Q2W9|E9Q2W9_MOUSE	30	1	1	tr|E9Q2W9|E9Q2W9_MOUSE Alpha-actinin-4 (Fragment) OS=Mus musculus OX=10090 GN=Actn4 PE=1 SV=1	Alpha-actinin-4 (Fragment)	Actn4	1	30	1	1	4	0	5	0	20	20	17	24	0	0	0	1	17	17	20	18	1	1	0	5	20	18	18	19	0	0	0	0	1	1	1	1	0	0	0	0	1	1
tr|G3UXJ6|G3UXJ6_MOUSE;tr|G3UZI2|G3UZI2_MOUSE;tr|A0A0R4J259|A0A0R4J259_MOUSE;tr|G3V018|G3V018_MOUSE;sp|Q7TMK9|HNRPQ_MOUSE;tr|G3UWM1|G3UWM1_MOUSE;tr|G3XA76|G3XA76_MOUSE;tr|G3UZ48|G3UZ48_MOUSE;tr|A2AW41|A2AW41_MOUSE;tr|F7B5B5|F7B5B5_MOUSE;tr|Q8VHM5|Q8VHM5_MOUSE	tr|G3UXJ6|G3UXJ6_MOUSE;tr|G3UZI2|G3UZI2_MOUSE;tr|A0A0R4J259|A0A0R4J259_MOUSE;tr|G3V018|G3V018_MOUSE;sp|Q7TMK9|HNRPQ_MOUSE;tr|G3UWM1|G3UWM1_MOUSE;tr|G3XA76|G3XA76_MOUSE;tr|G3UZ48|G3UZ48_MOUSE	4;4;4;4;4;3;2;2;1;1;1	4;4;4;4;4;3;2;2;1;1;1	4;4;4;4;4;3;2;2;1;1;1	tr|G3UXJ6|G3UXJ6_MOUSE Heterogeneous nuclear ribonucleoprotein Q OS=Mus musculus OX=10090 GN=Syncrip PE=1 SV=1;tr|G3UZI2|G3UZI2_MOUSE Heterogeneous nuclear ribonucleoprotein Q OS=Mus musculus OX=10090 GN=Syncrip PE=1 SV=1;tr|A0A0R4J259|A0A0R4J259_MOUSE Het	Heterogeneous nuclear ribonucleoprotein Q	Syncrip	11	4	4	4	0	0	0	0	3	2	3	4	0	0	0	0	3	2	2	2	0	0	0	0	3	3	2	1	0	0	0	0	3	2	3	4	0	0	0	0	3	2
sp|P09528|FRIH_MOUSE;tr|A0A494B9D4|A0A494B9D4_MOUSE;tr|A0A494BA92|A0A494BA92_MOUSE;tr|A0A494BAP3|A0A494BAP3_MOUSE	sp|P09528|FRIH_MOUSE;tr|A0A494B9D4|A0A494B9D4_MOUSE;tr|A0A494BA92|A0A494BA92_MOUSE	6;3;3;2	6;3;3;2	6;3;3;2	sp|P09528|FRIH_MOUSE Ferritin heavy chain OS=Mus musculus OX=10090 GN=Fth1 PE=1 SV=2;tr|A0A494B9D4|A0A494B9D4_MOUSE Ferritin (Fragment) OS=Mus musculus OX=10090 GN=Fth1 PE=1 SV=1;tr|A0A494BA92|A0A494BA92_MOUSE Ferritin OS=Mus musculus OX=10090 GN=Fth1 PE=1	Ferritin heavy chain	Fth1	4	6	6	6	0	0	0	0	3	4	1	3	0	0	0	0	1	2	4	3	0	0	0	0	1	1	0	2	0	0	0	0	3	4	1	3	0	0	0	0	1	2
sp|P84104|SRSF3_MOUSE;tr|A0A3Q4EH04|A0A3Q4EH04_MOUSE;tr|A0A3Q4L335|A0A3Q4L335_MOUSE;tr|A0A3Q4L393|A0A3Q4L393_MOUSE;sp|Q8BL97|SRSF7_MOUSE	sp|P84104|SRSF3_MOUSE	4;1;1;1;1	4;1;1;1;1	4;1;1;1;1	sp|P84104|SRSF3_MOUSE Serine/arginine-rich splicing factor 3 OS=Mus musculus OX=10090 GN=Srsf3 PE=1 SV=1	Serine/arginine-rich splicing factor 3	Srsf3	5	4	4	4	1	0	0	0	3	2	2	2	1	0	0	1	4	1	1	0	0	0	0	0	3	2	2	2	1	0	0	0	3	2	2	2	1	0	0	1	4	1
sp|P60762|MO4L1_MOUSE;tr|A0A087WQ34|A0A087WQ34_MOUSE	sp|P60762|MO4L1_MOUSE;tr|A0A087WQ34|A0A087WQ34_MOUSE	10;5	10;5	1;1	sp|P60762|MO4L1_MOUSE Mortality factor 4-like protein 1 OS=Mus musculus OX=10090 GN=Morf4l1 PE=1 SV=2;tr|A0A087WQ34|A0A087WQ34_MOUSE Mortality factor 4-like protein 1 (Fragment) OS=Mus musculus OX=10090 GN=Morf4l1 PE=1 SV=1	Mortality factor 4-like protein 1	Morf4l1	2	10	10	1	1	0	1	1	5	6	5	2	1	1	1	1	6	4	1	5	0	2	0	1	5	4	4	5	1	0	1	1	5	6	5	2	1	1	1	1	6	4
sp|Q8BUI3|LRWD1_MOUSE;tr|H9KV12|H9KV12_MOUSE	sp|Q8BUI3|LRWD1_MOUSE;tr|H9KV12|H9KV12_MOUSE	5;3	5;3	5;3	sp|Q8BUI3|LRWD1_MOUSE Leucine-rich repeat and WD repeat-containing protein 1 OS=Mus musculus OX=10090 GN=LRWD1 PE=2 SV=1;tr|H9KV12|H9KV12_MOUSE Leucine-rich repeats and WD repeat domain-containing 1 (Fragment) OS=Mus musculus OX=10090 GN=Lrwd1 PE=1 SV=1	Leucine-rich repeat and WD repeat-containing protein 1	LRWD1	2	5	5	5	0	0	0	0	1	3	1	2	0	0	0	0	3	4	4	2	0	0	0	0	0	4	2	2	0	0	0	0	1	3	1	2	0	0	0	0	3	4
sp|Q93092|TALDO_MOUSE;tr|A0A1B0GR11|A0A1B0GR11_MOUSE	sp|Q93092|TALDO_MOUSE;tr|A0A1B0GR11|A0A1B0GR11_MOUSE	5;5	5;5	5;5	sp|Q93092|TALDO_MOUSE Transaldolase OS=Mus musculus OX=10090 GN=Taldo1 PE=1 SV=2;tr|A0A1B0GR11|A0A1B0GR11_MOUSE Transaldolase OS=Mus musculus OX=10090 GN=Taldo1 PE=1 SV=1	Transaldolase	Taldo1	2	5	5	5	0	0	0	0	2	2	3	2	0	0	0	0	5	1	2	2	0	0	0	0	3	1	2	2	0	0	0	0	2	2	3	2	0	0	0	0	5	1
tr|Q6GT24|Q6GT24_MOUSE;sp|O08709|PRDX6_MOUSE;tr|D3Z0Y2|D3Z0Y2_MOUSE;tr|A0A0A6YXQ7|A0A0A6YXQ7_MOUSE;tr|Q8BG37|Q8BG37_MOUSE	tr|Q6GT24|Q6GT24_MOUSE;sp|O08709|PRDX6_MOUSE;tr|D3Z0Y2|D3Z0Y2_MOUSE	7;7;5;1;1	7;7;5;1;1	7;7;5;1;1	tr|Q6GT24|Q6GT24_MOUSE Peroxiredoxin-6 OS=Mus musculus OX=10090 GN=Prdx6 PE=1 SV=1;sp|O08709|PRDX6_MOUSE Peroxiredoxin-6 OS=Mus musculus OX=10090 GN=Prdx6 PE=1 SV=3;tr|D3Z0Y2|D3Z0Y2_MOUSE Peroxiredoxin-6 OS=Mus musculus OX=10090 GN=Prdx6 PE=1 SV=1	Peroxiredoxin-6	Prdx6	5	7	7	7	0	0	0	0	5	3	3	1	0	0	0	0	4	3	3	5	0	0	0	0	2	3	3	2	0	0	0	0	5	3	3	1	0	0	0	0	4	3
tr|A0A0J9YTY0|A0A0J9YTY0_MOUSE;sp|Q8C1B7|SEP11_MOUSE;tr|A0A0J9YUL3|A0A0J9YUL3_MOUSE;tr|A0A0J9YVA6|A0A0J9YVA6_MOUSE;tr|A0A0J9YUV6|A0A0J9YUV6_MOUSE	tr|A0A0J9YTY0|A0A0J9YTY0_MOUSE;sp|Q8C1B7|SEP11_MOUSE;tr|A0A0J9YUL3|A0A0J9YUL3_MOUSE;tr|A0A0J9YVA6|A0A0J9YVA6_MOUSE	4;4;4;2;1	4;4;4;2;1	4;4;4;2;1	tr|A0A0J9YTY0|A0A0J9YTY0_MOUSE Septin-11 OS=Mus musculus OX=10090 GN=Septin11 PE=1 SV=1;sp|Q8C1B7|SEP11_MOUSE Septin-11 OS=Mus musculus OX=10090 GN=Septin11 PE=1 SV=4;tr|A0A0J9YUL3|A0A0J9YUL3_MOUSE Septin-11 OS=Mus musculus OX=10090 GN=Septin11 PE=1 SV=1;t	Septin-11	Septin11	5	4	4	4	0	0	0	0	2	1	1	0	0	0	0	1	2	2	1	3	0	1	0	0	1	1	2	1	0	0	0	0	2	1	1	0	0	0	0	1	2	2
sp|P05202|AATM_MOUSE	sp|P05202|AATM_MOUSE	6	6	6	sp|P05202|AATM_MOUSE Aspartate aminotransferase, mitochondrial OS=Mus musculus OX=10090 GN=Got2 PE=1 SV=1	Aspartate aminotransferase, mitochondrial	Got2	1	6	6	6	0	0	0	0	3	1	3	1	0	0	0	0	3	3	3	4	0	0	0	0	3	2	1	2	0	0	0	0	3	1	3	1	0	0	0	0	3	3
sp|Q921N6|DDX27_MOUSE;tr|H3BLJ6|H3BLJ6_MOUSE	sp|Q921N6|DDX27_MOUSE	8;2	8;2	8;2	sp|Q921N6|DDX27_MOUSE Probable ATP-dependent RNA helicase DDX27 OS=Mus musculus OX=10090 GN=Ddx27 PE=1 SV=3	Probable ATP-dependent RNA helicase DDX27	Ddx27	2	8	8	8	0	0	2	1	3	3	4	2	0	1	0	0	3	5	4	3	0	0	0	0	2	3	2	2	0	0	2	1	3	3	4	2	0	1	0	0	3	5
sp|Q9D0W5|PPIL1_MOUSE	sp|Q9D0W5|PPIL1_MOUSE	5	5	5	sp|Q9D0W5|PPIL1_MOUSE Peptidyl-prolyl cis-trans isomerase-like 1 OS=Mus musculus OX=10090 GN=Ppil1 PE=1 SV=1	Peptidyl-prolyl cis-trans isomerase-like 1	Ppil1	1	5	5	5	0	0	1	0	1	2	2	1	0	0	0	0	2	2	1	1	0	0	0	0	2	2	3	1	0	0	1	0	1	2	2	1	0	0	0	0	2	2
sp|Q8JZQ9|EIF3B_MOUSE;tr|A0A0G2JG48|A0A0G2JG48_MOUSE	sp|Q8JZQ9|EIF3B_MOUSE	12;1	12;1	12;1	sp|Q8JZQ9|EIF3B_MOUSE Eukaryotic translation initiation factor 3 subunit B OS=Mus musculus OX=10090 GN=Eif3b PE=1 SV=1	Eukaryotic translation initiation factor 3 subunit B	Eif3b	2	12	12	12	0	0	0	0	6	5	3	3	0	0	0	1	8	3	2	3	0	0	0	0	5	3	3	2	0	0	0	0	6	5	3	3	0	0	0	1	8	3
tr|T1ECW4|T1ECW4_MOUSE;sp|Q9WVB0|RBPMS_MOUSE;tr|S4R1Y2|S4R1Y2_MOUSE;tr|S4R2P3|S4R2P3_MOUSE;tr|S4R1A1|S4R1A1_MOUSE	tr|T1ECW4|T1ECW4_MOUSE;sp|Q9WVB0|RBPMS_MOUSE;tr|S4R1Y2|S4R1Y2_MOUSE	7;7;5;1;1	7;7;5;1;1	6;6;4;1;1	tr|T1ECW4|T1ECW4_MOUSE RNA-binding protein with multiple-splicing OS=Mus musculus OX=10090 GN=Rbpms PE=1 SV=1;sp|Q9WVB0|RBPMS_MOUSE RNA-binding protein with multiple splicing OS=Mus musculus OX=10090 GN=Rbpms PE=1 SV=2;tr|S4R1Y2|S4R1Y2_MOUSE RNA-binding pr	RNA-binding protein with multiple-splicing	Rbpms	5	7	7	6	0	0	1	0	2	4	3	4	0	0	0	0	3	3	4	4	0	0	0	0	2	2	3	3	0	0	1	0	2	4	3	4	0	0	0	0	3	3
tr|A0A1L1SSC0|A0A1L1SSC0_MOUSE;tr|A0A668KLE1|A0A668KLE1_MOUSE;tr|A0A0R4J169|A0A0R4J169_MOUSE;tr|E9QN52|E9QN52_MOUSE;sp|Q91WK0|LRRF2_MOUSE;tr|A0A0G2JEP4|A0A0G2JEP4_MOUSE;tr|A0A0G2JFV5|A0A0G2JFV5_MOUSE;tr|A0A1L1SVG1|A0A1L1SVG1_MOUSE;tr|A0A1L1SQW1|A0A1L1SQW1_MOUSE;tr|A0A0G2JDR6|A0A0G2JDR6_MOUSE;tr|A0A0G2JGZ1|A0A0G2JGZ1_MOUSE;tr|A0A087WSF5|A0A087WSF5_MOUSE;tr|G5E8E1|G5E8E1_MOUSE;tr|A0A087WNU6|A0A087W…	tr|A0A1L1SSC0|A0A1L1SSC0_MOUSE;tr|A0A668KLE1|A0A668KLE1_MOUSE;tr|A0A0R4J169|A0A0R4J169_MOUSE;tr|E9QN52|E9QN52_MOUSE;sp|Q91WK0|LRRF2_MOUSE;tr|A0A0G2JEP4|A0A0G2JEP4_MOUSE;tr|A0A0G2JFV5|A0A0G2JFV5_MOUSE;tr|A0A1L1SVG1|A0A1L1SVG1_MOUSE;tr|A0A1L1SQW1|A0A1L1SQW1_MOUSE	10;10;9;9;9;9;9;8;7;2;1;1;1;1;1;1;1	10;10;9;9;9;9;9;8;7;2;1;1;1;1;1;1;1	10;10;9;9;9;9;9;8;7;2;1;1;1;1;1;1;1	tr|A0A1L1SSC0|A0A1L1SSC0_MOUSE Leucine-rich repeat flightless-interacting protein 2 OS=Mus musculus OX=10090 GN=Lrrfip2 PE=1 SV=2;tr|A0A668KLE1|A0A668KLE1_MOUSE Leucine-rich repeat flightless-interacting protein 2 OS=Mus musculus OX=10090 GN=Lrrfip2 PE=1 S	Leucine-rich repeat flightless-interacting protein 2	Lrrfip2	17	10	10	10	2	0	2	0	2	4	4	1	0	2	0	2	2	3	2	4	1	1	0	4	3	2	3	4	2	0	2	0	2	4	4	1	0	2	0	2	2	3
sp|Q7TND5|RPF1_MOUSE;tr|A0A0G2JFR7|A0A0G2JFR7_MOUSE;tr|A0A0G2JEG7|A0A0G2JEG7_MOUSE	sp|Q7TND5|RPF1_MOUSE;tr|A0A0G2JFR7|A0A0G2JFR7_MOUSE	9;5;2	9;5;2	9;5;2	sp|Q7TND5|RPF1_MOUSE Ribosome production factor 1 OS=Mus musculus OX=10090 GN=Rpf1 PE=2 SV=2;tr|A0A0G2JFR7|A0A0G2JFR7_MOUSE Ribosome production factor 1 OS=Mus musculus OX=10090 GN=Rpf1 PE=1 SV=1	Ribosome production factor 1	Rpf1	3	9	9	9	0	0	0	0	1	4	3	2	0	0	0	0	3	4	4	5	0	0	0	0	3	4	3	5	0	0	0	0	1	4	3	2	0	0	0	0	3	4
tr|Q921K2|Q921K2_MOUSE	tr|Q921K2|Q921K2_MOUSE	16	16	2	tr|Q921K2|Q921K2_MOUSE Poly [ADP-ribose] polymerase OS=Mus musculus OX=10090 GN=Parp1 PE=1 SV=1	Poly [ADP-ribose] polymerase	Parp1	1	16	16	2	0	0	0	0	3	9	3	6	0	0	0	0	4	3	1	6	0	0	0	0	4	2	5	4	0	0	0	0	3	9	3	6	0	0	0	0	4	3
tr|E9Q0U7|E9Q0U7_MOUSE;sp|Q61699|HS105_MOUSE;tr|D3Z027|D3Z027_MOUSE;tr|D3Z3I9|D3Z3I9_MOUSE	tr|E9Q0U7|E9Q0U7_MOUSE;sp|Q61699|HS105_MOUSE	7;7;2;1	7;7;2;1	7;7;2;1	tr|E9Q0U7|E9Q0U7_MOUSE Heat shock protein 105 kDa OS=Mus musculus OX=10090 GN=Hsph1 PE=1 SV=1;sp|Q61699|HS105_MOUSE Heat shock protein 105 kDa OS=Mus musculus OX=10090 GN=Hsph1 PE=1 SV=2	Heat shock protein 105 kDa	Hsph1	4	7	7	7	0	0	0	0	5	2	5	2	0	0	0	0	6	3	2	4	0	0	0	0	3	2	4	3	0	0	0	0	5	2	5	2	0	0	0	0	6	3
sp|E9Q6W4|ZN296_MOUSE	sp|E9Q6W4|ZN296_MOUSE	6	6	6	sp|E9Q6W4|ZN296_MOUSE Zinc finger protein 296 OS=Mus musculus OX=10090 GN=Znf296 PE=1 SV=1	Zinc finger protein 296	Znf296	1	6	6	6	0	0	0	0	3	2	2	3	0	0	0	1	3	2	1	3	0	0	0	0	3	3	1	2	0	0	0	0	3	2	2	3	0	0	0	1	3	2
sp|Q8BLH7|HIRP3_MOUSE;tr|D3YWU7|D3YWU7_MOUSE	sp|Q8BLH7|HIRP3_MOUSE	10;1	10;1	10;1	sp|Q8BLH7|HIRP3_MOUSE HIRA-interacting protein 3 OS=Mus musculus OX=10090 GN=Hirip3 PE=1 SV=1	HIRA-interacting protein 3	Hirip3	2	10	10	10	1	1	2	2	3	1	2	2	1	1	0	2	2	2	2	3	1	3	2	2	1	1	2	4	1	1	2	2	3	1	2	2	1	1	0	2	2	2
tr|A0A1Y7VMH3|A0A1Y7VMH3_MOUSE;sp|Q80X41|VRK1_MOUSE;tr|A0A1Y7VLL5|A0A1Y7VLL5_MOUSE	tr|A0A1Y7VMH3|A0A1Y7VMH3_MOUSE;sp|Q80X41|VRK1_MOUSE	8;8;3	8;8;3	8;8;3	tr|A0A1Y7VMH3|A0A1Y7VMH3_MOUSE Serine/threonine-protein kinase VRK1 OS=Mus musculus OX=10090 GN=Vrk1 PE=1 SV=1;sp|Q80X41|VRK1_MOUSE Serine/threonine-protein kinase VRK1 OS=Mus musculus OX=10090 GN=Vrk1 PE=1 SV=2	Serine/threonine-protein kinase VRK1	Vrk1	3	8	8	8	1	1	1	1	4	3	4	3	2	1	2	0	3	4	3	3	1	1	1	1	4	2	3	3	1	1	1	1	4	3	4	3	2	1	2	0	3	4
sp|Q60972|RBBP4_MOUSE	sp|Q60972|RBBP4_MOUSE	5	5	2	sp|Q60972|RBBP4_MOUSE Histone-binding protein RBBP4 OS=Mus musculus OX=10090 GN=Rbbp4 PE=1 SV=5	Histone-binding protein RBBP4	Rbbp4	1	5	5	2	0	0	1	0	3	2	3	3	0	0	0	0	2	2	2	4	0	0	0	0	3	2	2	2	0	0	1	0	3	2	3	3	0	0	0	0	2	2
sp|P47738|ALDH2_MOUSE;tr|A0A0G2JEU1|A0A0G2JEU1_MOUSE;tr|A0A0G2JF60|A0A0G2JF60_MOUSE;tr|A0A0G2JFQ0|A0A0G2JFQ0_MOUSE;tr|D3YYF3|D3YYF3_MOUSE	sp|P47738|ALDH2_MOUSE;tr|A0A0G2JEU1|A0A0G2JEU1_MOUSE	7;6;3;3;1	7;6;3;3;1	7;6;3;3;1	sp|P47738|ALDH2_MOUSE Aldehyde dehydrogenase, mitochondrial OS=Mus musculus OX=10090 GN=Aldh2 PE=1 SV=1;tr|A0A0G2JEU1|A0A0G2JEU1_MOUSE Aldehyde dehydrogenase, mitochondrial OS=Mus musculus OX=10090 GN=Aldh2 PE=1 SV=1	Aldehyde dehydrogenase, mitochondrial	Aldh2	5	7	7	7	0	0	0	0	3	3	3	1	0	0	0	0	6	3	1	5	0	0	0	0	1	1	2	1	0	0	0	0	3	3	3	1	0	0	0	0	6	3
sp|Q7TQK4|EXOS3_MOUSE;tr|F6TGV1|F6TGV1_MOUSE	sp|Q7TQK4|EXOS3_MOUSE;tr|F6TGV1|F6TGV1_MOUSE	6;4	6;4	6;4	sp|Q7TQK4|EXOS3_MOUSE Exosome complex component RRP40 OS=Mus musculus OX=10090 GN=Exosc3 PE=1 SV=3;tr|F6TGV1|F6TGV1_MOUSE Exosome complex component RRP40 (Fragment) OS=Mus musculus OX=10090 GN=Exosc3 PE=1 SV=1	Exosome complex component RRP40	Exosc3	2	6	6	6	0	0	0	0	2	3	3	1	0	0	0	0	4	3	2	3	0	0	0	0	4	3	3	3	0	0	0	0	2	3	3	1	0	0	0	0	4	3
sp|P60766|CDC42_MOUSE	sp|P60766|CDC42_MOUSE	2	2	2	sp|P60766|CDC42_MOUSE Cell division control protein 42 homolog OS=Mus musculus OX=10090 GN=Cdc42 PE=1 SV=2	Cell division control protein 42 homolog	Cdc42	1	2	2	2	0	0	0	0	2	2	2	2	0	0	0	0	2	1	2	2	0	0	0	0	2	2	2	2	0	0	0	0	2	2	2	2	0	0	0	0	2	1
sp|Q9D7S7|RL22L_MOUSE	sp|Q9D7S7|RL22L_MOUSE	3	2	2	sp|Q9D7S7|RL22L_MOUSE 60S ribosomal protein L22-like 1 OS=Mus musculus OX=10090 GN=Rpl22l1 PE=1 SV=1	60S ribosomal protein L22-like 1	Rpl22l1	1	3	2	2	0	0	0	0	0	2	1	2	0	0	0	0	2	1	1	2	0	0	0	0	2	2	3	1	0	0	0	0	0	2	1	2	0	0	0	0	1	1
sp|Q9CXL3|CG050_MOUSE;tr|A0A0G2JEY4|A0A0G2JEY4_MOUSE	sp|Q9CXL3|CG050_MOUSE;tr|A0A0G2JEY4|A0A0G2JEY4_MOUSE	4;3	4;3	4;3	sp|Q9CXL3|CG050_MOUSE Uncharacterized protein C7orf50 homolog OS=Mus musculus OX=10090 PE=1 SV=3;tr|A0A0G2JEY4|A0A0G2JEY4_MOUSE RIKEN cDNA 3110082I17 gene OS=Mus musculus OX=10090 GN=3110082I17Rik PE=1 SV=1	Uncharacterized protein C7orf50 homolog OS=Mus musculus OX=10090 PE=1 SV=3;tr|A0A0G2JEY4|A0A0G2JEY4	RIKEN	2	4	4	4	1	1	1	1	2	1	1	1	1	2	1	1	1	1	1	1	0	1	1	2	1	1	1	1	1	1	1	1	2	1	1	1	1	2	1	1	1	1
tr|A2A5R8|A2A5R8_MOUSE;tr|Q9DBE7|Q9DBE7_MOUSE;sp|Q9Z108|STAU1_MOUSE;tr|A2A5S3|A2A5S3_MOUSE;tr|V9GX87|V9GX87_MOUSE	tr|A2A5R8|A2A5R8_MOUSE;tr|Q9DBE7|Q9DBE7_MOUSE;sp|Q9Z108|STAU1_MOUSE;tr|A2A5S3|A2A5S3_MOUSE;tr|V9GX87|V9GX87_MOUSE	8;8;7;7;6	8;8;7;7;6	8;8;7;7;6	tr|A2A5R8|A2A5R8_MOUSE Double-stranded RNA-binding protein Staufen homolog 1 OS=Mus musculus OX=10090 GN=Stau1 PE=1 SV=1;tr|Q9DBE7|Q9DBE7_MOUSE Double-stranded RNA-binding protein Staufen homolog 1 OS=Mus musculus OX=10090 GN=Stau1 PE=1 SV=1;sp|Q9Z108|STAU	Double-stranded RNA-binding protein Staufen homolog 1	Stau1	5	8	8	8	0	0	0	0	3	3	3	3	0	0	0	0	6	1	6	5	0	0	0	0	3	4	5	4	0	0	0	0	3	3	3	3	0	0	0	0	6	1
sp|Q60862|ORC2_MOUSE;tr|Q59IX1|Q59IX1_MOUSE;tr|A0A087WPP9|A0A087WPP9_MOUSE;tr|A0A087WSP9|A0A087WSP9_MOUSE	sp|Q60862|ORC2_MOUSE;tr|Q59IX1|Q59IX1_MOUSE;tr|A0A087WPP9|A0A087WPP9_MOUSE	4;3;2;1	4;3;2;1	4;3;2;1	sp|Q60862|ORC2_MOUSE Origin recognition complex subunit 2 OS=Mus musculus OX=10090 GN=Orc2 PE=1 SV=1;tr|Q59IX1|Q59IX1_MOUSE Origin recognition complex subunit 2 OS=Mus musculus OX=10090 GN=Orc2 PE=1 SV=1;tr|A0A087WPP9|A0A087WPP9_MOUSE Origin recognition co	Origin recognition complex subunit 2	Orc2	4	4	4	4	0	0	0	0	0	2	1	2	0	0	0	0	1	1	2	2	0	0	0	0	1	3	1	2	0	0	0	0	0	2	1	2	0	0	0	0	1	1
sp|O70456|1433S_MOUSE	sp|O70456|1433S_MOUSE	6	4	4	sp|O70456|1433S_MOUSE 14-3-3 protein sigma OS=Mus musculus OX=10090 GN=Sfn PE=1 SV=2	14-3-3 protein sigma	Sfn	1	6	4	4	0	0	0	0	3	2	4	2	0	0	0	0	4	1	2	4	0	0	0	0	5	4	6	5	0	0	0	0	1	1	2	1	0	0	0	0	3	0
sp|O35216|CENPA_MOUSE;tr|A0A0G2JGI2|A0A0G2JGI2_MOUSE;tr|A0A0G2JEV2|A0A0G2JEV2_MOUSE	sp|O35216|CENPA_MOUSE;tr|A0A0G2JGI2|A0A0G2JGI2_MOUSE;tr|A0A0G2JEV2|A0A0G2JEV2_MOUSE	2;1;1	2;1;1	2;1;1	sp|O35216|CENPA_MOUSE Histone H3-like centromeric protein A OS=Mus musculus OX=10090 GN=Cenpa PE=2 SV=1;tr|A0A0G2JGI2|A0A0G2JGI2_MOUSE Histone H3-like centromeric protein A (Fragment) OS=Mus musculus OX=10090 GN=Cenpa PE=1 SV=1;tr|A0A0G2JEV2|A0A0G2JEV2_MOU	Histone H3-like centromeric protein A	Cenpa	3	2	2	2	1	0	0	0	1	1	1	1	0	0	0	0	1	1	1	1	0	0	0	0	1	1	1	1	1	0	0	0	1	1	1	1	0	0	0	0	1	1
sp|Q6P5F9|XPO1_MOUSE;tr|A2AKT6|A2AKT6_MOUSE;tr|F6YA11|F6YA11_MOUSE	sp|Q6P5F9|XPO1_MOUSE	14;3;3	14;3;3	14;3;3	sp|Q6P5F9|XPO1_MOUSE Exportin-1 OS=Mus musculus OX=10090 GN=Xpo1 PE=1 SV=1	Exportin-1	Xpo1	3	14	14	14	0	0	0	0	7	4	2	0	0	0	0	0	11	1	1	3	0	0	0	0	3	4	7	3	0	0	0	0	7	4	2	0	0	0	0	0	11	1
sp|Q9D1L0|CHCH2_MOUSE;tr|D3Z5B1|D3Z5B1_MOUSE;tr|B2RPU8|B2RPU8_MOUSE	sp|Q9D1L0|CHCH2_MOUSE;tr|D3Z5B1|D3Z5B1_MOUSE;tr|B2RPU8|B2RPU8_MOUSE	1;1;1	1;1;1	1;1;1	sp|Q9D1L0|CHCH2_MOUSE Coiled-coil-helix-coiled-coil-helix domain-containing protein 2 OS=Mus musculus OX=10090 GN=Chchd2 PE=2 SV=1;tr|D3Z5B1|D3Z5B1_MOUSE Zinc finger, BED type-containing 5 (Fragment) OS=Mus musculus OX=10090 GN=Zbed5 PE=4 SV=8;tr|B2RPU8|B2	Coiled-coil-helix-coiled-coil-helix domain-containing protein 2	Chchd2	3	1	1	1	1	1	1	1	1	1	1	1	0	1	1	1	1	1	1	1	1	0	1	1	1	1	1	1	1	1	1	1	1	1	1	1	0	1	1	1	1	1
tr|A0A1Y7VP88|A0A1Y7VP88_MOUSE;tr|A0A1Y7VJX8|A0A1Y7VJX8_MOUSE;tr|E9QLH4|E9QLH4_MOUSE;sp|Q8C7M3|TRIM9_MOUSE	tr|A0A1Y7VP88|A0A1Y7VP88_MOUSE;tr|A0A1Y7VJX8|A0A1Y7VJX8_MOUSE;tr|E9QLH4|E9QLH4_MOUSE;sp|Q8C7M3|TRIM9_MOUSE	1;1;1;1	1;1;1;1	1;1;1;1	tr|A0A1Y7VP88|A0A1Y7VP88_MOUSE E3 ubiquitin-protein ligase TRIM9 OS=Mus musculus OX=10090 GN=Trim9 PE=1 SV=1;tr|A0A1Y7VJX8|A0A1Y7VJX8_MOUSE E3 ubiquitin-protein ligase TRIM9 (Fragment) OS=Mus musculus OX=10090 GN=Trim9 PE=1 SV=1;tr|E9QLH4|E9QLH4_MOUSE E3 u	E3 ubiquitin-protein ligase TRIM9	Trim9	4	1	1	1	0	0	0	0	0	1	1	1	0	0	0	0	1	0	1	1	0	0	0	0	1	1	1	1	0	0	0	0	0	1	1	1	0	0	0	0	1	0
sp|Q922U1|PRPF3_MOUSE;tr|E0CYD0|E0CYD0_MOUSE	sp|Q922U1|PRPF3_MOUSE	8;2	8;2	8;2	sp|Q922U1|PRPF3_MOUSE U4/U6 small nuclear ribonucleoprotein Prp3 OS=Mus musculus OX=10090 GN=Prpf3 PE=1 SV=1	U4/U6 small nuclear ribonucleoprotein Prp3	Prpf3	2	8	8	8	0	0	0	0	3	3	1	2	0	0	0	0	1	3	3	1	0	0	0	0	1	5	3	1	0	0	0	0	3	3	1	2	0	0	0	0	1	3
sp|P19324|SERPH_MOUSE;tr|A0A140LHR4|A0A140LHR4_MOUSE;tr|A0A140LHK0|A0A140LHK0_MOUSE	sp|P19324|SERPH_MOUSE;tr|A0A140LHR4|A0A140LHR4_MOUSE	8;5;3	8;5;3	8;5;3	sp|P19324|SERPH_MOUSE Serpin H1 OS=Mus musculus OX=10090 GN=Serpinh1 PE=1 SV=3;tr|A0A140LHR4|A0A140LHR4_MOUSE Serpin H1 (Fragment) OS=Mus musculus OX=10090 GN=Serpinh1 PE=1 SV=1	Serpin H1	Serpinh1	3	8	8	8	0	0	0	0	3	3	5	2	0	0	0	0	3	3	2	5	0	0	0	0	3	2	2	3	0	0	0	0	3	3	5	2	0	0	0	0	3	3
sp|P10493|NID1_MOUSE	sp|P10493|NID1_MOUSE	6	6	6	sp|P10493|NID1_MOUSE Nidogen-1 OS=Mus musculus OX=10090 GN=Nid1 PE=1 SV=2	Nidogen-1	Nid1	1	6	6	6	0	0	0	0	3	5	2	2	0	0	0	0	3	3	2	4	0	0	0	0	0	2	1	2	0	0	0	0	3	5	2	2	0	0	0	0	3	3
sp|Q9CWZ3|RBM8A_MOUSE;tr|A0A0G2JEA9|A0A0G2JEA9_MOUSE;tr|A0A0G2JFX7|A0A0G2JFX7_MOUSE;tr|A0A0N4SUH6|A0A0N4SUH6_MOUSE	sp|Q9CWZ3|RBM8A_MOUSE;tr|A0A0G2JEA9|A0A0G2JEA9_MOUSE;tr|A0A0G2JFX7|A0A0G2JFX7_MOUSE;tr|A0A0N4SUH6|A0A0N4SUH6_MOUSE	4;3;3;3	4;3;3;3	4;3;3;3	sp|Q9CWZ3|RBM8A_MOUSE RNA-binding protein 8A OS=Mus musculus OX=10090 GN=Rbm8a PE=1 SV=4;tr|A0A0G2JEA9|A0A0G2JEA9_MOUSE RNA-binding protein 8A OS=Mus musculus OX=10090 GN=Rbm8a PE=1 SV=1;tr|A0A0G2JFX7|A0A0G2JFX7_MOUSE RNA-binding protein 8A OS=Mus musculus	RNA-binding protein 8A	Rbm8a	4	4	4	4	0	0	0	0	2	3	3	3	0	0	0	0	3	2	3	3	0	0	0	0	2	3	1	2	0	0	0	0	2	3	3	3	0	0	0	0	3	2
tr|A0A2R8VKL5|A0A2R8VKL5_MOUSE;tr|E9Q066|E9Q066_MOUSE;tr|G3X9Q6|G3X9Q6_MOUSE;sp|Q8BWW4|LARP4_MOUSE;tr|A0A2R8W6Y5|A0A2R8W6Y5_MOUSE	tr|A0A2R8VKL5|A0A2R8VKL5_MOUSE;tr|E9Q066|E9Q066_MOUSE;tr|G3X9Q6|G3X9Q6_MOUSE;sp|Q8BWW4|LARP4_MOUSE;tr|A0A2R8W6Y5|A0A2R8W6Y5_MOUSE	7;7;7;7;5	7;7;7;7;5	7;7;7;7;5	tr|A0A2R8VKL5|A0A2R8VKL5_MOUSE La-related protein 4 OS=Mus musculus OX=10090 GN=Larp4 PE=1 SV=1;tr|E9Q066|E9Q066_MOUSE La-related protein 4 OS=Mus musculus OX=10090 GN=Larp4 PE=1 SV=1;tr|G3X9Q6|G3X9Q6_MOUSE La-related protein 4 OS=Mus musculus OX=10090 GN=	La-related protein 4	Larp4	5	7	7	7	0	0	0	1	3	3	4	3	1	0	1	0	2	3	3	3	2	0	1	0	4	4	2	3	0	0	0	1	3	3	4	3	1	0	1	0	2	3
sp|P62311|LSM3_MOUSE	sp|P62311|LSM3_MOUSE	1	1	1	sp|P62311|LSM3_MOUSE U6 snRNA-associated Sm-like protein LSm3 OS=Mus musculus OX=10090 GN=Lsm3 PE=1 SV=2	U6 snRNA-associated Sm-like protein LSm3	Lsm3	1	1	1	1	0	0	0	0	1	0	0	0	0	1	0	1	0	0	0	0	0	0	0	0	0	1	1	1	0	0	0	0	1	0	0	0	0	1	0	1	0	0
sp|P50518|VATE1_MOUSE;tr|A0A0N4SW34|A0A0N4SW34_MOUSE;tr|A0A0N4SW07|A0A0N4SW07_MOUSE;tr|A0A0N4SWA3|A0A0N4SWA3_MOUSE	sp|P50518|VATE1_MOUSE;tr|A0A0N4SW34|A0A0N4SW34_MOUSE;tr|A0A0N4SW07|A0A0N4SW07_MOUSE	4;2;2;1	4;2;2;1	4;2;2;1	sp|P50518|VATE1_MOUSE V-type proton ATPase subunit E 1 OS=Mus musculus OX=10090 GN=Atp6v1e1 PE=1 SV=2;tr|A0A0N4SW34|A0A0N4SW34_MOUSE V-type proton ATPase subunit E 1 (Fragment) OS=Mus musculus OX=10090 GN=Atp6v1e1 PE=1 SV=1;tr|A0A0N4SW07|A0A0N4SW07_MOUSE V	V-type proton ATPase subunit E 1	Atp6v1e1	4	4	4	4	0	0	0	0	1	2	2	1	0	0	0	0	1	2	1	3	0	0	0	0	3	3	3	2	0	0	0	0	1	2	2	1	0	0	0	0	1	2
sp|Q91VW3|SH3L3_MOUSE	sp|Q91VW3|SH3L3_MOUSE	2	2	2	sp|Q91VW3|SH3L3_MOUSE SH3 domain-binding glutamic acid-rich-like protein 3 OS=Mus musculus OX=10090 GN=Sh3bgrl3 PE=1 SV=1	SH3 domain-binding glutamic acid-rich-like protein 3	Sh3bgrl3	1	2	2	2	0	0	0	0	1	1	1	2	0	0	0	0	1	1	1	1	0	0	0	0	2	1	2	1	0	0	0	0	1	1	1	2	0	0	0	0	1	1
sp|P35564|CALX_MOUSE	sp|P35564|CALX_MOUSE	5	5	5	sp|P35564|CALX_MOUSE Calnexin OS=Mus musculus OX=10090 GN=Canx PE=1 SV=1	Calnexin	Canx	1	5	5	5	0	0	0	0	3	2	3	2	0	0	0	0	2	2	1	3	0	0	0	0	2	2	1	2	0	0	0	0	3	2	3	2	0	0	0	0	2	2
tr|Q8BVV6|Q8BVV6_MOUSE;sp|P59325|IF5_MOUSE;tr|A0A1Y7VKT5|A0A1Y7VKT5_MOUSE;tr|A0A1Y7VLL6|A0A1Y7VLL6_MOUSE;tr|A0A1Y7VLQ0|A0A1Y7VLQ0_MOUSE;tr|A0A1Y7VLK2|A0A1Y7VLK2_MOUSE;tr|A0A1Y7VNP4|A0A1Y7VNP4_MOUSE;tr|A0A1Y7VJG2|A0A1Y7VJG2_MOUSE	tr|Q8BVV6|Q8BVV6_MOUSE;sp|P59325|IF5_MOUSE;tr|A0A1Y7VKT5|A0A1Y7VKT5_MOUSE	4;4;2;1;1;1;1;1	4;4;2;1;1;1;1;1	4;4;2;1;1;1;1;1	tr|Q8BVV6|Q8BVV6_MOUSE Eukaryotic translation initiation factor 5 OS=Mus musculus OX=10090 GN=Eif5 PE=1 SV=1;sp|P59325|IF5_MOUSE Eukaryotic translation initiation factor 5 OS=Mus musculus OX=10090 GN=Eif5 PE=1 SV=1;tr|A0A1Y7VKT5|A0A1Y7VKT5_MOUSE Eukaryotic	Eukaryotic translation initiation factor 5	Eif5	8	4	4	4	0	0	0	0	2	2	0	2	0	0	0	0	1	1	0	1	0	0	0	0	0	2	1	1	0	0	0	0	2	2	0	2	0	0	0	0	1	1
sp|P08113|ENPL_MOUSE;tr|F7C312|F7C312_MOUSE	sp|P08113|ENPL_MOUSE	12;5	10;5	10;5	sp|P08113|ENPL_MOUSE Endoplasmin OS=Mus musculus OX=10090 GN=Hsp90b1 PE=1 SV=2	Endoplasmin	Hsp90b1	2	12	10	10	1	0	0	0	4	4	3	4	0	0	0	0	8	2	2	10	0	0	0	0	5	4	5	2	0	0	0	0	2	2	1	2	0	0	0	0	6	1
sp|Q9CPQ8|ATP5L_MOUSE	sp|Q9CPQ8|ATP5L_MOUSE	4	4	4	sp|Q9CPQ8|ATP5L_MOUSE ATP synthase subunit g, mitochondrial OS=Mus musculus OX=10090 GN=Atp5mg PE=1 SV=1	ATP synthase subunit g, mitochondrial	Atp5mg	1	4	4	4	0	0	0	0	1	2	2	2	0	0	0	0	3	1	1	3	0	0	0	0	3	1	2	4	0	0	0	0	1	2	2	2	0	0	0	0	3	1
tr|A0A0G2JDW2|A0A0G2JDW2_MOUSE;sp|P09542|MYL3_MOUSE;tr|A0A087WRZ7|A0A087WRZ7_MOUSE;tr|A0A0G2JDM3|A0A0G2JDM3_MOUSE;tr|E9PWG4|E9PWG4_MOUSE;sp|P05977|MYL1_MOUSE	tr|A0A0G2JDW2|A0A0G2JDW2_MOUSE;sp|P09542|MYL3_MOUSE;tr|A0A087WRZ7|A0A087WRZ7_MOUSE;tr|A0A0G2JDM3|A0A0G2JDM3_MOUSE;tr|E9PWG4|E9PWG4_MOUSE;sp|P05977|MYL1_MOUSE	2;2;1;1;1;1	2;2;1;1;1;1	2;2;1;1;1;1	tr|A0A0G2JDW2|A0A0G2JDW2_MOUSE Myosin light chain 3 (Fragment) OS=Mus musculus OX=10090 GN=Myl3 PE=1 SV=1;sp|P09542|MYL3_MOUSE Myosin light chain 3 OS=Mus musculus OX=10090 GN=Myl3 PE=1 SV=4;tr|A0A087WRZ7|A0A087WRZ7_MOUSE Myosin light chain 1/3, skeletal m	Myosin light chain 3 (Fragment)	Myl3	6	2	2	2	0	0	0	0	0	0	1	0	0	0	0	0	1	1	1	1	0	0	0	0	1	1	1	2	0	0	0	0	0	0	1	0	0	0	0	0	1	1
sp|P30416|FKBP4_MOUSE;tr|F6S2D5|F6S2D5_MOUSE;tr|F7CAT1|F7CAT1_MOUSE	sp|P30416|FKBP4_MOUSE	9;4;3	9;4;3	9;4;3	sp|P30416|FKBP4_MOUSE Peptidyl-prolyl cis-trans isomerase FKBP4 OS=Mus musculus OX=10090 GN=Fkbp4 PE=1 SV=5	Peptidyl-prolyl cis-trans isomerase FKBP4	Fkbp4	3	9	9	9	0	0	0	0	4	3	3	4	1	0	0	0	7	3	1	4	0	0	0	0	4	4	3	2	0	0	0	0	4	3	3	4	1	0	0	0	7	3
tr|A0A1D5RLW5|A0A1D5RLW5_MOUSE;sp|P62717|RL18A_MOUSE;tr|A0A1D5RM85|A0A1D5RM85_MOUSE;tr|A0A1D5RM79|A0A1D5RM79_MOUSE;tr|A0A1D5RMC7|A0A1D5RMC7_MOUSE;tr|A0A1D5RME4|A0A1D5RME4_MOUSE	tr|A0A1D5RLW5|A0A1D5RLW5_MOUSE;sp|P62717|RL18A_MOUSE;tr|A0A1D5RM85|A0A1D5RM85_MOUSE;tr|A0A1D5RM79|A0A1D5RM79_MOUSE	7;7;6;5;3;3	7;7;6;5;3;3	7;7;6;5;3;3	tr|A0A1D5RLW5|A0A1D5RLW5_MOUSE 60S ribosomal protein L18a OS=Mus musculus OX=10090 GN=Rpl18a PE=1 SV=1;sp|P62717|RL18A_MOUSE 60S ribosomal protein L18a OS=Mus musculus OX=10090 GN=Rpl18a PE=1 SV=1;tr|A0A1D5RM85|A0A1D5RM85_MOUSE 60S ribosomal protein L18a (	60S ribosomal protein L18a	Rpl18a	6	7	7	7	1	1	1	0	3	3	1	2	0	0	0	1	5	1	2	2	1	2	0	1	4	2	2	2	1	1	1	0	3	3	1	2	0	0	0	1	5	1
sp|Q8C2Q3|RBM14_MOUSE;tr|E9QL13|E9QL13_MOUSE;tr|J3QN51|J3QN51_MOUSE;tr|J3QPT3|J3QPT3_MOUSE;tr|B0LM42|B0LM42_MOUSE;tr|F7BGR7|F7BGR7_MOUSE	sp|Q8C2Q3|RBM14_MOUSE;tr|E9QL13|E9QL13_MOUSE	9;7;1;1;1;1	9;7;1;1;1;1	9;7;1;1;1;1	sp|Q8C2Q3|RBM14_MOUSE RNA-binding protein 14 OS=Mus musculus OX=10090 GN=Rbm14 PE=1 SV=1;tr|E9QL13|E9QL13_MOUSE RNA-binding protein 14 OS=Mus musculus OX=10090 GN=Rbm14 PE=1 SV=2	RNA-binding protein 14	Rbm14	6	9	9	9	0	0	0	0	5	5	4	2	0	0	0	0	2	1	4	5	0	0	0	0	4	2	2	3	0	0	0	0	5	5	4	2	0	0	0	0	2	1
tr|E9Q5B5|E9Q5B5_MOUSE;sp|O08528|HXK2_MOUSE;tr|E9Q9M6|E9Q9M6_MOUSE;tr|E9Q3Z4|E9Q3Z4_MOUSE;tr|E9Q8S8|E9Q8S8_MOUSE;sp|Q3TRM8|HXK3_MOUSE	tr|E9Q5B5|E9Q5B5_MOUSE;sp|O08528|HXK2_MOUSE	7;7;1;1;1;1	7;7;1;1;1;1	7;7;1;1;1;1	tr|E9Q5B5|E9Q5B5_MOUSE Hexokinase OS=Mus musculus OX=10090 GN=Hk2 PE=1 SV=1;sp|O08528|HXK2_MOUSE Hexokinase-2 OS=Mus musculus OX=10090 GN=Hk2 PE=1 SV=1	Hexokinase	Hk2	6	7	7	7	0	0	0	0	6	3	2	3	0	0	0	0	7	3	2	4	0	0	0	0	5	3	4	3	0	0	0	0	6	3	2	3	0	0	0	0	7	3
sp|Q3UHX9|CI114_MOUSE	sp|Q3UHX9|CI114_MOUSE	5	5	5	sp|Q3UHX9|CI114_MOUSE Putative methyltransferase C9orf114 homolog OS=Mus musculus OX=10090 GN=Spout1 PE=1 SV=1	Putative methyltransferase C9orf114 homolog	Spout1	1	5	5	5	0	0	0	0	3	2	3	1	0	0	0	0	3	3	3	5	0	0	0	0	2	2	2	2	0	0	0	0	3	2	3	1	0	0	0	0	3	3
tr|D3YTR4|D3YTR4_MOUSE;tr|D3YTR5|D3YTR5_MOUSE;sp|Q9Z2D8|MBD3_MOUSE;tr|F6WZH1|F6WZH1_MOUSE	tr|D3YTR4|D3YTR4_MOUSE;tr|D3YTR5|D3YTR5_MOUSE;sp|Q9Z2D8|MBD3_MOUSE	8;5;5;3	8;5;5;3	8;5;5;3	tr|D3YTR4|D3YTR4_MOUSE Methyl-CpG-binding domain protein 3 OS=Mus musculus OX=10090 GN=Mbd3 PE=1 SV=1;tr|D3YTR5|D3YTR5_MOUSE Methyl-CpG-binding domain protein 3 OS=Mus musculus OX=10090 GN=Mbd3 PE=1 SV=1;sp|Q9Z2D8|MBD3_MOUSE Methyl-CpG-binding domain prote	Methyl-CpG-binding domain protein 3	Mbd3	4	8	8	8	0	1	2	1	2	3	3	3	2	1	0	2	1	3	2	3	0	1	1	1	2	1	1	1	0	1	2	1	2	3	3	3	2	1	0	2	1	3
tr|Q5XK38|Q5XK38_MOUSE	tr|Q5XK38|Q5XK38_MOUSE	7	7	2	tr|Q5XK38|Q5XK38_MOUSE Hmgn2 protein OS=Mus musculus OX=10090 GN=Hmgn2 PE=1 SV=1	Hmgn2 protein	Hmgn2	1	7	7	2	3	1	2	2	1	3	2	1	1	1	1	2	3	4	0	2	1	2	1	1	3	3	2	3	3	1	2	2	1	3	2	1	1	1	1	2	3	4
sp|P97825|JUPI1_MOUSE	sp|P97825|JUPI1_MOUSE	4	4	4	sp|P97825|JUPI1_MOUSE Jupiter microtubule associated homolog 1 OS=Mus musculus OX=10090 GN=Jpt1 PE=1 SV=3	Jupiter microtubule associated homolog 1	Jpt1	1	4	4	4	1	1	0	2	0	1	0	1	2	2	2	2	2	0	2	1	2	2	2	2	2	2	3	3	1	1	0	2	0	1	0	1	2	2	2	2	2	0
sp|Q9CPY7|AMPL_MOUSE;tr|A0A0G2JEM7|A0A0G2JEM7_MOUSE	sp|Q9CPY7|AMPL_MOUSE	10;2	10;2	10;2	sp|Q9CPY7|AMPL_MOUSE Cytosol aminopeptidase OS=Mus musculus OX=10090 GN=Lap3 PE=1 SV=3	Cytosol aminopeptidase	Lap3	2	10	10	10	0	0	0	0	2	2	4	0	0	0	0	0	4	0	0	8	0	0	0	0	4	6	2	2	0	0	0	0	2	2	4	0	0	0	0	0	4	0
sp|P48024|EIF1_MOUSE	sp|P48024|EIF1_MOUSE	2	2	2	sp|P48024|EIF1_MOUSE Eukaryotic translation initiation factor 1 OS=Mus musculus OX=10090 GN=Eif1 PE=1 SV=2	Eukaryotic translation initiation factor 1	Eif1	1	2	2	2	0	0	0	0	1	0	2	2	0	0	0	0	0	1	2	2	0	0	0	0	0	1	2	1	0	0	0	0	1	0	2	2	0	0	0	0	0	1
sp|Q9R0P5|DEST_MOUSE	sp|Q9R0P5|DEST_MOUSE	4	4	4	sp|Q9R0P5|DEST_MOUSE Destrin OS=Mus musculus OX=10090 GN=Dstn PE=1 SV=3	Destrin	Dstn	1	4	4	4	0	0	0	0	4	1	2	1	0	0	0	0	3	0	2	2	0	0	0	0	2	1	2	1	0	0	0	0	4	1	2	1	0	0	0	0	3	0
sp|Q9D8B3|CHM4B_MOUSE;sp|Q9D7F7|CHM4C_MOUSE	sp|Q9D8B3|CHM4B_MOUSE	4;1	4;1	4;1	sp|Q9D8B3|CHM4B_MOUSE Charged multivesicular body protein 4b OS=Mus musculus OX=10090 GN=Chmp4b PE=1 SV=2	Charged multivesicular body protein 4b	Chmp4b	2	4	4	4	1	0	1	0	2	3	3	1	0	1	0	0	2	1	1	2	0	1	0	0	3	1	3	3	1	0	1	0	2	3	3	1	0	1	0	0	2	1
sp|O35344|IMA4_MOUSE	sp|O35344|IMA4_MOUSE	7	7	6	sp|O35344|IMA4_MOUSE Importin subunit alpha-4 OS=Mus musculus OX=10090 GN=Kpna3 PE=1 SV=1	Importin subunit alpha-4	Kpna3	1	7	7	6	0	2	2	0	1	2	2	2	1	1	0	2	1	1	3	2	2	1	0	2	1	1	1	1	0	2	2	0	1	2	2	2	1	1	0	2	1	1
tr|A0A0A6YWB3|A0A0A6YWB3_MOUSE;sp|Q3TFK5|GPTC4_MOUSE	tr|A0A0A6YWB3|A0A0A6YWB3_MOUSE;sp|Q3TFK5|GPTC4_MOUSE	7;7	7;7	7;7	tr|A0A0A6YWB3|A0A0A6YWB3_MOUSE G patch domain-containing protein 4 (Fragment) OS=Mus musculus OX=10090 GN=Gpatch4 PE=1 SV=1;sp|Q3TFK5|GPTC4_MOUSE G patch domain-containing protein 4 OS=Mus musculus OX=10090 GN=Gpatch4 PE=1 SV=1	G patch domain-containing protein 4 (Fragment)	Gpatch4	2	7	7	7	0	0	0	0	1	1	3	3	0	0	0	0	2	4	2	3	0	0	1	1	0	3	2	1	0	0	0	0	1	1	3	3	0	0	0	0	2	4
sp|P17751|TPIS_MOUSE;tr|H7BXC3|H7BXC3_MOUSE	sp|P17751|TPIS_MOUSE;tr|H7BXC3|H7BXC3_MOUSE	5;3	5;3	5;3	sp|P17751|TPIS_MOUSE Triosephosphate isomerase OS=Mus musculus OX=10090 GN=Tpi1 PE=1 SV=4;tr|H7BXC3|H7BXC3_MOUSE Triosephosphate isomerase OS=Mus musculus OX=10090 GN=Tpi1 PE=1 SV=1	Triosephosphate isomerase	Tpi1	2	5	5	5	0	0	1	0	4	4	3	2	0	0	0	0	1	1	2	4	0	0	0	0	2	1	2	1	0	0	1	0	4	4	3	2	0	0	0	0	1	1
tr|Q9CQ43|Q9CQ43_MOUSE;tr|Q8VCG1|Q8VCG1_MOUSE	tr|Q9CQ43|Q9CQ43_MOUSE;tr|Q8VCG1|Q8VCG1_MOUSE	3;3	3;3	3;3	tr|Q9CQ43|Q9CQ43_MOUSE Deoxyuridine 5-triphosphate nucleotidohydrolase OS=Mus musculus OX=10090 GN=Dut PE=1 SV=1;tr|Q8VCG1|Q8VCG1_MOUSE Deoxyuridine 5-triphosphate nucleotidohydrolase OS=Mus musculus OX=10090 GN=Dut PE=1 SV=1	Deoxyuridine 5-triphosphate nucleotidohydrolase	Dut	2	3	3	3	0	0	0	0	3	2	3	1	0	0	0	0	3	1	1	3	0	0	0	0	2	2	2	3	0	0	0	0	3	2	3	1	0	0	0	0	3	1
sp|P50516|VATA_MOUSE;tr|D3Z1B9|D3Z1B9_MOUSE;tr|D3YWH3|D3YWH3_MOUSE;tr|D3YZ23|D3YZ23_MOUSE	sp|P50516|VATA_MOUSE	10;4;2;1	10;4;2;1	10;4;2;1	sp|P50516|VATA_MOUSE V-type proton ATPase catalytic subunit A OS=Mus musculus OX=10090 GN=Atp6v1a PE=1 SV=2	V-type proton ATPase catalytic subunit A	Atp6v1a	4	10	10	10	0	0	0	0	3	2	2	1	0	0	0	0	5	1	1	4	0	0	0	0	5	3	3	2	0	0	0	0	3	2	2	1	0	0	0	0	5	1
sp|Q9D168|INT12_MOUSE	sp|Q9D168|INT12_MOUSE	3	3	3	sp|Q9D168|INT12_MOUSE Integrator complex subunit 12 OS=Mus musculus OX=10090 GN=Ints12 PE=1 SV=1	Integrator complex subunit 12	Ints12	1	3	3	3	0	0	0	0	2	2	2	1	0	0	0	0	2	2	2	2	0	0	0	0	3	2	1	2	0	0	0	0	2	2	2	1	0	0	0	0	2	2
sp|Q80W00|PP1RA_MOUSE	sp|Q80W00|PP1RA_MOUSE	10	10	10	sp|Q80W00|PP1RA_MOUSE Serine/threonine-protein phosphatase 1 regulatory subunit 10 OS=Mus musculus OX=10090 GN=Ppp1r10 PE=1 SV=1	Serine/threonine-protein phosphatase 1 regulatory subunit 10	Ppp1r10	1	10	10	10	1	1	2	0	2	5	3	4	2	1	0	0	3	3	3	4	1	1	0	1	4	4	4	5	1	1	2	0	2	5	3	4	2	1	0	0	3	3
sp|Q9WTP6|KAD2_MOUSE	sp|Q9WTP6|KAD2_MOUSE	5	5	5	sp|Q9WTP6|KAD2_MOUSE Adenylate kinase 2, mitochondrial OS=Mus musculus OX=10090 GN=Ak2 PE=1 SV=5	Adenylate kinase 2, mitochondrial	Ak2	1	5	5	5	0	0	0	0	1	2	3	2	0	0	0	0	3	3	1	3	0	0	0	0	3	2	1	3	0	0	0	0	1	2	3	2	0	0	0	0	3	3
tr|A0A2I3BPN6|A0A2I3BPN6_MOUSE;tr|E9QAP7|E9QAP7_MOUSE;tr|A0A3Q4EGS4|A0A3Q4EGS4_MOUSE;sp|G5E8Z2|TAF4B_MOUSE;tr|A0A3B2W725|A0A3B2W725_MOUSE	tr|A0A2I3BPN6|A0A2I3BPN6_MOUSE;tr|E9QAP7|E9QAP7_MOUSE	7;7;1;1;1	7;7;1;1;1	7;7;1;1;1	tr|A0A2I3BPN6|A0A2I3BPN6_MOUSE TATA-box-binding protein-associated factor 4 OS=Mus musculus OX=10090 GN=Taf4 PE=1 SV=1;tr|E9QAP7|E9QAP7_MOUSE TATA-box-binding protein-associated factor 4 OS=Mus musculus OX=10090 GN=Taf4 PE=1 SV=1	TATA-box-binding protein-associated factor 4	Taf4	5	7	7	7	0	0	0	0	1	3	0	1	2	1	0	2	2	3	5	2	1	1	0	0	2	4	4	4	0	0	0	0	1	3	0	1	2	1	0	2	2	3
sp|Q9DB15|RM12_MOUSE	sp|Q9DB15|RM12_MOUSE	3	3	3	sp|Q9DB15|RM12_MOUSE 39S ribosomal protein L12, mitochondrial OS=Mus musculus OX=10090 GN=Mrpl12 PE=1 SV=2	39S ribosomal protein L12, mitochondrial	Mrpl12	1	3	3	3	0	0	0	0	1	1	1	1	0	0	0	0	1	2	1	1	0	0	0	0	2	1	1	1	0	0	0	0	1	1	1	1	0	0	0	0	1	2
sp|Q91VR5|DDX1_MOUSE	sp|Q91VR5|DDX1_MOUSE	7	7	7	sp|Q91VR5|DDX1_MOUSE ATP-dependent RNA helicase DDX1 OS=Mus musculus OX=10090 GN=Ddx1 PE=1 SV=1	ATP-dependent RNA helicase DDX1	Ddx1	1	7	7	7	0	0	0	0	2	5	2	2	0	0	0	0	3	1	1	3	0	0	0	0	4	2	4	1	0	0	0	0	2	5	2	2	0	0	0	0	3	1
sp|Q9QYS9|QKI_MOUSE;tr|A0A3B2WCH2|A0A3B2WCH2_MOUSE	sp|Q9QYS9|QKI_MOUSE;tr|A0A3B2WCH2|A0A3B2WCH2_MOUSE	6;4	6;4	6;4	sp|Q9QYS9|QKI_MOUSE Protein quaking OS=Mus musculus OX=10090 GN=Qki PE=1 SV=1;tr|A0A3B2WCH2|A0A3B2WCH2_MOUSE Quaking (Fragment) OS=Mus musculus OX=10090 GN=Qk PE=1 SV=1	Protein quaking	Qki	2	6	6	6	0	0	0	0	3	2	3	3	0	0	0	0	3	2	2	2	0	0	0	0	4	4	3	3	0	0	0	0	3	2	3	3	0	0	0	0	3	2
sp|P51150|RAB7A_MOUSE;tr|A0A0N4SVR6|A0A0N4SVR6_MOUSE;tr|A0A0N4SVG9|A0A0N4SVG9_MOUSE	sp|P51150|RAB7A_MOUSE	9;4;4	9;4;4	9;4;4	sp|P51150|RAB7A_MOUSE Ras-related protein Rab-7a OS=Mus musculus OX=10090 GN=Rab7a PE=1 SV=2	Ras-related protein Rab-7a	Rab7a	3	9	9	9	0	0	0	0	4	3	2	0	0	0	0	0	7	0	3	4	0	0	0	0	5	5	4	2	0	0	0	0	4	3	2	0	0	0	0	0	7	0
tr|D3YYW8|D3YYW8_MOUSE;sp|Q91V81|RBM42_MOUSE	tr|D3YYW8|D3YYW8_MOUSE;sp|Q91V81|RBM42_MOUSE	4;4	4;4	4;4	tr|D3YYW8|D3YYW8_MOUSE RNA-binding motif protein 42 OS=Mus musculus OX=10090 GN=Rbm42 PE=1 SV=1;sp|Q91V81|RBM42_MOUSE RNA-binding protein 42 OS=Mus musculus OX=10090 GN=Rbm42 PE=1 SV=2	RNA-binding motif protein 42	Rbm42	2	4	4	4	1	0	1	0	3	3	1	2	0	0	0	0	1	1	2	2	0	0	0	0	2	2	2	1	1	0	1	0	3	3	1	2	0	0	0	0	1	1
tr|H3BLQ0|H3BLQ0_MOUSE;sp|Q7TNP2|2AAB_MOUSE;tr|Q3TTF6|Q3TTF6_MOUSE;tr|H3BKU1|H3BKU1_MOUSE;tr|G3UWS4|G3UWS4_MOUSE;tr|H3BIV7|H3BIV7_MOUSE;tr|H3BLE7|H3BLE7_MOUSE	tr|H3BLQ0|H3BLQ0_MOUSE;sp|Q7TNP2|2AAB_MOUSE;tr|Q3TTF6|Q3TTF6_MOUSE;tr|H3BKU1|H3BKU1_MOUSE;tr|G3UWS4|G3UWS4_MOUSE;tr|H3BIV7|H3BIV7_MOUSE;tr|H3BLE7|H3BLE7_MOUSE	5;5;5;5;5;3;3	3;3;3;3;3;1;3	3;3;3;3;3;1;3	tr|H3BLQ0|H3BLQ0_MOUSE Serine/threonine-protein phosphatase 2A 65 kDa regulatory subunit A beta isoform OS=Mus musculus OX=10090 GN=Ppp2r1b PE=1 SV=1;sp|Q7TNP2|2AAB_MOUSE Serine/threonine-protein phosphatase 2A 65 kDa regulatory subunit A beta isoform OS=M	Serine/threonine-protein phosphatase 2A 65 kDa regulatory subunit A beta isoform	Ppp2r1b	7	5	3	3	0	0	0	0	1	2	2	1	0	0	0	0	4	2	4	1	0	0	0	0	3	2	2	2	0	0	0	0	0	1	1	0	0	0	0	0	3	1
tr|D3YV69|D3YV69_MOUSE;sp|P35279|RAB6A_MOUSE;tr|A0A1L1SRS6|A0A1L1SRS6_MOUSE;sp|P61294|RAB6B_MOUSE;sp|Q8BHD0|RB39A_MOUSE	tr|D3YV69|D3YV69_MOUSE;sp|P35279|RAB6A_MOUSE;tr|A0A1L1SRS6|A0A1L1SRS6_MOUSE;sp|P61294|RAB6B_MOUSE;sp|Q8BHD0|RB39A_MOUSE	2;2;1;1;1	2;2;1;1;1	2;2;1;1;1	tr|D3YV69|D3YV69_MOUSE Ras-related protein Rab-6A OS=Mus musculus OX=10090 GN=Rab6a PE=1 SV=1;sp|P35279|RAB6A_MOUSE Ras-related protein Rab-6A OS=Mus musculus OX=10090 GN=Rab6a PE=1 SV=4;tr|A0A1L1SRS6|A0A1L1SRS6_MOUSE Ras-related protein Rab-6B OS=Mus musc	Ras-related protein Rab-6A	Rab6a	5	2	2	2	0	0	0	0	1	1	1	1	0	0	0	0	1	0	1	2	0	0	0	0	1	1	1	1	0	0	0	0	1	1	1	1	0	0	0	0	1	0
tr|Q3ULG5|Q3ULG5_MOUSE;sp|P97311|MCM6_MOUSE	tr|Q3ULG5|Q3ULG5_MOUSE;sp|P97311|MCM6_MOUSE	9;9	9;9	9;9	tr|Q3ULG5|Q3ULG5_MOUSE DNA helicase OS=Mus musculus OX=10090 GN=Mcm6 PE=1 SV=1;sp|P97311|MCM6_MOUSE DNA replication licensing factor MCM6 OS=Mus musculus OX=10090 GN=Mcm6 PE=1 SV=1	DNA helicase	Mcm6	2	9	9	9	0	0	0	0	3	3	5	1	0	0	0	0	4	1	2	6	0	0	0	0	2	1	2	2	0	0	0	0	3	3	5	1	0	0	0	0	4	1
tr|A0A0A6YY29|A0A0A6YY29_MOUSE;sp|Q9CXW3|CYBP_MOUSE	tr|A0A0A6YY29|A0A0A6YY29_MOUSE;sp|Q9CXW3|CYBP_MOUSE	4;4	4;4	4;4	tr|A0A0A6YY29|A0A0A6YY29_MOUSE Calcyclin-binding protein (Fragment) OS=Mus musculus OX=10090 GN=Cacybp PE=1 SV=1;sp|Q9CXW3|CYBP_MOUSE Calcyclin-binding protein OS=Mus musculus OX=10090 GN=Cacybp PE=1 SV=1	Calcyclin-binding protein (Fragment)	Cacybp	2	4	4	4	0	0	0	0	3	1	1	1	0	0	0	0	2	1	1	1	0	0	0	0	2	0	1	0	0	0	0	0	3	1	1	1	0	0	0	0	2	1
sp|P63037|DNJA1_MOUSE;tr|B1AXY1|B1AXY1_MOUSE;tr|B1AXX9|B1AXX9_MOUSE;tr|B1AXY0|B1AXY0_MOUSE	sp|P63037|DNJA1_MOUSE;tr|B1AXY1|B1AXY1_MOUSE;tr|B1AXX9|B1AXX9_MOUSE;tr|B1AXY0|B1AXY0_MOUSE	4;3;2;2	4;3;2;2	4;3;2;2	sp|P63037|DNJA1_MOUSE DnaJ homolog subfamily A member 1 OS=Mus musculus OX=10090 GN=Dnaja1 PE=1 SV=1;tr|B1AXY1|B1AXY1_MOUSE DnaJ homolog subfamily A member 1 (Fragment) OS=Mus musculus OX=10090 GN=Dnaja1 PE=1 SV=1;tr|B1AXX9|B1AXX9_MOUSE DnaJ homolog subfam	DnaJ homolog subfamily A member 1	Dnaja1	4	4	4	4	0	0	0	0	4	4	3	1	0	0	0	0	3	4	1	3	0	0	0	0	3	1	4	3	0	0	0	0	4	4	3	1	0	0	0	0	3	4
tr|F8WJK8|F8WJK8_MOUSE;sp|Q99L47|F10A1_MOUSE;tr|E9Q1V0|E9Q1V0_MOUSE;tr|E9Q1X9|E9Q1X9_MOUSE	tr|F8WJK8|F8WJK8_MOUSE;sp|Q99L47|F10A1_MOUSE;tr|E9Q1V0|E9Q1V0_MOUSE	7;7;4;1	7;7;4;1	7;7;4;1	tr|F8WJK8|F8WJK8_MOUSE Hsc70-interacting protein OS=Mus musculus OX=10090 GN=St13 PE=1 SV=1;sp|Q99L47|F10A1_MOUSE Hsc70-interacting protein OS=Mus musculus OX=10090 GN=St13 PE=1 SV=1;tr|E9Q1V0|E9Q1V0_MOUSE Hsc70-interacting protein (Fragment) OS=Mus muscul	Hsc70-interacting protein	St13	4	7	7	7	0	0	0	0	3	2	2	1	0	0	0	0	4	1	1	4	0	0	0	0	2	3	3	1	0	0	0	0	3	2	2	1	0	0	0	0	4	1
tr|F6TWX0|F6TWX0_MOUSE;tr|F7DFJ2|F7DFJ2_MOUSE;tr|A0A0R4J1Y8|A0A0R4J1Y8_MOUSE;tr|E0CYF3|E0CYF3_MOUSE;sp|P23708|NFYA_MOUSE;tr|Q9DBV7|Q9DBV7_MOUSE	tr|F6TWX0|F6TWX0_MOUSE;tr|F7DFJ2|F7DFJ2_MOUSE;tr|A0A0R4J1Y8|A0A0R4J1Y8_MOUSE;tr|E0CYF3|E0CYF3_MOUSE;sp|P23708|NFYA_MOUSE;tr|Q9DBV7|Q9DBV7_MOUSE	4;4;4;4;4;4	4;4;4;4;4;4	4;4;4;4;4;4	tr|F6TWX0|F6TWX0_MOUSE Nuclear transcription factor Y subunit alpha (Fragment) OS=Mus musculus OX=10090 GN=Nfya PE=1 SV=1;tr|F7DFJ2|F7DFJ2_MOUSE Nuclear transcription factor Y subunit alpha (Fragment) OS=Mus musculus OX=10090 GN=Nfya PE=1 SV=1;tr|A0A0R4J1Y	Nuclear transcription factor Y subunit alpha (Fragment)	Nfya	6	4	4	4	0	1	1	0	1	1	1	1	1	1	1	1	1	1	1	2	1	1	1	1	1	1	1	1	0	1	1	0	1	1	1	1	1	1	1	1	1	1
sp|Q6IQX8|ZN219_MOUSE;tr|Q4VA98|Q4VA98_MOUSE;tr|A0A2I3BPD9|A0A2I3BPD9_MOUSE;tr|A0A2I3BQZ2|A0A2I3BQZ2_MOUSE;tr|A0A2I3BQI8|A0A2I3BQI8_MOUSE;tr|A0A2I3BS40|A0A2I3BS40_MOUSE;tr|A0A2I3BR43|A0A2I3BR43_MOUSE	sp|Q6IQX8|ZN219_MOUSE;tr|Q4VA98|Q4VA98_MOUSE	5;4;1;1;1;1;1	5;4;1;1;1;1;1	5;4;1;1;1;1;1	sp|Q6IQX8|ZN219_MOUSE Zinc finger protein 219 OS=Mus musculus OX=10090 GN=Znf219 PE=1 SV=1;tr|Q4VA98|Q4VA98_MOUSE Zfp219 protein OS=Mus musculus OX=10090 GN=Zfp219 PE=1 SV=1	Zinc finger protein 219	Znf219	7	5	5	5	0	0	0	0	3	3	2	4	0	0	0	0	4	3	3	2	0	0	0	0	1	2	1	3	0	0	0	0	3	3	2	4	0	0	0	0	4	3
sp|Q923D4|SF3B5_MOUSE	sp|Q923D4|SF3B5_MOUSE	2	2	2	sp|Q923D4|SF3B5_MOUSE Splicing factor 3B subunit 5 OS=Mus musculus OX=10090 GN=Sf3b5 PE=1 SV=1	Splicing factor 3B subunit 5	Sf3b5	1	2	2	2	0	0	0	0	2	2	2	2	0	0	0	0	2	2	2	2	0	0	0	0	2	2	2	2	0	0	0	0	2	2	2	2	0	0	0	0	2	2
sp|P32037|GTR3_MOUSE	sp|P32037|GTR3_MOUSE	5	5	5	sp|P32037|GTR3_MOUSE Solute carrier family 2, facilitated glucose transporter member 3 OS=Mus musculus OX=10090 GN=Slc2a3 PE=1 SV=1	Solute carrier family 2, facilitated glucose transporter member 3	Slc2a3	1	5	5	5	0	0	0	0	3	3	2	3	0	0	0	0	4	3	3	2	0	0	0	0	2	1	0	1	0	0	0	0	3	3	2	3	0	0	0	0	4	3
sp|Q8BMF4|ODP2_MOUSE	sp|Q8BMF4|ODP2_MOUSE	4	4	4	sp|Q8BMF4|ODP2_MOUSE Dihydrolipoyllysine-residue acetyltransferase component of pyruvate dehydrogenase complex, mitochondrial OS=Mus musculus OX=10090 GN=Dlat PE=1 SV=2	Dihydrolipoyllysine-residue acetyltransferase component of pyruvate dehydrogenase complex, mitochondrial	Dlat	1	4	4	4	0	0	0	0	2	2	1	2	0	0	0	0	2	1	2	3	0	0	0	0	3	3	3	2	0	0	0	0	2	2	1	2	0	0	0	0	2	1
sp|Q8BGQ7|SYAC_MOUSE	sp|Q8BGQ7|SYAC_MOUSE	10	10	10	sp|Q8BGQ7|SYAC_MOUSE Alanine--tRNA ligase, cytoplasmic OS=Mus musculus OX=10090 GN=Aars1 PE=1 SV=1	Alanine--tRNA ligase, cytoplasmic	Aars1	1	10	10	10	0	0	0	0	4	4	3	1	0	0	0	0	4	5	1	5	0	0	0	0	2	3	1	3	0	0	0	0	4	4	3	1	0	0	0	0	4	5
sp|P56212|ARP19_MOUSE;tr|E9Q827|E9Q827_MOUSE;tr|E9Q4B9|E9Q4B9_MOUSE;tr|E9PXD7|E9PXD7_MOUSE	sp|P56212|ARP19_MOUSE;tr|E9Q827|E9Q827_MOUSE;tr|E9Q4B9|E9Q4B9_MOUSE	3;3;2;1	2;2;1;1	2;2;1;1	sp|P56212|ARP19_MOUSE cAMP-regulated phosphoprotein 19 OS=Mus musculus OX=10090 GN=Arpp19 PE=1 SV=2;tr|E9Q827|E9Q827_MOUSE cAMP-regulated phosphoprotein 19 OS=Mus musculus OX=10090 GN=Arpp19 PE=1 SV=1;tr|E9Q4B9|E9Q4B9_MOUSE cAMP-regulated phosphoprotein 19	cAMP-regulated phosphoprotein 19	Arpp19	4	3	2	2	0	0	0	0	1	2	2	1	0	0	0	0	3	3	2	2	0	0	0	0	1	1	3	2	0	0	0	0	1	2	1	1	0	0	0	0	2	2
sp|P06745|G6PI_MOUSE;CON__Q3ZBD7;tr|A0A0U1RQ72|A0A0U1RQ72_MOUSE;tr|A0A0U1RP97|A0A0U1RP97_MOUSE;tr|A0A0U1RQ18|A0A0U1RQ18_MOUSE	sp|P06745|G6PI_MOUSE;CON__Q3ZBD7	8;4;3;2;2	8;4;3;2;2	8;4;3;2;2	sp|P06745|G6PI_MOUSE Glucose-6-phosphate isomerase OS=Mus musculus OX=10090 GN=Gpi PE=1 SV=4;	Glucose-6-phosphate isomerase	Gpi	5	8	8	8	0	0	0	0	3	3	1	1	0	0	0	0	4	1	1	3	0	0	0	0	5	2	3	3	0	0	0	0	3	3	1	1	0	0	0	0	4	1
sp|P58334|KLF16_MOUSE	sp|P58334|KLF16_MOUSE	4	4	4	sp|P58334|KLF16_MOUSE Krueppel-like factor 16 OS=Mus musculus OX=10090 GN=Klf16 PE=1 SV=2	Krueppel-like factor 16	Klf16	1	4	4	4	0	0	0	0	1	1	1	1	0	0	1	0	0	1	3	3	0	0	0	2	4	3	2	3	0	0	0	0	1	1	1	1	0	0	1	0	0	1
tr|Q3UIX4|Q3UIX4_MOUSE;tr|F6RDI8|F6RDI8_MOUSE;tr|E9Q6E5|E9Q6E5_MOUSE;tr|D3Z4B0|D3Z4B0_MOUSE;tr|F6X2U6|F6X2U6_MOUSE;tr|F6TN80|F6TN80_MOUSE;tr|D6RE22|D6RE22_MOUSE;tr|A0A0G2JEG1|A0A0G2JEG1_MOUSE	tr|Q3UIX4|Q3UIX4_MOUSE;tr|F6RDI8|F6RDI8_MOUSE;tr|E9Q6E5|E9Q6E5_MOUSE;tr|D3Z4B0|D3Z4B0_MOUSE	4;4;4;2;1;1;1;1	4;4;4;2;1;1;1;1	4;4;4;2;1;1;1;1	tr|Q3UIX4|Q3UIX4_MOUSE Serine and arginine-rich-splicing factor 11 OS=Mus musculus OX=10090 GN=Srsf11 PE=1 SV=1;tr|F6RDI8|F6RDI8_MOUSE Serine and arginine-rich-splicing factor 11 (Fragment) OS=Mus musculus OX=10090 GN=Srsf11 PE=1 SV=1;tr|E9Q6E5|E9Q6E5_MOUS	Serine and arginine-rich-splicing factor 11	Srsf11	8	4	4	4	0	0	0	1	1	2	2	3	0	0	1	0	2	1	2	1	0	0	0	0	2	1	1	1	0	0	0	1	1	2	2	3	0	0	1	0	2	1
sp|Q99JY0|ECHB_MOUSE;tr|D3YXU1|D3YXU1_MOUSE	sp|Q99JY0|ECHB_MOUSE	6;2	6;2	6;2	sp|Q99JY0|ECHB_MOUSE Trifunctional enzyme subunit beta, mitochondrial OS=Mus musculus OX=10090 GN=Hadhb PE=1 SV=1	Trifunctional enzyme subunit beta, mitochondrial	Hadhb	2	6	6	6	0	0	0	0	2	1	2	0	0	0	0	0	2	1	1	1	0	0	0	0	3	2	1	3	0	0	0	0	2	1	2	0	0	0	0	0	2	1
sp|Q9Z2U1|PSA5_MOUSE;tr|A0A0G2JF97|A0A0G2JF97_MOUSE	sp|Q9Z2U1|PSA5_MOUSE	5;1	5;1	5;1	sp|Q9Z2U1|PSA5_MOUSE Proteasome subunit alpha type-5 OS=Mus musculus OX=10090 GN=Psma5 PE=1 SV=1	Proteasome subunit alpha type-5	Psma5	2	5	5	5	0	0	0	0	2	3	1	0	0	0	0	0	2	1	1	2	0	0	0	0	3	3	2	3	0	0	0	0	2	3	1	0	0	0	0	0	2	1
sp|P14901|HMOX1_MOUSE	sp|P14901|HMOX1_MOUSE	5	5	5	sp|P14901|HMOX1_MOUSE Heme oxygenase 1 OS=Mus musculus OX=10090 GN=Hmox1 PE=1 SV=1	Heme oxygenase 1	Hmox1	1	5	5	5	0	1	0	0	2	2	0	1	1	1	0	1	3	1	1	4	0	1	1	1	3	1	4	3	0	1	0	0	2	2	0	1	1	1	0	1	3	1
sp|P13864|DNMT1_MOUSE;tr|J3QNW0|J3QNW0_MOUSE	sp|P13864|DNMT1_MOUSE	5;2	5;2	5;2	sp|P13864|DNMT1_MOUSE DNA (cytosine-5)-methyltransferase 1 OS=Mus musculus OX=10090 GN=Dnmt1 PE=1 SV=5	DNA (cytosine-5)-methyltransferase 1	Dnmt1	2	5	5	5	0	0	0	0	1	3	1	1	0	0	0	1	3	1	2	2	0	1	0	1	2	0	2	3	0	0	0	0	1	3	1	1	0	0	0	1	3	1
sp|P97310|MCM2_MOUSE	sp|P97310|MCM2_MOUSE	11	11	11	sp|P97310|MCM2_MOUSE DNA replication licensing factor MCM2 OS=Mus musculus OX=10090 GN=Mcm2 PE=1 SV=3	DNA replication licensing factor MCM2	Mcm2	1	11	11	11	0	0	0	0	3	2	4	1	0	0	0	0	6	2	2	6	0	0	0	0	2	3	3	1	0	0	0	0	3	2	4	1	0	0	0	0	6	2
sp|Q8K0H5|TAF10_MOUSE	sp|Q8K0H5|TAF10_MOUSE	1	1	1	sp|Q8K0H5|TAF10_MOUSE Transcription initiation factor TFIID subunit 10 OS=Mus musculus OX=10090 GN=Taf10 PE=1 SV=1	Transcription initiation factor TFIID subunit 10	Taf10	1	1	1	1	0	0	0	0	1	1	1	1	0	0	0	0	1	1	1	1	0	0	0	0	1	1	1	1	0	0	0	0	1	1	1	1	0	0	0	0	1	1
tr|A0A140LJ59|A0A140LJ59_MOUSE;sp|Q9DBZ5|EIF3K_MOUSE;tr|Q3TY56|Q3TY56_MOUSE	tr|A0A140LJ59|A0A140LJ59_MOUSE;sp|Q9DBZ5|EIF3K_MOUSE	3;3;1	3;3;1	3;3;1	tr|A0A140LJ59|A0A140LJ59_MOUSE Eukaryotic translation initiation factor 3 subunit K OS=Mus musculus OX=10090 GN=Eif3k PE=1 SV=1;sp|Q9DBZ5|EIF3K_MOUSE Eukaryotic translation initiation factor 3 subunit K OS=Mus musculus OX=10090 GN=Eif3k PE=1 SV=1	Eukaryotic translation initiation factor 3 subunit K	Eif3k	3	3	3	3	1	0	1	0	2	2	2	1	0	0	0	0	1	2	2	1	0	0	0	0	2	1	1	1	1	0	1	0	2	2	2	1	0	0	0	0	1	2
sp|Q61539|ERR2_MOUSE;tr|E9QKA2|E9QKA2_MOUSE;tr|G5E8P8|G5E8P8_MOUSE;tr|D3YW03|D3YW03_MOUSE;tr|G3UY24|G3UY24_MOUSE;sp|O08580|ERR1_MOUSE;sp|P62509|ERR3_MOUSE;tr|A0A668KLU7|A0A668KLU7_MOUSE	sp|Q61539|ERR2_MOUSE;tr|E9QKA2|E9QKA2_MOUSE;tr|G5E8P8|G5E8P8_MOUSE	7;7;7;3;1;1;1;1	7;7;7;3;1;1;1;1	7;7;7;3;1;1;1;1	sp|Q61539|ERR2_MOUSE Steroid hormone receptor ERR2 OS=Mus musculus OX=10090 GN=Esrrb PE=1 SV=2;tr|E9QKA2|E9QKA2_MOUSE Steroid hormone receptor ERR2 OS=Mus musculus OX=10090 GN=Esrrb PE=1 SV=1;tr|G5E8P8|G5E8P8_MOUSE Steroid hormone receptor ERR2 OS=Mus musc	Steroid hormone receptor ERR2	Esrrb	8	7	7	7	0	0	0	0	5	4	2	3	0	0	0	0	4	2	3	4	0	0	0	0	3	1	1	1	0	0	0	0	5	4	2	3	0	0	0	0	4	2
sp|Q91WK2|EIF3H_MOUSE	sp|Q91WK2|EIF3H_MOUSE	5	5	5	sp|Q91WK2|EIF3H_MOUSE Eukaryotic translation initiation factor 3 subunit H OS=Mus musculus OX=10090 GN=Eif3h PE=1 SV=1	Eukaryotic translation initiation factor 3 subunit H	Eif3h	1	5	5	5	0	0	0	0	4	3	1	1	0	0	0	0	5	1	1	1	0	0	0	0	3	0	2	2	0	0	0	0	4	3	1	1	0	0	0	0	5	1
tr|E9PZ16|E9PZ16_MOUSE;tr|B1B0C7|B1B0C7_MOUSE;sp|Q05793|PGBM_MOUSE;tr|A0A571BD72|A0A571BD72_MOUSE	tr|E9PZ16|E9PZ16_MOUSE;tr|B1B0C7|B1B0C7_MOUSE;sp|Q05793|PGBM_MOUSE	8;7;6;1	8;7;6;1	8;7;6;1	tr|E9PZ16|E9PZ16_MOUSE Basement membrane-specific heparan sulfate proteoglycan core protein OS=Mus musculus OX=10090 GN=Hspg2 PE=1 SV=1;tr|B1B0C7|B1B0C7_MOUSE Basement membrane-specific heparan sulfate proteoglycan core protein OS=Mus musculus OX=10090 GN=	Basement membrane-specific heparan sulfate proteoglycan core protein	Hspg2	4	8	8	8	0	1	0	1	2	3	3	1	0	0	0	0	5	2	1	3	0	0	0	0	2	4	4	1	0	1	0	1	2	3	3	1	0	0	0	0	5	2
sp|Q9QXS1|PLEC_MOUSE;tr|E9Q3W4|E9Q3W4_MOUSE;tr|A0A3B2W7J8|A0A3B2W7J8_MOUSE;tr|A0A0R4J218|A0A0R4J218_MOUSE;tr|A0A0R4J223|A0A0R4J223_MOUSE;tr|E9Q9J6|E9Q9J6_MOUSE;tr|A0A0R4J221|A0A0R4J221_MOUSE;tr|E9PW24|E9PW24_MOUSE	sp|Q9QXS1|PLEC_MOUSE;tr|E9Q3W4|E9Q3W4_MOUSE	25;24;10;5;4;4;4;3	25;24;10;5;4;4;4;3	25;24;10;5;4;4;4;3	sp|Q9QXS1|PLEC_MOUSE Plectin OS=Mus musculus OX=10090 GN=Plec PE=1 SV=3;tr|E9Q3W4|E9Q3W4_MOUSE Plectin OS=Mus musculus OX=10090 GN=Plec PE=1 SV=1	Plectin	Plec	8	25	25	25	0	0	2	0	1	3	2	1	0	0	0	1	1	2	4	9	1	1	0	0	10	3	7	9	0	0	2	0	1	3	2	1	0	0	0	1	1	2
sp|Q8R3G1|PP1R8_MOUSE;tr|A2ADR8|A2ADR8_MOUSE	sp|Q8R3G1|PP1R8_MOUSE;tr|A2ADR8|A2ADR8_MOUSE	5;4	5;4	5;4	sp|Q8R3G1|PP1R8_MOUSE Nuclear inhibitor of protein phosphatase 1 OS=Mus musculus OX=10090 GN=Ppp1r8 PE=1 SV=1;tr|A2ADR8|A2ADR8_MOUSE Nuclear inhibitor of protein phosphatase 1 OS=Mus musculus OX=10090 GN=Ppp1r8 PE=1 SV=1	Nuclear inhibitor of protein phosphatase 1	Ppp1r8	2	5	5	5	0	0	1	0	3	3	2	4	0	1	0	0	2	2	2	2	0	1	0	0	3	3	1	2	0	0	1	0	3	3	2	4	0	1	0	0	2	2
sp|Q9WVJ2|PSD13_MOUSE;tr|E9Q5I9|E9Q5I9_MOUSE;tr|E9Q0U1|E9Q0U1_MOUSE;tr|F6ZQQ3|F6ZQQ3_MOUSE;tr|F6PXS6|F6PXS6_MOUSE	sp|Q9WVJ2|PSD13_MOUSE;tr|E9Q5I9|E9Q5I9_MOUSE;tr|E9Q0U1|E9Q0U1_MOUSE	7;6;4;3;2	7;6;4;3;2	7;6;4;3;2	sp|Q9WVJ2|PSD13_MOUSE 26S proteasome non-ATPase regulatory subunit 13 OS=Mus musculus OX=10090 GN=Psmd13 PE=1 SV=1;tr|E9Q5I9|E9Q5I9_MOUSE 26S proteasome non-ATPase regulatory subunit 13 OS=Mus musculus OX=10090 GN=Psmd13 PE=1 SV=1;tr|E9Q0U1|E9Q0U1_MOUSE 26	26S proteasome non-ATPase regulatory subunit 13	Psmd13	5	7	7	7	0	0	0	0	3	4	1	4	0	0	0	0	4	2	3	3	0	0	0	0	4	1	4	1	0	0	0	0	3	4	1	4	0	0	0	0	4	2
sp|O70591|PFD2_MOUSE;tr|F8WJ30|F8WJ30_MOUSE	sp|O70591|PFD2_MOUSE;tr|F8WJ30|F8WJ30_MOUSE	4;3	4;3	4;3	sp|O70591|PFD2_MOUSE Prefoldin subunit 2 OS=Mus musculus OX=10090 GN=Pfdn2 PE=1 SV=2;tr|F8WJ30|F8WJ30_MOUSE Prefoldin subunit 2 (Fragment) OS=Mus musculus OX=10090 GN=Pfdn2 PE=1 SV=1	Prefoldin subunit 2	Pfdn2	2	4	4	4	1	1	1	1	1	1	2	1	1	0	0	0	2	1	1	1	0	1	0	0	2	2	2	1	1	1	1	1	1	1	2	1	1	0	0	0	2	1
sp|O35215|DOPD_MOUSE	sp|O35215|DOPD_MOUSE	1	1	1	sp|O35215|DOPD_MOUSE D-dopachrome decarboxylase OS=Mus musculus OX=10090 GN=Ddt PE=1 SV=3	D-dopachrome decarboxylase	Ddt	1	1	1	1	0	0	0	0	1	1	1	1	0	0	0	0	1	1	1	1	0	0	0	0	1	1	1	1	0	0	0	0	1	1	1	1	0	0	0	0	1	1
sp|Q2KN98|CYTSA_MOUSE;tr|A0A0R4J0J8|A0A0R4J0J8_MOUSE	sp|Q2KN98|CYTSA_MOUSE;tr|A0A0R4J0J8|A0A0R4J0J8_MOUSE	2;2	2;2	2;2	sp|Q2KN98|CYTSA_MOUSE Cytospin-A OS=Mus musculus OX=10090 GN=Specc1l PE=1 SV=1;tr|A0A0R4J0J8|A0A0R4J0J8_MOUSE Cytospin-A OS=Mus musculus OX=10090 GN=Specc1l PE=1 SV=1	Cytospin-A	Specc1l	2	2	2	2	0	0	0	0	0	0	1	0	0	0	0	0	0	0	1	0	0	0	0	0	0	0	0	0	0	0	0	0	0	0	1	0	0	0	0	0	0	0
tr|G3UXL2|G3UXL2_MOUSE;sp|Q9D7G0|PRPS1_MOUSE;tr|Q8C5R8|Q8C5R8_MOUSE	tr|G3UXL2|G3UXL2_MOUSE;sp|Q9D7G0|PRPS1_MOUSE	3;3;1	3;3;1	1;1;0	tr|G3UXL2|G3UXL2_MOUSE Ribose-phosphate diphosphokinase OS=Mus musculus OX=10090 GN=Prps1l3 PE=3 SV=1;sp|Q9D7G0|PRPS1_MOUSE Ribose-phosphate pyrophosphokinase 1 OS=Mus musculus OX=10090 GN=Prps1 PE=1 SV=4	Ribose-phosphate diphosphokinase	Prps1l3	3	3	3	1	0	0	0	0	1	2	2	1	0	0	0	0	3	1	1	2	0	0	0	0	2	0	2	2	0	0	0	0	1	2	2	1	0	0	0	0	3	1
tr|A0A2R8VHX5|A0A2R8VHX5_MOUSE;sp|Q8VD12|Z385A_MOUSE	tr|A0A2R8VHX5|A0A2R8VHX5_MOUSE;sp|Q8VD12|Z385A_MOUSE	5;5	5;5	5;5	tr|A0A2R8VHX5|A0A2R8VHX5_MOUSE Zinc finger protein 385A OS=Mus musculus OX=10090 GN=Zfp385a PE=1 SV=1;sp|Q8VD12|Z385A_MOUSE Zinc finger protein 385A OS=Mus musculus OX=10090 GN=Znf385a PE=1 SV=2	Zinc finger protein 385A	Zfp385a	2	5	5	5	0	0	0	0	1	2	0	2	0	0	0	0	3	2	0	2	0	0	0	0	5	2	4	2	0	0	0	0	1	2	0	2	0	0	0	0	3	2
sp|Q9DB98|LENG1_MOUSE	sp|Q9DB98|LENG1_MOUSE	7	7	7	sp|Q9DB98|LENG1_MOUSE Leukocyte receptor cluster member 1 homolog OS=Mus musculus OX=10090 GN=Leng1 PE=2 SV=1	Leukocyte receptor cluster member 1 homolog	Leng1	1	7	7	7	1	2	2	0	0	1	2	0	5	3	3	3	0	2	1	2	7	4	5	2	3	2	3	2	1	2	2	0	0	1	2	0	5	3	3	3	0	2
sp|P05201|AATC_MOUSE;tr|F7ALS6|F7ALS6_MOUSE	sp|P05201|AATC_MOUSE	8;3	8;3	8;3	sp|P05201|AATC_MOUSE Aspartate aminotransferase, cytoplasmic OS=Mus musculus OX=10090 GN=Got1 PE=1 SV=3	Aspartate aminotransferase, cytoplasmic	Got1	2	8	8	8	0	0	0	0	3	2	3	0	0	0	0	0	5	1	1	4	0	0	0	0	3	3	3	2	0	0	0	0	3	2	3	0	0	0	0	0	5	1
sp|Q3THK3|T2FA_MOUSE	sp|Q3THK3|T2FA_MOUSE	6	6	6	sp|Q3THK3|T2FA_MOUSE General transcription factor IIF subunit 1 OS=Mus musculus OX=10090 GN=Gtf2f1 PE=1 SV=2	General transcription factor IIF subunit 1	Gtf2f1	1	6	6	6	2	1	2	1	3	2	3	3	1	1	1	2	3	2	2	1	1	1	1	2	1	1	2	2	2	1	2	1	3	2	3	3	1	1	1	2	3	2
tr|A0A3Q4L2S8|A0A3Q4L2S8_MOUSE;sp|Q9D7M8|RPB4_MOUSE	tr|A0A3Q4L2S8|A0A3Q4L2S8_MOUSE;sp|Q9D7M8|RPB4_MOUSE	3;3	3;3	3;3	tr|A0A3Q4L2S8|A0A3Q4L2S8_MOUSE DNA-directed RNA polymerase II subunit RPB4 OS=Mus musculus OX=10090 GN=Polr2d PE=1 SV=1;sp|Q9D7M8|RPB4_MOUSE DNA-directed RNA polymerase II subunit RPB4 OS=Mus musculus OX=10090 GN=Polr2d PE=1 SV=2	DNA-directed RNA polymerase II subunit RPB4	Polr2d	2	3	3	3	0	0	0	0	2	1	1	0	0	0	0	0	2	2	0	2	0	0	0	0	2	2	0	1	0	0	0	0	2	1	1	0	0	0	0	0	2	2
sp|Q6ZQ38|CAND1_MOUSE;tr|D3YWC5|D3YWC5_MOUSE	sp|Q6ZQ38|CAND1_MOUSE	8;1	8;1	8;1	sp|Q6ZQ38|CAND1_MOUSE Cullin-associated NEDD8-dissociated protein 1 OS=Mus musculus OX=10090 GN=Cand1 PE=1 SV=2	Cullin-associated NEDD8-dissociated protein 1	Cand1	2	8	8	8	0	0	0	0	4	4	2	2	0	0	0	0	5	1	1	4	0	0	0	0	4	1	7	2	0	0	0	0	4	4	2	2	0	0	0	0	5	1
sp|Q05AH6|SPNDC_MOUSE;tr|A0A494BBB2|A0A494BBB2_MOUSE;tr|A0A494BBA7|A0A494BBA7_MOUSE	sp|Q05AH6|SPNDC_MOUSE;tr|A0A494BBB2|A0A494BBB2_MOUSE	5;4;2	5;4;2	5;4;2	sp|Q05AH6|SPNDC_MOUSE Spindlin interactor and repressor of chromatin-binding protein OS=Mus musculus OX=10090 GN=Spindoc PE=1 SV=1;tr|A0A494BBB2|A0A494BBB2_MOUSE Spindlin interactor and repressor of chromatin-binding protein (Fragment) OS=Mus musculus OX=1	Spindlin interactor and repressor of chromatin-binding protein	Spindoc	3	5	5	5	0	0	0	0	0	1	2	1	0	0	1	0	3	0	2	3	1	1	0	0	2	3	3	1	0	0	0	0	0	1	2	1	0	0	1	0	3	0
sp|P48678|LMNA_MOUSE;tr|D3YUF7|D3YUF7_MOUSE	sp|P48678|LMNA_MOUSE	13;4	12;4	12;4	sp|P48678|LMNA_MOUSE Prelamin-A/C OS=Mus musculus OX=10090 GN=Lmna PE=1 SV=2	Prelamin-A/C	Lmna	2	13	12	12	2	1	2	1	3	4	3	3	0	1	0	1	1	1	4	4	0	0	0	2	7	2	4	4	1	0	1	0	3	4	3	3	0	0	0	0	1	1
sp|Q3TKT4|SMCA4_MOUSE;tr|A0A0R4J170|A0A0R4J170_MOUSE;tr|G3UX35|G3UX35_MOUSE	sp|Q3TKT4|SMCA4_MOUSE;tr|A0A0R4J170|A0A0R4J170_MOUSE	3;3;1	3;3;1	3;3;1	sp|Q3TKT4|SMCA4_MOUSE Transcription activator BRG1 OS=Mus musculus OX=10090 GN=Smarca4 PE=1 SV=1;tr|A0A0R4J170|A0A0R4J170_MOUSE Transcription activator BRG1 OS=Mus musculus OX=10090 GN=Smarca4 PE=1 SV=1	Transcription activator BRG1	Smarca4	3	3	3	3	0	0	0	0	1	1	1	1	0	0	0	1	0	1	1	2	0	0	0	2	1	1	0	1	0	0	0	0	1	1	1	1	0	0	0	1	0	1
sp|Q62315|JARD2_MOUSE;tr|G3UZT8|G3UZT8_MOUSE;tr|G3UZW3|G3UZW3_MOUSE;tr|G3UZQ8|G3UZQ8_MOUSE;tr|G3UXE0|G3UXE0_MOUSE;tr|G3UYY7|G3UYY7_MOUSE	sp|Q62315|JARD2_MOUSE;tr|G3UZT8|G3UZT8_MOUSE;tr|G3UZW3|G3UZW3_MOUSE	11;8;6;2;1;1	11;8;6;2;1;1	11;8;6;2;1;1	sp|Q62315|JARD2_MOUSE Protein Jumonji OS=Mus musculus OX=10090 GN=Jarid2 PE=1 SV=1;tr|G3UZT8|G3UZT8_MOUSE Protein Jumonji (Fragment) OS=Mus musculus OX=10090 GN=Jarid2 PE=1 SV=8;tr|G3UZW3|G3UZW3_MOUSE Protein Jumonji (Fragment) OS=Mus musculus OX=10090 GN=	Protein Jumonji	Jarid2	6	11	11	11	0	1	2	1	1	1	2	1	1	1	3	1	3	2	1	1	2	1	4	3	2	1	3	2	0	1	2	1	1	1	2	1	1	1	3	1	3	2
sp|Q9CR51|VATG1_MOUSE	sp|Q9CR51|VATG1_MOUSE	2	2	2	sp|Q9CR51|VATG1_MOUSE V-type proton ATPase subunit G 1 OS=Mus musculus OX=10090 GN=Atp6v1g1 PE=1 SV=3	V-type proton ATPase subunit G 1	Atp6v1g1	1	2	2	2	0	0	0	0	1	1	2	1	0	0	0	0	1	2	2	2	0	0	0	0	1	2	1	0	0	0	0	0	1	1	2	1	0	0	0	0	1	2
sp|Q66JS6|EI3JB_MOUSE;sp|Q3UGC7|EI3JA_MOUSE	sp|Q66JS6|EI3JB_MOUSE;sp|Q3UGC7|EI3JA_MOUSE	5;4	5;4	5;4	sp|Q66JS6|EI3JB_MOUSE Eukaryotic translation initiation factor 3 subunit J-B OS=Mus musculus OX=10090 GN=Eif3j2 PE=1 SV=1;sp|Q3UGC7|EI3JA_MOUSE Eukaryotic translation initiation factor 3 subunit J-A OS=Mus musculus OX=10090 GN=Eif3j1 PE=2 SV=1	Eukaryotic translation initiation factor 3 subunit J-B	Eif3j2	2	5	5	5	1	0	0	0	3	2	1	0	0	0	0	0	3	0	1	1	0	0	0	0	2	1	2	1	1	0	0	0	3	2	1	0	0	0	0	0	3	0
sp|Q99LI5|ZN281_MOUSE	sp|Q99LI5|ZN281_MOUSE	5	5	5	sp|Q99LI5|ZN281_MOUSE Zinc finger protein 281 OS=Mus musculus OX=10090 GN=Znf281 PE=1 SV=1	Zinc finger protein 281	Znf281	1	5	5	5	1	0	0	0	0	1	2	1	0	0	0	0	1	2	0	2	0	0	0	0	1	2	0	2	1	0	0	0	0	1	2	1	0	0	0	0	1	2
sp|Q91YQ5|RPN1_MOUSE;tr|A0A0N4SUJ8|A0A0N4SUJ8_MOUSE	sp|Q91YQ5|RPN1_MOUSE	8;2	8;2	8;2	sp|Q91YQ5|RPN1_MOUSE Dolichyl-diphosphooligosaccharide--protein glycosyltransferase subunit 1 OS=Mus musculus OX=10090 GN=Rpn1 PE=1 SV=1	Dolichyl-diphosphooligosaccharide--protein glycosyltransferase subunit 1	Rpn1	2	8	8	8	0	0	0	0	4	4	3	1	0	0	0	0	5	2	2	2	0	0	0	0	3	1	1	1	0	0	0	0	4	4	3	1	0	0	0	0	5	2
tr|Q3V3G0|Q3V3G0_MOUSE;tr|E9PVA5|E9PVA5_MOUSE;tr|Q96LX3|Q96LX3_MOUSE;tr|B2RT89|B2RT89_MOUSE	tr|Q3V3G0|Q3V3G0_MOUSE;tr|E9PVA5|E9PVA5_MOUSE;tr|Q96LX3|Q96LX3_MOUSE;tr|B2RT89|B2RT89_MOUSE	1;1;1;1	1;1;1;1	1;1;1;1	tr|Q3V3G0|Q3V3G0_MOUSE Solute carrier family 22, member 30 OS=Mus musculus OX=10090 GN=Slc22a30 PE=2 SV=1;tr|E9PVA5|E9PVA5_MOUSE Solute carrier family 22, member 30 OS=Mus musculus OX=10090 GN=Slc22a30 PE=4 SV=1;tr|Q96LX3|Q96LX3_MOUSE Solute carrier family	Solute carrier family 22, member 30	Slc22a30	4	1	1	1	0	0	0	0	0	0	0	0	0	0	0	0	0	1	1	0	0	0	0	0	0	0	0	0	0	0	0	0	0	0	0	0	0	0	0	0	0	1
sp|P08226|APOE_MOUSE;tr|A0A1B0GX15|A0A1B0GX15_MOUSE;tr|G3UWN5|G3UWN5_MOUSE;tr|G3UZM8|G3UZM8_MOUSE	sp|P08226|APOE_MOUSE	9;4;4;3	9;4;4;3	9;4;4;3	sp|P08226|APOE_MOUSE Apolipoprotein E OS=Mus musculus OX=10090 GN=Apoe PE=1 SV=2	Apolipoprotein E	Apoe	4	9	9	9	2	2	3	1	2	2	1	2	1	1	1	1	3	4	3	3	1	1	2	3	2	5	1	3	2	2	3	1	2	2	1	2	1	1	1	1	3	4
tr|Q8VCQ8|Q8VCQ8_MOUSE;tr|E9Q0M9|E9Q0M9_MOUSE;tr|E9QA16|E9QA16_MOUSE;tr|D3Z6I7|D3Z6I7_MOUSE;tr|E9QA15|E9QA15_MOUSE;tr|S4R1T7|S4R1T7_MOUSE;tr|F6QLP8|F6QLP8_MOUSE;tr|F6ZAW1|F6ZAW1_MOUSE;tr|E9Q9F3|E9Q9F3_MOUSE;tr|F6T2Z7|F6T2Z7_MOUSE	tr|Q8VCQ8|Q8VCQ8_MOUSE;tr|E9Q0M9|E9Q0M9_MOUSE;tr|E9QA16|E9QA16_MOUSE;tr|D3Z6I7|D3Z6I7_MOUSE;tr|E9QA15|E9QA15_MOUSE;tr|S4R1T7|S4R1T7_MOUSE;tr|F6QLP8|F6QLP8_MOUSE	7;7;7;7;7;6;4;3;1;1	7;7;7;7;7;6;4;3;1;1	6;6;6;6;6;5;3;2;1;0	tr|Q8VCQ8|Q8VCQ8_MOUSE Caldesmon 1 OS=Mus musculus OX=10090 GN=Cald1 PE=1 SV=1;tr|E9Q0M9|E9Q0M9_MOUSE Caldesmon 1 OS=Mus musculus OX=10090 GN=Cald1 PE=1 SV=1;tr|E9QA16|E9QA16_MOUSE Caldesmon 1 OS=Mus musculus OX=10090 GN=Cald1 PE=1 SV=1;tr|D3Z6I7|D3Z6I7_MO	Caldesmon 1	Cald1	10	7	7	6	0	1	1	0	0	2	2	2	0	0	0	0	2	1	3	2	1	1	1	2	1	1	3	2	0	1	1	0	0	2	2	2	0	0	0	0	2	1
sp|Q9WUA2|SYFB_MOUSE;tr|A0A087WS80|A0A087WS80_MOUSE;tr|A0A087WQ15|A0A087WQ15_MOUSE;tr|A0A087WPV4|A0A087WPV4_MOUSE	sp|Q9WUA2|SYFB_MOUSE	8;2;1;1	8;2;1;1	8;2;1;1	sp|Q9WUA2|SYFB_MOUSE Phenylalanine--tRNA ligase beta subunit OS=Mus musculus OX=10090 GN=Farsb PE=1 SV=2	Phenylalanine--tRNA ligase beta subunit	Farsb	4	8	8	8	0	0	0	0	2	5	3	2	0	0	0	0	7	2	2	6	0	0	0	0	3	1	2	2	0	0	0	0	2	5	3	2	0	0	0	0	7	2
tr|D3Z3A0|D3Z3A0_MOUSE;sp|Q9DCL8|IPP2_MOUSE	tr|D3Z3A0|D3Z3A0_MOUSE;sp|Q9DCL8|IPP2_MOUSE	3;3	3;3	3;3	tr|D3Z3A0|D3Z3A0_MOUSE Protein phosphatase inhibitor 2 OS=Mus musculus OX=10090 GN=Ppp1r2 PE=1 SV=1;sp|Q9DCL8|IPP2_MOUSE Protein phosphatase inhibitor 2 OS=Mus musculus OX=10090 GN=Ppp1r2 PE=1 SV=3	Protein phosphatase inhibitor 2	Ppp1r2	2	3	3	3	0	0	0	0	0	2	2	1	0	0	0	0	1	2	2	3	0	0	0	0	1	3	2	2	0	0	0	0	0	2	2	1	0	0	0	0	1	2
tr|A0A286YCQ5|A0A286YCQ5_MOUSE;sp|O88322|NID2_MOUSE	tr|A0A286YCQ5|A0A286YCQ5_MOUSE;sp|O88322|NID2_MOUSE	7;7	7;7	7;7	tr|A0A286YCQ5|A0A286YCQ5_MOUSE Nidogen-2 (Fragment) OS=Mus musculus OX=10090 GN=Nid2 PE=1 SV=1;sp|O88322|NID2_MOUSE Nidogen-2 OS=Mus musculus OX=10090 GN=Nid2 PE=1 SV=2	Nidogen-2 (Fragment)	Nid2	2	7	7	7	0	0	0	0	4	3	4	3	0	0	0	0	3	2	4	2	0	0	0	0	3	2	3	1	0	0	0	0	4	3	4	3	0	0	0	0	3	2
sp|P61290|PSME3_MOUSE;tr|A2A4J3|A2A4J3_MOUSE	sp|P61290|PSME3_MOUSE	7;3	7;3	2;0	sp|P61290|PSME3_MOUSE Proteasome activator complex subunit 3 OS=Mus musculus OX=10090 GN=Psme3 PE=1 SV=1	Proteasome activator complex subunit 3	Psme3	2	7	7	2	0	0	0	0	2	2	1	1	0	0	0	0	4	1	1	3	0	0	0	0	3	2	3	2	0	0	0	0	2	2	1	1	0	0	0	0	4	1
sp|Q9CQJ6|DENR_MOUSE;tr|E9Q0G1|E9Q0G1_MOUSE	sp|Q9CQJ6|DENR_MOUSE;tr|E9Q0G1|E9Q0G1_MOUSE	4;2	4;2	4;2	sp|Q9CQJ6|DENR_MOUSE Density-regulated protein OS=Mus musculus OX=10090 GN=Denr PE=1 SV=1;tr|E9Q0G1|E9Q0G1_MOUSE Density-regulated protein (Fragment) OS=Mus musculus OX=10090 GN=Denr PE=1 SV=8	Density-regulated protein	Denr	2	4	4	4	0	0	0	0	1	2	1	2	0	0	0	0	1	2	1	2	0	0	0	0	2	1	0	1	0	0	0	0	1	2	1	2	0	0	0	0	1	2
sp|Q9ERH4|NUSAP_MOUSE	sp|Q9ERH4|NUSAP_MOUSE	6	6	6	sp|Q9ERH4|NUSAP_MOUSE Nucleolar and spindle-associated protein 1 OS=Mus musculus OX=10090 GN=Nusap1 PE=1 SV=1	Nucleolar and spindle-associated protein 1	Nusap1	1	6	6	6	0	0	1	0	1	1	1	1	2	0	0	0	3	1	1	1	0	0	0	0	2	2	2	2	0	0	1	0	1	1	1	1	2	0	0	0	3	1
tr|E9Q8F0|E9Q8F0_MOUSE;sp|Q8VH51|RBM39_MOUSE;tr|F7AA45|F7AA45_MOUSE;tr|B7ZD61|B7ZD61_MOUSE;tr|B7ZD63|B7ZD63_MOUSE	tr|E9Q8F0|E9Q8F0_MOUSE;sp|Q8VH51|RBM39_MOUSE;tr|F7AA45|F7AA45_MOUSE;tr|B7ZD61|B7ZD61_MOUSE	4;4;3;2;1	4;4;3;2;1	4;4;3;2;1	tr|E9Q8F0|E9Q8F0_MOUSE RNA-binding protein 39 OS=Mus musculus OX=10090 GN=Rbm39 PE=1 SV=1;sp|Q8VH51|RBM39_MOUSE RNA-binding protein 39 OS=Mus musculus OX=10090 GN=Rbm39 PE=1 SV=2;tr|F7AA45|F7AA45_MOUSE RNA-binding protein 39 (Fragment) OS=Mus musculus OX=1	RNA-binding protein 39	Rbm39	5	4	4	4	1	0	0	0	2	3	3	2	0	0	0	0	2	3	2	1	0	0	0	0	0	1	0	2	1	0	0	0	2	3	3	2	0	0	0	0	2	3
sp|Q9CWF2|TBB2B_MOUSE;sp|Q7TMM9|TBB2A_MOUSE	sp|Q9CWF2|TBB2B_MOUSE;sp|Q7TMM9|TBB2A_MOUSE	19;18	5;4	4;3	sp|Q9CWF2|TBB2B_MOUSE Tubulin beta-2B chain OS=Mus musculus OX=10090 GN=Tubb2b PE=1 SV=1;sp|Q7TMM9|TBB2A_MOUSE Tubulin beta-2A chain OS=Mus musculus OX=10090 GN=Tubb2a PE=1 SV=1	Tubulin beta-2B chain	Tubb2b	2	19	5	4	2	1	2	0	12	11	11	9	1	2	1	3	15	11	8	16	1	2	1	1	11	12	10	10	0	0	0	0	2	2	2	2	0	0	0	0	3	1
sp|Q8R1N0|ZN830_MOUSE	sp|Q8R1N0|ZN830_MOUSE	5	5	5	sp|Q8R1N0|ZN830_MOUSE Zinc finger protein 830 OS=Mus musculus OX=10090 GN=Znf830 PE=1 SV=1	Zinc finger protein 830	Znf830	1	5	5	5	1	0	1	0	1	2	3	3	0	1	0	1	3	2	2	3	1	0	1	1	3	3	2	2	1	0	1	0	1	2	3	3	0	1	0	1	3	2
tr|A2ALF0|A2ALF0_MOUSE;tr|A2ALF3|A2ALF3_MOUSE;sp|Q6NZB0|DNJC8_MOUSE;tr|F7CXJ2|F7CXJ2_MOUSE;tr|F6TQL3|F6TQL3_MOUSE	tr|A2ALF0|A2ALF0_MOUSE;tr|A2ALF3|A2ALF3_MOUSE;sp|Q6NZB0|DNJC8_MOUSE;tr|F7CXJ2|F7CXJ2_MOUSE;tr|F6TQL3|F6TQL3_MOUSE	6;6;6;4;3	6;6;6;4;3	6;6;6;4;3	tr|A2ALF0|A2ALF0_MOUSE DnaJ homolog subfamily C member 8 OS=Mus musculus OX=10090 GN=Dnajc8 PE=1 SV=1;tr|A2ALF3|A2ALF3_MOUSE DnaJ homolog subfamily C member 8 OS=Mus musculus OX=10090 GN=Dnajc8 PE=1 SV=1;sp|Q6NZB0|DNJC8_MOUSE DnaJ homolog subfamily C membe	DnaJ homolog subfamily C member 8	Dnajc8	5	6	6	6	1	2	1	3	1	1	1	1	2	1	1	2	2	2	1	2	1	1	2	2	2	2	0	0	1	2	1	3	1	1	1	1	2	1	1	2	2	2
sp|Q9CRB6|TPPP3_MOUSE	sp|Q9CRB6|TPPP3_MOUSE	5	5	5	sp|Q9CRB6|TPPP3_MOUSE Tubulin polymerization-promoting protein family member 3 OS=Mus musculus OX=10090 GN=Tppp3 PE=1 SV=1	Tubulin polymerization-promoting protein family member 3	Tppp3	1	5	5	5	0	0	0	0	2	2	1	2	0	0	0	0	4	1	2	2	0	0	0	0	4	1	3	3	0	0	0	0	2	2	1	2	0	0	0	0	4	1
tr|A2ALB2|A2ALB2_MOUSE;sp|Q6PAQ4|REXO4_MOUSE;tr|A2ALB1|A2ALB1_MOUSE	tr|A2ALB2|A2ALB2_MOUSE;sp|Q6PAQ4|REXO4_MOUSE;tr|A2ALB1|A2ALB1_MOUSE	11;11;9	11;11;9	11;11;9	tr|A2ALB2|A2ALB2_MOUSE RNA exonuclease 4 OS=Mus musculus OX=10090 GN=Rexo4 PE=1 SV=1;sp|Q6PAQ4|REXO4_MOUSE RNA exonuclease 4 OS=Mus musculus OX=10090 GN=Rexo4 PE=2 SV=2;tr|A2ALB1|A2ALB1_MOUSE RNA exonuclease 4 (Fragment) OS=Mus musculus OX=10090 GN=Rexo4 P	RNA exonuclease 4	Rexo4	3	11	11	11	2	2	4	2	2	4	3	2	2	1	1	2	4	2	1	2	1	3	2	3	3	2	3	4	2	2	4	2	2	4	3	2	2	1	1	2	4	2
sp|P08030|APT_MOUSE;tr|A0A1D5RLR6|A0A1D5RLR6_MOUSE	sp|P08030|APT_MOUSE	3;1	3;1	3;1	sp|P08030|APT_MOUSE Adenine phosphoribosyltransferase OS=Mus musculus OX=10090 GN=Aprt PE=1 SV=2	Adenine phosphoribosyltransferase	Aprt	2	3	3	3	1	0	0	0	1	0	1	1	0	0	0	0	2	1	0	1	0	0	0	0	1	1	2	0	1	0	0	0	1	0	1	1	0	0	0	0	2	1
sp|P53568|CEBPG_MOUSE	sp|P53568|CEBPG_MOUSE	5	5	5	sp|P53568|CEBPG_MOUSE CCAAT/enhancer-binding protein gamma OS=Mus musculus OX=10090 GN=Cebpg PE=1 SV=1	CCAAT/enhancer-binding protein gamma	Cebpg	1	5	5	5	2	1	1	0	1	1	2	2	2	1	2	2	1	2	2	2	3	1	1	2	2	2	1	2	2	1	1	0	1	1	2	2	2	1	2	2	1	2
tr|K3W4L0|K3W4L0_MOUSE;tr|B2RRE2|B2RRE2_MOUSE;sp|Q9JMH9|MY18A_MOUSE;tr|E9QAX2|E9QAX2_MOUSE;tr|E9Q405|E9Q405_MOUSE;tr|A0A1C7ZN10|A0A1C7ZN10_MOUSE;tr|E9QA74|E9QA74_MOUSE	tr|K3W4L0|K3W4L0_MOUSE;tr|B2RRE2|B2RRE2_MOUSE;sp|Q9JMH9|MY18A_MOUSE;tr|E9QAX2|E9QAX2_MOUSE;tr|E9Q405|E9Q405_MOUSE;tr|A0A1C7ZN10|A0A1C7ZN10_MOUSE;tr|E9QA74|E9QA74_MOUSE	11;11;11;11;9;9;8	11;11;11;11;9;9;8	11;11;11;11;9;9;8	tr|K3W4L0|K3W4L0_MOUSE Unconventional myosin-XVIIIa OS=Mus musculus OX=10090 GN=Myo18a PE=1 SV=1;tr|B2RRE2|B2RRE2_MOUSE Myo18a protein OS=Mus musculus OX=10090 GN=Myo18a PE=1 SV=1;sp|Q9JMH9|MY18A_MOUSE Unconventional myosin-XVIIIa OS=Mus musculus OX=10090	Unconventional myosin-XVIIIa	Myo18a	7	11	11	11	1	0	1	0	2	5	4	1	0	1	0	0	1	4	1	5	1	0	0	1	4	3	5	5	1	0	1	0	2	5	4	1	0	1	0	0	1	4
sp|Q9R1P3|PSB2_MOUSE	sp|Q9R1P3|PSB2_MOUSE	3	3	3	sp|Q9R1P3|PSB2_MOUSE Proteasome subunit beta type-2 OS=Mus musculus OX=10090 GN=Psmb2 PE=1 SV=1	Proteasome subunit beta type-2	Psmb2	1	3	3	3	0	0	0	0	2	2	2	1	0	0	0	0	3	1	2	3	0	0	0	0	0	1	2	1	0	0	0	0	2	2	2	1	0	0	0	0	3	1
tr|A2ACG7|A2ACG7_MOUSE;sp|Q9DBG6|RPN2_MOUSE	tr|A2ACG7|A2ACG7_MOUSE;sp|Q9DBG6|RPN2_MOUSE	7;7	7;7	7;7	tr|A2ACG7|A2ACG7_MOUSE Dolichyl-diphosphooligosaccharide--protein glycosyltransferase subunit 2 OS=Mus musculus OX=10090 GN=Rpn2 PE=1 SV=1;sp|Q9DBG6|RPN2_MOUSE Dolichyl-diphosphooligosaccharide--protein glycosyltransferase subunit 2 OS=Mus musculus OX=1009	Dolichyl-diphosphooligosaccharide--protein glycosyltransferase subunit 2	Rpn2	2	7	7	7	0	0	0	0	4	2	3	1	0	0	0	0	5	1	1	3	0	0	0	0	5	2	2	3	0	0	0	0	4	2	3	1	0	0	0	0	5	1
sp|Q99LI7|CSTF3_MOUSE	sp|Q99LI7|CSTF3_MOUSE	6	6	6	sp|Q99LI7|CSTF3_MOUSE Cleavage stimulation factor subunit 3 OS=Mus musculus OX=10090 GN=Cstf3 PE=1 SV=1	Cleavage stimulation factor subunit 3	Cstf3	1	6	6	6	0	0	0	0	2	3	3	1	0	0	0	0	5	3	2	1	0	0	0	0	4	1	3	1	0	0	0	0	2	3	3	1	0	0	0	0	5	3
sp|Q9D0J8|PTMS_MOUSE	sp|Q9D0J8|PTMS_MOUSE	4	4	4	sp|Q9D0J8|PTMS_MOUSE Parathymosin OS=Mus musculus OX=10090 GN=Ptms PE=1 SV=3	Parathymosin	Ptms	1	4	4	4	0	0	0	0	1	1	0	1	1	0	0	0	1	0	1	0	1	2	0	1	0	1	1	0	0	0	0	0	1	1	0	1	1	0	0	0	1	0
sp|Q91VK1|BZW2_MOUSE;tr|A0A1Y7VM24|A0A1Y7VM24_MOUSE;tr|A0A1Y7VM47|A0A1Y7VM47_MOUSE;tr|A0A1Y7VIU9|A0A1Y7VIU9_MOUSE;tr|A0A1Y7VKZ4|A0A1Y7VKZ4_MOUSE;tr|A0A1Y7VJ43|A0A1Y7VJ43_MOUSE	sp|Q91VK1|BZW2_MOUSE	5;2;2;2;2;2	5;2;2;2;2;2	5;2;2;2;2;2	sp|Q91VK1|BZW2_MOUSE Basic leucine zipper and W2 domain-containing protein 2 OS=Mus musculus OX=10090 GN=Bzw2 PE=1 SV=1	Basic leucine zipper and W2 domain-containing protein 2	Bzw2	6	5	5	5	1	0	2	0	2	2	2	1	1	0	0	1	3	0	2	2	1	1	1	1	2	2	2	2	1	0	2	0	2	2	2	1	1	0	0	1	3	0
sp|Q99PM3|TF2AA_MOUSE	sp|Q99PM3|TF2AA_MOUSE	1	1	1	sp|Q99PM3|TF2AA_MOUSE Transcription initiation factor IIA subunit 1 OS=Mus musculus OX=10090 GN=Gtf2a1 PE=1 SV=2	Transcription initiation factor IIA subunit 1	Gtf2a1	1	1	1	1	0	0	0	0	0	0	1	0	0	0	0	0	0	1	1	1	0	0	0	0	0	1	1	0	0	0	0	0	0	0	1	0	0	0	0	0	0	1
sp|Q922R8|PDIA6_MOUSE;tr|Q3TML0|Q3TML0_MOUSE	sp|Q922R8|PDIA6_MOUSE;tr|Q3TML0|Q3TML0_MOUSE	4;3	4;3	4;3	sp|Q922R8|PDIA6_MOUSE Protein disulfide-isomerase A6 OS=Mus musculus OX=10090 GN=Pdia6 PE=1 SV=3;tr|Q3TML0|Q3TML0_MOUSE Protein disulfide-isomerase A6 OS=Mus musculus OX=10090 GN=Pdia6 PE=1 SV=1	Protein disulfide-isomerase A6	Pdia6	2	4	4	4	0	0	0	0	2	4	3	1	0	0	0	0	3	1	2	4	0	0	0	0	2	2	3	1	0	0	0	0	2	4	3	1	0	0	0	0	3	1
sp|Q80X32|CE024_MOUSE	sp|Q80X32|CE024_MOUSE	5	5	5	sp|Q80X32|CE024_MOUSE UPF0461 protein C5orf24 homolog OS=Mus musculus OX=10090 PE=2 SV=1	UPF0461 protein C5orf24 homolog OS=Mus musculus OX=10090 PE=2 SV=1		1	5	5	5	1	1	1	0	1	2	2	3	1	0	0	0	3	2	3	1	0	0	0	1	2	2	2	3	1	1	1	0	1	2	2	3	1	0	0	0	3	2
sp|P45376|ALDR_MOUSE;tr|D3YVJ7|D3YVJ7_MOUSE	sp|P45376|ALDR_MOUSE;tr|D3YVJ7|D3YVJ7_MOUSE	2;1	2;1	2;1	sp|P45376|ALDR_MOUSE Aldo-keto reductase family 1 member B1 OS=Mus musculus OX=10090 GN=Akr1b1 PE=1 SV=3;tr|D3YVJ7|D3YVJ7_MOUSE Aldo-keto reductase family 1, member B3 (aldose reductase) (Fragment) OS=Mus musculus OX=10090 GN=Akr1b3 PE=1 SV=1	Aldo-keto reductase family 1 member B1	Akr1b1	2	2	2	2	0	0	0	0	2	2	1	2	0	0	0	0	2	1	2	2	0	0	0	0	2	1	1	1	0	0	0	0	2	2	1	2	0	0	0	0	2	1
sp|Q60692|PSB6_MOUSE	sp|Q60692|PSB6_MOUSE	2	2	2	sp|Q60692|PSB6_MOUSE Proteasome subunit beta type-6 OS=Mus musculus OX=10090 GN=Psmb6 PE=1 SV=3	Proteasome subunit beta type-6	Psmb6	1	2	2	2	0	0	0	0	1	2	1	1	0	0	0	0	1	0	1	2	0	0	0	0	2	2	2	2	0	0	0	0	1	2	1	1	0	0	0	0	1	0
tr|D3YZX8|D3YZX8_MOUSE;sp|P49962|SRP09_MOUSE	tr|D3YZX8|D3YZX8_MOUSE;sp|P49962|SRP09_MOUSE	2;2	2;2	2;2	tr|D3YZX8|D3YZX8_MOUSE Signal recognition particle 9 kDa protein OS=Mus musculus OX=10090 GN=Srp9 PE=1 SV=1;sp|P49962|SRP09_MOUSE Signal recognition particle 9 kDa protein OS=Mus musculus OX=10090 GN=Srp9 PE=1 SV=2	Signal recognition particle 9 kDa protein	Srp9	2	2	2	2	0	0	0	0	1	1	1	0	0	0	0	0	1	1	0	1	0	0	0	0	2	1	1	1	0	0	0	0	1	1	1	0	0	0	0	0	1	1
sp|P67778|PHB_MOUSE;tr|Q5SQG5|Q5SQG5_MOUSE	sp|P67778|PHB_MOUSE;tr|Q5SQG5|Q5SQG5_MOUSE	8;6	8;6	8;6	sp|P67778|PHB_MOUSE Prohibitin OS=Mus musculus OX=10090 GN=Phb PE=1 SV=1;tr|Q5SQG5|Q5SQG5_MOUSE Prohibitin (Fragment) OS=Mus musculus OX=10090 GN=Phb PE=1 SV=1	Prohibitin	Phb	2	8	8	8	0	0	0	0	3	3	3	2	0	0	0	0	5	0	1	5	0	0	0	0	2	2	1	2	0	0	0	0	3	3	3	2	0	0	0	0	5	0
sp|Q80WR5|CA174_MOUSE;tr|A0A0A0MQL2|A0A0A0MQL2_MOUSE;tr|E9PUH0|E9PUH0_MOUSE	sp|Q80WR5|CA174_MOUSE;tr|A0A0A0MQL2|A0A0A0MQL2_MOUSE;tr|E9PUH0|E9PUH0_MOUSE	3;2;2	3;2;2	3;2;2	sp|Q80WR5|CA174_MOUSE UPF0688 protein C1orf174 homolog OS=Mus musculus OX=10090 PE=1 SV=1;tr|A0A0A0MQL2|A0A0A0MQL2_MOUSE RIKEN cDNA A430005L14 gene (Fragment) OS=Mus musculus OX=10090 GN=A430005L14Rik PE=1 SV=1;tr|E9PUH0|E9PUH0_MOUSE RIKEN cDNA A430005L14	UPF0688 protein C1orf174 homolog OS=Mus musculus OX=10090 PE=1 SV=1;tr|A0A0A0MQL2|A0A0A0MQL2	RIKEN	3	3	3	3	0	0	0	0	1	1	1	1	0	0	0	0	1	1	1	1	0	0	0	0	3	1	1	1	0	0	0	0	1	1	1	1	0	0	0	0	1	1
sp|Q8R0A0|T2FB_MOUSE	sp|Q8R0A0|T2FB_MOUSE	5	5	5	sp|Q8R0A0|T2FB_MOUSE General transcription factor IIF subunit 2 OS=Mus musculus OX=10090 GN=Gtf2f2 PE=1 SV=1	General transcription factor IIF subunit 2	Gtf2f2	1	5	5	5	0	0	0	0	1	1	2	1	0	0	0	0	3	1	1	1	0	0	0	0	1	2	2	0	0	0	0	0	1	1	2	1	0	0	0	0	3	1
sp|O88874|CCNK_MOUSE;tr|Q3U3M5|Q3U3M5_MOUSE	sp|O88874|CCNK_MOUSE;tr|Q3U3M5|Q3U3M5_MOUSE	4;4	4;4	4;4	sp|O88874|CCNK_MOUSE Cyclin-K OS=Mus musculus OX=10090 GN=Ccnk PE=1 SV=3;tr|Q3U3M5|Q3U3M5_MOUSE Cyclin-K OS=Mus musculus OX=10090 GN=Ccnk PE=1 SV=1	Cyclin-K	Ccnk	2	4	4	4	0	0	0	0	1	1	1	1	0	0	0	0	2	2	2	3	0	0	0	0	4	1	1	1	0	0	0	0	1	1	1	1	0	0	0	0	2	2
sp|Q9Z1Q9|SYVC_MOUSE;tr|G3UY93|G3UY93_MOUSE;tr|G3UZ22|G3UZ22_MOUSE;tr|G3UYW2|G3UYW2_MOUSE	sp|Q9Z1Q9|SYVC_MOUSE;tr|G3UY93|G3UY93_MOUSE;tr|G3UZ22|G3UZ22_MOUSE;tr|G3UYW2|G3UYW2_MOUSE	6;6;5;3	6;6;5;3	6;6;5;3	sp|Q9Z1Q9|SYVC_MOUSE Valine--tRNA ligase OS=Mus musculus OX=10090 GN=Vars1 PE=1 SV=1;tr|G3UY93|G3UY93_MOUSE Valyl-tRNA synthetase (Fragment) OS=Mus musculus OX=10090 GN=Vars PE=1 SV=1;tr|G3UZ22|G3UZ22_MOUSE Valyl-tRNA synthetase (Fragment) OS=Mus musculus	Valine--tRNA ligase	Vars1	4	6	6	6	0	0	0	0	3	3	2	2	0	0	0	0	4	1	2	5	0	0	0	0	2	2	2	2	0	0	0	0	3	3	2	2	0	0	0	0	4	1
sp|Q9Z1N2|ORC1_MOUSE	sp|Q9Z1N2|ORC1_MOUSE	6	6	6	sp|Q9Z1N2|ORC1_MOUSE Origin recognition complex subunit 1 OS=Mus musculus OX=10090 GN=Orc1 PE=1 SV=2	Origin recognition complex subunit 1	Orc1	1	6	6	6	0	0	0	0	1	2	1	3	0	0	0	0	3	2	3	3	0	0	0	1	2	2	2	3	0	0	0	0	1	2	1	3	0	0	0	0	3	2
sp|Q925B0|PAWR_MOUSE	sp|Q925B0|PAWR_MOUSE	7	7	7	sp|Q925B0|PAWR_MOUSE PRKC apoptosis WT1 regulator protein OS=Mus musculus OX=10090 GN=Pawr PE=1 SV=2	PRKC apoptosis WT1 regulator protein	Pawr	1	7	7	7	1	2	1	1	3	3	1	3	2	0	1	1	2	1	2	3	1	1	0	1	2	2	2	2	1	2	1	1	3	3	1	3	2	0	1	1	2	1
sp|Q69ZC8|GPAM1_MOUSE	sp|Q69ZC8|GPAM1_MOUSE	5	5	5	sp|Q69ZC8|GPAM1_MOUSE GPALPP motifs-containing protein 1 OS=Mus musculus OX=10090 GN=Gpalpp1 PE=1 SV=2	GPALPP motifs-containing protein 1	Gpalpp1	1	5	5	5	0	0	0	0	2	2	1	1	0	0	0	0	1	1	2	2	1	0	0	1	1	1	3	3	0	0	0	0	2	2	1	1	0	0	0	0	1	1
sp|Q04447|KCRB_MOUSE	sp|Q04447|KCRB_MOUSE	6	6	6	sp|Q04447|KCRB_MOUSE Creatine kinase B-type OS=Mus musculus OX=10090 GN=Ckb PE=1 SV=1	Creatine kinase B-type	Ckb	1	6	6	6	0	0	0	0	4	1	2	1	1	1	0	0	2	1	1	3	0	0	0	0	2	1	3	1	0	0	0	0	4	1	2	1	1	1	0	0	2	1
tr|D3Z0T0|D3Z0T0_MOUSE;sp|Q62311|TAF6_MOUSE;tr|D3Z5H6|D3Z5H6_MOUSE	tr|D3Z0T0|D3Z0T0_MOUSE;sp|Q62311|TAF6_MOUSE	5;5;1	5;5;1	5;5;1	tr|D3Z0T0|D3Z0T0_MOUSE Transcription initiation factor TFIID subunit 6 OS=Mus musculus OX=10090 GN=Taf6 PE=1 SV=1;sp|Q62311|TAF6_MOUSE Transcription initiation factor TFIID subunit 6 OS=Mus musculus OX=10090 GN=Taf6 PE=1 SV=1	Transcription initiation factor TFIID subunit 6	Taf6	3	5	5	5	0	0	0	0	2	1	0	1	0	0	0	0	2	3	2	2	0	0	0	0	4	3	4	1	0	0	0	0	2	1	0	1	0	0	0	0	2	3
sp|Q8VE65|TAF12_MOUSE;tr|E9QNT5|E9QNT5_MOUSE	sp|Q8VE65|TAF12_MOUSE;tr|E9QNT5|E9QNT5_MOUSE	3;3	3;3	3;3	sp|Q8VE65|TAF12_MOUSE Transcription initiation factor TFIID subunit 12 OS=Mus musculus OX=10090 GN=Taf12 PE=1 SV=1;tr|E9QNT5|E9QNT5_MOUSE Transcription initiation factor TFIID subunit 12 OS=Mus musculus OX=10090 GN=Taf12 PE=1 SV=1	Transcription initiation factor TFIID subunit 12	Taf12	2	3	3	3	1	1	1	1	2	2	0	2	1	1	0	1	2	1	1	0	1	1	1	0	1	1	1	1	1	1	1	1	2	2	0	2	1	1	0	1	2	1
sp|O88952|LIN7C_MOUSE;sp|Q8JZS0|LIN7A_MOUSE;tr|Q3TUM0|Q3TUM0_MOUSE;sp|O88951|LIN7B_MOUSE	sp|O88952|LIN7C_MOUSE	8;3;2;2	8;3;2;2	8;3;2;2	sp|O88952|LIN7C_MOUSE Protein lin-7 homolog C OS=Mus musculus OX=10090 GN=Lin7c PE=1 SV=2	Protein lin-7 homolog C	Lin7c	4	8	8	8	1	1	0	2	1	1	1	0	1	1	0	1	0	0	0	1	2	1	1	0	3	1	4	1	1	1	0	2	1	1	1	0	1	1	0	1	0	0
sp|Q9CZU6|CISY_MOUSE;tr|Q80X68|Q80X68_MOUSE	sp|Q9CZU6|CISY_MOUSE	5;2	5;2	5;2	sp|Q9CZU6|CISY_MOUSE Citrate synthase, mitochondrial OS=Mus musculus OX=10090 GN=Cs PE=1 SV=1	Citrate synthase, mitochondrial	Cs	2	5	5	5	0	0	0	0	1	2	1	1	0	0	0	0	2	1	1	2	0	0	0	0	4	0	2	2	0	0	0	0	1	2	1	1	0	0	0	0	2	1
sp|Q8QZY1|EIF3L_MOUSE;tr|A0A2R8VH97|A0A2R8VH97_MOUSE	sp|Q8QZY1|EIF3L_MOUSE	9;2	9;2	9;2	sp|Q8QZY1|EIF3L_MOUSE Eukaryotic translation initiation factor 3 subunit L OS=Mus musculus OX=10090 GN=Eif3l PE=1 SV=1	Eukaryotic translation initiation factor 3 subunit L	Eif3l	2	9	9	9	0	0	0	0	2	4	2	2	0	0	0	0	7	1	1	3	0	0	0	0	4	2	4	2	0	0	0	0	2	4	2	2	0	0	0	0	7	1
sp|Q9DB85|RRP8_MOUSE;tr|E9PVA2|E9PVA2_MOUSE	sp|Q9DB85|RRP8_MOUSE;tr|E9PVA2|E9PVA2_MOUSE	4;4	4;4	4;4	sp|Q9DB85|RRP8_MOUSE Ribosomal RNA-processing protein 8 OS=Mus musculus OX=10090 GN=Rrp8 PE=1 SV=1;tr|E9PVA2|E9PVA2_MOUSE Ribosomal RNA-processing protein 8 OS=Mus musculus OX=10090 GN=Rrp8 PE=1 SV=1	Ribosomal RNA-processing protein 8	Rrp8	2	4	4	4	0	0	0	0	2	2	2	2	0	0	0	0	3	1	2	3	0	0	0	0	2	2	2	2	0	0	0	0	2	2	2	2	0	0	0	0	3	1
sp|Q61001|LAMA5_MOUSE	sp|Q61001|LAMA5_MOUSE	9	9	9	sp|Q61001|LAMA5_MOUSE Laminin subunit alpha-5 OS=Mus musculus OX=10090 GN=Lama5 PE=1 SV=4	Laminin subunit alpha-5	Lama5	1	9	9	9	0	0	0	0	3	4	3	3	0	0	0	0	2	3	4	2	0	0	0	0	5	0	2	1	0	0	0	0	3	4	3	3	0	0	0	0	2	3
sp|P29037|TBP_MOUSE;tr|Q91YM5|Q91YM5_MOUSE;tr|F8WJ67|F8WJ67_MOUSE;tr|Z4YMT0|Z4YMT0_MOUSE;sp|Q6SJ95|TBPL2_MOUSE	sp|P29037|TBP_MOUSE;tr|Q91YM5|Q91YM5_MOUSE	4;3;1;1;1	4;3;1;1;1	4;3;1;1;1	sp|P29037|TBP_MOUSE TATA-box-binding protein OS=Mus musculus OX=10090 GN=Tbp PE=1 SV=1;tr|Q91YM5|Q91YM5_MOUSE TATA-box-binding protein OS=Mus musculus OX=10090 GN=Tbp PE=1 SV=1	TATA-box-binding protein	Tbp	5	4	4	4	0	0	0	0	1	3	1	2	0	0	0	0	3	1	1	3	0	0	0	0	3	3	1	1	0	0	0	0	1	3	1	2	0	0	0	0	3	1
tr|A0A3B2WBC6|A0A3B2WBC6_MOUSE	tr|A0A3B2WBC6|A0A3B2WBC6_MOUSE	2	2	2	tr|A0A3B2WBC6|A0A3B2WBC6_MOUSE DNA-directed RNA polymerase II subunit GRINL1A OS=Mus musculus OX=10090 GN=Polr2m PE=4 SV=1	DNA-directed RNA polymerase II subunit GRINL1A	Polr2m	1	2	2	2	1	1	0	1	1	1	0	1	1	1	1	1	1	0	1	1	0	0	2	0	1	1	1	1	1	1	0	1	1	1	0	1	1	1	1	1	1	0
tr|A0A0N4SVQ1|A0A0N4SVQ1_MOUSE;sp|Q62425|NDUA4_MOUSE	tr|A0A0N4SVQ1|A0A0N4SVQ1_MOUSE;sp|Q62425|NDUA4_MOUSE	2;2	2;2	2;2	tr|A0A0N4SVQ1|A0A0N4SVQ1_MOUSE Cytochrome c oxidase subunit NDUFA4 OS=Mus musculus OX=10090 GN=Ndufa4 PE=1 SV=1;sp|Q62425|NDUA4_MOUSE Cytochrome c oxidase subunit NDUFA4 OS=Mus musculus OX=10090 GN=Ndufa4 PE=1 SV=2	Cytochrome c oxidase subunit NDUFA4	Ndufa4	2	2	2	2	0	0	0	0	2	1	0	1	0	0	0	0	2	0	0	1	0	0	0	0	1	0	2	1	0	0	0	0	2	1	0	1	0	0	0	0	2	0
sp|Q9WTX2|PRKRA_MOUSE	sp|Q9WTX2|PRKRA_MOUSE	5	5	5	sp|Q9WTX2|PRKRA_MOUSE Interferon-inducible double-stranded RNA-dependent protein kinase activator A OS=Mus musculus OX=10090 GN=Prkra PE=1 SV=1	Interferon-inducible double-stranded RNA-dependent protein kinase activator A	Prkra	1	5	5	5	0	0	0	0	1	3	1	1	0	0	0	0	1	2	1	0	0	0	0	0	1	2	2	1	0	0	0	0	1	3	1	1	0	0	0	0	1	2
sp|Q8K3W3|CASC3_MOUSE	sp|Q8K3W3|CASC3_MOUSE	5	5	5	sp|Q8K3W3|CASC3_MOUSE Protein CASC3 OS=Mus musculus OX=10090 GN=Casc3 PE=1 SV=3	Protein CASC3	Casc3	1	5	5	5	1	0	0	0	1	2	3	1	0	0	0	0	1	3	1	2	0	0	0	0	2	2	1	1	1	0	0	0	1	2	3	1	0	0	0	0	1	3
sp|Q62176|RBM38_MOUSE;tr|G3UWX7|G3UWX7_MOUSE;sp|D3Z4I3|RBM24_MOUSE;tr|G3UXG4|G3UXG4_MOUSE;tr|G3UWQ8|G3UWQ8_MOUSE;tr|G3UXN1|G3UXN1_MOUSE	sp|Q62176|RBM38_MOUSE;tr|G3UWX7|G3UWX7_MOUSE;sp|D3Z4I3|RBM24_MOUSE	3;2;2;1;1;1	3;2;2;1;1;1	3;2;2;1;1;1	sp|Q62176|RBM38_MOUSE RNA-binding protein 38 OS=Mus musculus OX=10090 GN=Rbm38 PE=1 SV=2;tr|G3UWX7|G3UWX7_MOUSE RNA-binding protein 38 (Fragment) OS=Mus musculus OX=10090 GN=Rbm38 PE=1 SV=1;sp|D3Z4I3|RBM24_MOUSE RNA-binding protein 24 OS=Mus musculus OX=10	RNA-binding protein 38	Rbm38	6	3	3	3	0	0	1	0	1	0	1	0	0	1	0	0	1	1	0	1	0	1	0	0	1	1	2	1	0	0	1	0	1	0	1	0	0	1	0	0	1	1
sp|Q99M87|DNJA3_MOUSE	sp|Q99M87|DNJA3_MOUSE	6	6	6	sp|Q99M87|DNJA3_MOUSE DnaJ homolog subfamily A member 3, mitochondrial OS=Mus musculus OX=10090 GN=Dnaja3 PE=1 SV=1	DnaJ homolog subfamily A member 3, mitochondrial	Dnaja3	1	6	6	6	1	1	0	1	2	1	2	2	1	0	0	1	1	1	1	2	1	0	1	1	0	2	1	1	1	1	0	1	2	1	2	2	1	0	0	1	1	1
sp|Q9CWH0|DPPA2_MOUSE	sp|Q9CWH0|DPPA2_MOUSE	4	4	4	sp|Q9CWH0|DPPA2_MOUSE Developmental pluripotency-associated protein 2 OS=Mus musculus OX=10090 GN=Dppa2 PE=1 SV=1	Developmental pluripotency-associated protein 2	Dppa2	1	4	4	4	0	0	2	0	0	1	2	1	0	0	0	1	1	1	3	1	0	0	0	0	2	2	1	0	0	0	2	0	0	1	2	1	0	0	0	1	1	1
sp|Q9CQV1|TIM16_MOUSE;tr|A0A1L1SQA2|A0A1L1SQA2_MOUSE	sp|Q9CQV1|TIM16_MOUSE;tr|A0A1L1SQA2|A0A1L1SQA2_MOUSE	3;2	3;2	3;2	sp|Q9CQV1|TIM16_MOUSE Mitochondrial import inner membrane translocase subunit TIM16 OS=Mus musculus OX=10090 GN=Pam16 PE=1 SV=1;tr|A0A1L1SQA2|A0A1L1SQA2_MOUSE Predicted gene 9803 OS=Mus musculus OX=10090 GN=Gm9803 PE=1 SV=1	Mitochondrial import inner membrane translocase subunit TIM16	Pam16	2	3	3	3	0	0	0	0	1	2	0	2	0	0	0	0	2	2	1	2	0	0	0	0	3	1	2	2	0	0	0	0	1	2	0	2	0	0	0	0	2	2
sp|O88543|CSN3_MOUSE;tr|D3Z036|D3Z036_MOUSE;tr|F6YCA7|F6YCA7_MOUSE	sp|O88543|CSN3_MOUSE	6;1;1	6;1;1	6;1;1	sp|O88543|CSN3_MOUSE COP9 signalosome complex subunit 3 OS=Mus musculus OX=10090 GN=Cops3 PE=1 SV=3	COP9 signalosome complex subunit 3	Cops3	3	6	6	6	0	0	0	0	3	1	1	2	0	0	0	0	2	3	1	1	0	0	0	0	0	2	1	2	0	0	0	0	3	1	1	2	0	0	0	0	2	3
sp|Q8VCB1|NDC1_MOUSE;tr|J3QPB5|J3QPB5_MOUSE	sp|Q8VCB1|NDC1_MOUSE;tr|J3QPB5|J3QPB5_MOUSE	6;4	6;4	6;4	sp|Q8VCB1|NDC1_MOUSE Nucleoporin NDC1 OS=Mus musculus OX=10090 GN=Ndc1 PE=1 SV=1;tr|J3QPB5|J3QPB5_MOUSE Nucleoporin NDC1 OS=Mus musculus OX=10090 GN=Ndc1 PE=1 SV=1	Nucleoporin NDC1	Ndc1	2	6	6	6	0	0	0	0	0	2	0	1	0	0	0	0	4	1	2	1	0	0	0	0	3	2	1	2	0	0	0	0	0	2	0	1	0	0	0	0	4	1
sp|Q9CWJ9|PUR9_MOUSE	sp|Q9CWJ9|PUR9_MOUSE	9	9	9	sp|Q9CWJ9|PUR9_MOUSE Bifunctional purine biosynthesis protein ATIC OS=Mus musculus OX=10090 GN=Atic PE=1 SV=2	Bifunctional purine biosynthesis protein ATIC	Atic	1	9	9	9	1	0	0	0	6	2	2	1	0	0	0	0	5	2	1	3	0	0	0	0	3	2	2	1	1	0	0	0	6	2	2	1	0	0	0	0	5	2
sp|Q8CGC7|SYEP_MOUSE	sp|Q8CGC7|SYEP_MOUSE	7	7	7	sp|Q8CGC7|SYEP_MOUSE Bifunctional glutamate/proline--tRNA ligase OS=Mus musculus OX=10090 GN=Eprs1 PE=1 SV=4	Bifunctional glutamate/proline--tRNA ligase	Eprs1	1	7	7	7	0	0	0	0	3	2	3	1	0	0	0	0	4	3	1	7	0	0	0	0	1	4	3	1	0	0	0	0	3	2	3	1	0	0	0	0	4	3
sp|O54825|BYST_MOUSE	sp|O54825|BYST_MOUSE	6	6	6	sp|O54825|BYST_MOUSE Bystin OS=Mus musculus OX=10090 GN=Bysl PE=1 SV=3	Bystin	Bysl	1	6	6	6	0	0	1	0	2	2	3	1	0	0	0	0	1	3	3	4	1	0	0	0	1	2	3	2	0	0	1	0	2	2	3	1	0	0	0	0	1	3
sp|Q922P9|GLYR1_MOUSE;tr|D3YYT1|D3YYT1_MOUSE	sp|Q922P9|GLYR1_MOUSE;tr|D3YYT1|D3YYT1_MOUSE	5;5	5;5	5;5	sp|Q922P9|GLYR1_MOUSE Putative oxidoreductase GLYR1 OS=Mus musculus OX=10090 GN=Glyr1 PE=1 SV=1;tr|D3YYT1|D3YYT1_MOUSE Glyoxylate reductase 1 homolog OS=Mus musculus OX=10090 GN=Glyr1 PE=1 SV=1	Putative oxidoreductase GLYR1	Glyr1	2	5	5	5	0	0	0	0	2	4	2	2	0	0	0	0	4	2	3	4	0	0	0	0	2	3	4	2	0	0	0	0	2	4	2	2	0	0	0	0	4	2
tr|A2AEK3|A2AEK3_MOUSE;sp|Q8BIQ5|CSTF2_MOUSE;tr|F6ZKC7|F6ZKC7_MOUSE;tr|A2AEK1|A2AEK1_MOUSE	tr|A2AEK3|A2AEK3_MOUSE;sp|Q8BIQ5|CSTF2_MOUSE;tr|F6ZKC7|F6ZKC7_MOUSE;tr|A2AEK1|A2AEK1_MOUSE	2;2;1;1	2;2;1;1	1;1;1;1	tr|A2AEK3|A2AEK3_MOUSE Cleavage stimulation factor subunit 2 (Fragment) OS=Mus musculus OX=10090 GN=Cstf2 PE=1 SV=1;sp|Q8BIQ5|CSTF2_MOUSE Cleavage stimulation factor subunit 2 OS=Mus musculus OX=10090 GN=Cstf2 PE=1 SV=2;tr|F6ZKC7|F6ZKC7_MOUSE Cleavage stim	Cleavage stimulation factor subunit 2 (Fragment)	Cstf2	4	2	2	1	1	1	0	1	1	2	1	0	1	1	1	1	0	2	2	2	1	1	1	1	2	1	1	1	1	1	0	1	1	2	1	0	1	1	1	1	0	2
sp|Q9D0P7|PSRC1_MOUSE;tr|A2AEF3|A2AEF3_MOUSE	sp|Q9D0P7|PSRC1_MOUSE	6;2	6;2	6;2	sp|Q9D0P7|PSRC1_MOUSE Proline/serine-rich coiled-coil protein 1 OS=Mus musculus OX=10090 GN=Psrc1 PE=1 SV=2	Proline/serine-rich coiled-coil protein 1	Psrc1	2	6	6	6	1	0	1	1	2	1	1	3	1	1	1	0	1	1	2	1	2	1	0	0	2	1	2	1	1	0	1	1	2	1	1	3	1	1	1	0	1	1
sp|Q9QUM9|PSA6_MOUSE;tr|E0CXB1|E0CXB1_MOUSE;tr|E0CYT2|E0CYT2_MOUSE	sp|Q9QUM9|PSA6_MOUSE;tr|E0CXB1|E0CXB1_MOUSE	5;3;1	5;3;1	5;3;1	sp|Q9QUM9|PSA6_MOUSE Proteasome subunit alpha type-6 OS=Mus musculus OX=10090 GN=Psma6 PE=1 SV=1;tr|E0CXB1|E0CXB1_MOUSE Proteasome endopeptidase complex OS=Mus musculus OX=10090 GN=Psma6 PE=1 SV=1	Proteasome subunit alpha type-6	Psma6	3	5	5	5	0	0	0	0	4	2	0	1	0	0	0	0	4	0	1	1	0	0	0	0	3	1	1	1	0	0	0	0	4	2	0	1	0	0	0	0	4	0
tr|Q6P5B5|Q6P5B5_MOUSE;sp|Q9WVR4|FXR2_MOUSE	tr|Q6P5B5|Q6P5B5_MOUSE;sp|Q9WVR4|FXR2_MOUSE	9;6	7;5	7;5	tr|Q6P5B5|Q6P5B5_MOUSE Fragile X mental retardation syndrome-related protein 2 OS=Mus musculus OX=10090 GN=Fxr2 PE=1 SV=1;sp|Q9WVR4|FXR2_MOUSE Fragile X mental retardation syndrome-related protein 2 OS=Mus musculus OX=10090 GN=Fxr2 PE=1 SV=1	Fragile X mental retardation syndrome-related protein 2	Fxr2	2	9	7	7	0	0	0	0	6	6	4	3	0	0	0	0	4	3	4	2	0	0	0	0	8	1	4	3	0	0	0	0	4	4	2	3	0	0	0	0	2	2
sp|Q9Z277|BAZ1B_MOUSE	sp|Q9Z277|BAZ1B_MOUSE	9	9	9	sp|Q9Z277|BAZ1B_MOUSE Tyrosine-protein kinase BAZ1B OS=Mus musculus OX=10090 GN=Baz1b PE=1 SV=2	Tyrosine-protein kinase BAZ1B	Baz1b	1	9	9	9	0	0	1	0	0	2	2	2	0	0	0	0	2	1	1	3	0	0	0	1	1	2	3	1	0	0	1	0	0	2	2	2	0	0	0	0	2	1
sp|Q9D6R2|IDH3A_MOUSE;tr|A0A1L1STE6|A0A1L1STE6_MOUSE	sp|Q9D6R2|IDH3A_MOUSE;tr|A0A1L1STE6|A0A1L1STE6_MOUSE	5;5	5;5	5;5	sp|Q9D6R2|IDH3A_MOUSE Isocitrate dehydrogenase [NAD] subunit alpha, mitochondrial OS=Mus musculus OX=10090 GN=Idh3a PE=1 SV=1;tr|A0A1L1STE6|A0A1L1STE6_MOUSE Isocitrate dehydrogenase [NAD] subunit, mitochondrial OS=Mus musculus OX=10090 GN=Idh3a PE=1 SV=1	Isocitrate dehydrogenase [NAD] subunit alpha, mitochondrial	Idh3a	2	5	5	5	0	0	0	0	2	2	1	1	0	0	0	0	3	1	1	3	0	0	0	0	3	1	1	0	0	0	0	0	2	2	1	1	0	0	0	0	3	1
sp|Q91WM1|STRBP_MOUSE;tr|A2BH83|A2BH83_MOUSE;tr|A2BH82|A2BH82_MOUSE	sp|Q91WM1|STRBP_MOUSE	8;1;1	4;1;1	4;1;1	sp|Q91WM1|STRBP_MOUSE Spermatid perinuclear RNA-binding protein OS=Mus musculus OX=10090 GN=Strbp PE=1 SV=1	Spermatid perinuclear RNA-binding protein	Strbp	3	8	4	4	1	0	1	0	3	5	3	4	0	0	0	0	7	3	1	4	0	0	0	0	5	3	4	5	0	0	0	0	1	2	1	1	0	0	0	0	3	2
sp|Q9DCJ5|NDUA8_MOUSE	sp|Q9DCJ5|NDUA8_MOUSE	4	4	4	sp|Q9DCJ5|NDUA8_MOUSE NADH dehydrogenase [ubiquinone] 1 alpha subcomplex subunit 8 OS=Mus musculus OX=10090 GN=Ndufa8 PE=1 SV=3	NADH dehydrogenase [ubiquinone] 1 alpha subcomplex subunit 8	Ndufa8	1	4	4	4	0	0	0	0	0	0	1	0	0	0	0	0	0	1	2	3	0	0	0	0	2	3	0	1	0	0	0	0	0	0	1	0	0	0	0	0	0	1
sp|Q7M6Y3|PICAL_MOUSE;tr|A0A140LHG9|A0A140LHG9_MOUSE;tr|A0A087WSI9|A0A087WSI9_MOUSE;tr|Q3TWS4|Q3TWS4_MOUSE;tr|E9Q9A3|E9Q9A3_MOUSE;tr|E9QQ05|E9QQ05_MOUSE;tr|A0A5F8MPL3|A0A5F8MPL3_MOUSE;tr|E9QLK9|E9QLK9_MOUSE;sp|Q61548|AP180_MOUSE	sp|Q7M6Y3|PICAL_MOUSE;tr|A0A140LHG9|A0A140LHG9_MOUSE	4;2;1;1;1;1;1;1;1	4;2;1;1;1;1;1;1;1	2;2;1;1;1;1;1;1;1	sp|Q7M6Y3|PICAL_MOUSE Phosphatidylinositol-binding clathrin assembly protein OS=Mus musculus OX=10090 GN=Picalm PE=1 SV=1;tr|A0A140LHG9|A0A140LHG9_MOUSE Phosphatidylinositol-binding clathrin assembly protein (Fragment) OS=Mus musculus OX=10090 GN=Picalm PE	Phosphatidylinositol-binding clathrin assembly protein	Picalm	9	4	4	2	0	0	0	0	0	0	2	1	0	0	0	0	1	2	2	1	0	0	0	0	3	1	1	2	0	0	0	0	0	0	2	1	0	0	0	0	1	2
sp|O70305|ATX2_MOUSE;tr|E9QM77|E9QM77_MOUSE;tr|F6U2C2|F6U2C2_MOUSE;tr|F7B6X4|F7B6X4_MOUSE;tr|F6V8M6|F6V8M6_MOUSE;tr|A0A286YDU2|A0A286YDU2_MOUSE	sp|O70305|ATX2_MOUSE;tr|E9QM77|E9QM77_MOUSE;tr|F6U2C2|F6U2C2_MOUSE;tr|F7B6X4|F7B6X4_MOUSE;tr|F6V8M6|F6V8M6_MOUSE	9;9;8;5;5;3	9;9;8;5;5;3	9;9;8;5;5;3	sp|O70305|ATX2_MOUSE Ataxin-2 OS=Mus musculus OX=10090 GN=Atxn2 PE=1 SV=1;tr|E9QM77|E9QM77_MOUSE Ataxin-2 OS=Mus musculus OX=10090 GN=Atxn2 PE=1 SV=1;tr|F6U2C2|F6U2C2_MOUSE Ataxin-2 (Fragment) OS=Mus musculus OX=10090 GN=Atxn2 PE=1 SV=1;tr|F7B6X4|F7B6X4_MO	Ataxin-2	Atxn2	6	9	9	9	2	1	0	2	2	1	2	2	2	0	2	0	3	1	1	3	1	1	0	0	4	3	2	3	2	1	0	2	2	1	2	2	2	0	2	0	3	1
sp|Q8BK67|RCC2_MOUSE;tr|A2AWQ2|A2AWQ2_MOUSE	sp|Q8BK67|RCC2_MOUSE	10;4	10;4	10;4	sp|Q8BK67|RCC2_MOUSE Protein RCC2 OS=Mus musculus OX=10090 GN=Rcc2 PE=1 SV=1	Protein RCC2	Rcc2	2	10	10	10	1	1	0	0	3	1	3	1	1	0	0	0	5	0	2	5	0	0	0	0	2	1	2	2	1	1	0	0	3	1	3	1	1	0	0	0	5	0
sp|A2AIV2|VIR_MOUSE;tr|E9PZY8|E9PZY8_MOUSE	sp|A2AIV2|VIR_MOUSE;tr|E9PZY8|E9PZY8_MOUSE	4;4	4;4	4;4	sp|A2AIV2|VIR_MOUSE Protein virilizer homolog OS=Mus musculus OX=10090 GN=Virma PE=1 SV=1;tr|E9PZY8|E9PZY8_MOUSE Protein virilizer homolog OS=Mus musculus OX=10090 GN=Virma PE=1 SV=1	Protein virilizer homolog	Virma	2	4	4	4	0	0	0	0	2	4	1	3	0	0	0	0	1	1	2	1	0	0	0	0	2	1	1	0	0	0	0	0	2	4	1	3	0	0	0	0	1	1
sp|P49718|MCM5_MOUSE	sp|P49718|MCM5_MOUSE	6	6	6	sp|P49718|MCM5_MOUSE DNA replication licensing factor MCM5 OS=Mus musculus OX=10090 GN=Mcm5 PE=1 SV=2	DNA replication licensing factor MCM5	Mcm5	1	6	6	6	0	0	1	0	2	1	0	1	0	1	0	1	3	2	1	1	0	0	0	0	0	1	1	0	0	0	1	0	2	1	0	1	0	1	0	1	3	2
tr|B9EI21|B9EI21_MOUSE;sp|O54836|ZMAT3_MOUSE	tr|B9EI21|B9EI21_MOUSE;sp|O54836|ZMAT3_MOUSE	2;2	2;2	2;2	tr|B9EI21|B9EI21_MOUSE Zinc finger matrin type 3 OS=Mus musculus OX=10090 GN=Zmat3 PE=1 SV=1;sp|O54836|ZMAT3_MOUSE Zinc finger matrin-type protein 3 OS=Mus musculus OX=10090 GN=Zmat3 PE=2 SV=1	Zinc finger matrin type 3	Zmat3	2	2	2	2	0	0	0	1	2	1	1	2	1	0	0	0	1	0	1	1	1	0	0	0	2	1	1	1	0	0	0	1	2	1	1	2	1	0	0	0	1	0
sp|P63087|PP1G_MOUSE;tr|A0A0G2JGC1|A0A0G2JGC1_MOUSE;tr|A0A0G2JFF1|A0A0G2JFF1_MOUSE;sp|P62141|PP1B_MOUSE	sp|P63087|PP1G_MOUSE;tr|A0A0G2JGC1|A0A0G2JGC1_MOUSE;tr|A0A0G2JFF1|A0A0G2JFF1_MOUSE;sp|P62141|PP1B_MOUSE	3;2;2;2	2;2;1;1	2;2;1;1	sp|P63087|PP1G_MOUSE Serine/threonine-protein phosphatase PP1-gamma catalytic subunit OS=Mus musculus OX=10090 GN=Ppp1cc PE=1 SV=1;tr|A0A0G2JGC1|A0A0G2JGC1_MOUSE Serine/threonine-protein phosphatase OS=Mus musculus OX=10090 GN=Ppp1cc PE=1 SV=1;tr|A0A0G2JFF	Serine/threonine-protein phosphatase PP1-gamma catalytic subunit	Ppp1cc	4	3	2	2	0	0	0	0	2	2	1	2	0	0	0	0	2	2	1	2	0	0	0	0	3	1	2	2	0	0	0	0	2	2	1	2	0	0	0	0	2	2
tr|G3UYF9|G3UYF9_MOUSE;sp|Q03958|PFD6_MOUSE;tr|A0A3Q4EBT3|A0A3Q4EBT3_MOUSE	tr|G3UYF9|G3UYF9_MOUSE;sp|Q03958|PFD6_MOUSE	3;3;1	3;3;1	3;3;1	tr|G3UYF9|G3UYF9_MOUSE Prefoldin subunit 6 OS=Mus musculus OX=10090 GN=Pfdn6 PE=1 SV=1;sp|Q03958|PFD6_MOUSE Prefoldin subunit 6 OS=Mus musculus OX=10090 GN=Pfdn6 PE=1 SV=1	Prefoldin subunit 6	Pfdn6	3	3	3	3	1	1	1	1	1	1	0	1	1	1	1	1	1	0	1	1	1	1	1	1	1	2	1	2	1	1	1	1	1	1	0	1	1	1	1	1	1	0
tr|Q9D4T3|Q9D4T3_MOUSE;sp|Q9DBD5|PELP1_MOUSE	tr|Q9D4T3|Q9D4T3_MOUSE;sp|Q9DBD5|PELP1_MOUSE	2;2	2;2	2;2	tr|Q9D4T3|Q9D4T3_MOUSE Proline-, glutamic acid- and leucine-rich protein 1 OS=Mus musculus OX=10090 GN=Pelp1 PE=1 SV=1;sp|Q9DBD5|PELP1_MOUSE Proline-, glutamic acid- and leucine-rich protein 1 OS=Mus musculus OX=10090 GN=Pelp1 PE=1 SV=2	Proline-, glutamic acid- and leucine-rich protein 1	Pelp1	2	2	2	2	0	1	0	1	1	2	1	0	0	1	1	0	2	1	1	1	0	0	0	0	0	1	1	1	0	1	0	1	1	2	1	0	0	1	1	0	2	1
sp|Q91ZK0|AP2D_MOUSE	sp|Q91ZK0|AP2D_MOUSE	2	1	1	sp|Q91ZK0|AP2D_MOUSE Transcription factor AP-2-delta OS=Mus musculus OX=10090 GN=Tfap2d PE=1 SV=1	Transcription factor AP-2-delta	Tfap2d	1	2	1	1	0	0	0	0	2	1	2	1	0	0	0	0	2	2	2	2	0	0	0	0	0	1	2	1	0	0	0	0	1	0	1	1	0	0	0	0	1	1
sp|Q6P9R1|DDX51_MOUSE	sp|Q6P9R1|DDX51_MOUSE	8	8	8	sp|Q6P9R1|DDX51_MOUSE ATP-dependent RNA helicase DDX51 OS=Mus musculus OX=10090 GN=Ddx51 PE=1 SV=1	ATP-dependent RNA helicase DDX51	Ddx51	1	8	8	8	1	0	0	0	3	3	4	2	0	0	0	0	0	2	1	3	0	0	0	0	1	2	3	2	1	0	0	0	3	3	4	2	0	0	0	0	0	2
sp|P56546|CTBP2_MOUSE;tr|Q91YZ2|Q91YZ2_MOUSE;tr|E9Q0T4|E9Q0T4_MOUSE;tr|E9PWQ9|E9PWQ9_MOUSE;tr|E9Q0V8|E9Q0V8_MOUSE;tr|E9PZG2|E9PZG2_MOUSE;tr|E9PX05|E9PX05_MOUSE;tr|A0A0J9YVC3|A0A0J9YVC3_MOUSE;tr|A0A0J9YU66|A0A0J9YU66_MOUSE;tr|A0A0J9YVI3|A0A0J9YVI3_MOUSE;tr|A0A0J9YUR5|A0A0J9YUR5_MOUSE;tr|A0A0J9YUM4|A0A0J9YUM4_MOUSE;tr|A0A0J9YU62|A0A0J9YU62_MOUSE;sp|O88712|CTBP1_MOUSE	sp|P56546|CTBP2_MOUSE;tr|Q91YZ2|Q91YZ2_MOUSE;tr|E9Q0T4|E9Q0T4_MOUSE	6;5;3;2;1;1;1;1;1;1;1;1;1;1	6;5;3;2;1;1;1;1;1;1;1;1;1;1	6;5;3;2;1;1;1;1;1;1;1;1;1;1	sp|P56546|CTBP2_MOUSE C-terminal-binding protein 2 OS=Mus musculus OX=10090 GN=Ctbp2 PE=1 SV=2;tr|Q91YZ2|Q91YZ2_MOUSE C-terminal-binding protein 2 OS=Mus musculus OX=10090 GN=Ctbp2 PE=1 SV=1;tr|E9Q0T4|E9Q0T4_MOUSE C-terminal-binding protein 2 (Fragment) OS	C-terminal-binding protein 2	Ctbp2	14	6	6	6	2	0	0	1	2	4	2	2	1	0	1	1	1	1	1	2	1	0	1	0	2	1	2	1	2	0	0	1	2	4	2	2	1	0	1	1	1	1
sp|Q9CR16|PPID_MOUSE	sp|Q9CR16|PPID_MOUSE	6	6	6	sp|Q9CR16|PPID_MOUSE Peptidyl-prolyl cis-trans isomerase D OS=Mus musculus OX=10090 GN=Ppid PE=1 SV=3	Peptidyl-prolyl cis-trans isomerase D	Ppid	1	6	6	6	0	0	0	0	2	2	1	2	0	0	0	0	3	1	0	3	0	0	0	0	4	3	1	0	0	0	0	0	2	2	1	2	0	0	0	0	3	1
sp|P48379|RFX2_MOUSE;tr|G5E890|G5E890_MOUSE;sp|P48381|RFX3_MOUSE;tr|A0A3B2WBJ0|A0A3B2WBJ0_MOUSE	sp|P48379|RFX2_MOUSE;tr|G5E890|G5E890_MOUSE;sp|P48381|RFX3_MOUSE	8;4;4;2	5;1;1;2	5;1;1;2	sp|P48379|RFX2_MOUSE DNA-binding protein RFX2 OS=Mus musculus OX=10090 GN=Rfx2 PE=1 SV=2;tr|G5E890|G5E890_MOUSE Transcription factor RFX3 OS=Mus musculus OX=10090 GN=Rfx3 PE=1 SV=1;sp|P48381|RFX3_MOUSE Transcription factor RFX3 OS=Mus musculus OX=10090 GN=	DNA-binding protein RFX2	Rfx2	4	8	5	5	1	1	1	0	1	3	3	3	1	0	1	1	4	5	4	5	1	0	0	1	4	4	5	1	1	1	1	0	1	0	1	1	1	0	1	1	1	2
tr|Q9DAE2|Q9DAE2_MOUSE	tr|Q9DAE2|Q9DAE2_MOUSE	4	4	4	tr|Q9DAE2|Q9DAE2_MOUSE RNA-binding motif protein, X-linked-like 2 OS=Mus musculus OX=10090 GN=Rbmxl2 PE=1 SV=1	RNA-binding motif protein, X-linked-like 2	Rbmxl2	1	4	4	4	0	0	0	0	2	2	2	2	0	0	0	0	3	2	2	1	0	0	0	0	2	2	2	2	0	0	0	0	2	2	2	2	0	0	0	0	3	2
sp|Q9D8T7|SLIRP_MOUSE;tr|F7DE82|F7DE82_MOUSE;tr|F8WHU8|F8WHU8_MOUSE	sp|Q9D8T7|SLIRP_MOUSE	5;2;2	5;2;2	5;2;2	sp|Q9D8T7|SLIRP_MOUSE SRA stem-loop-interacting RNA-binding protein, mitochondrial OS=Mus musculus OX=10090 GN=Slirp PE=1 SV=2	SRA stem-loop-interacting RNA-binding protein, mitochondrial	Slirp	3	5	5	5	0	2	0	1	0	0	2	0	1	1	1	0	3	1	0	1	1	1	1	1	1	2	1	1	0	2	0	1	0	0	2	0	1	1	1	0	3	1
sp|Q8BHD7|PTBP3_MOUSE;tr|G8JL74|G8JL74_MOUSE;tr|G3UXA6|G3UXA6_MOUSE;tr|G3UZ01|G3UZ01_MOUSE;tr|G3UY95|G3UY95_MOUSE;tr|G3UXZ8|G3UXZ8_MOUSE	sp|Q8BHD7|PTBP3_MOUSE;tr|G8JL74|G8JL74_MOUSE;tr|G3UXA6|G3UXA6_MOUSE;tr|G3UZ01|G3UZ01_MOUSE	6;5;5;4;1;1	4;3;3;3;1;1	4;3;3;3;1;1	sp|Q8BHD7|PTBP3_MOUSE Polypyrimidine tract-binding protein 3 OS=Mus musculus OX=10090 GN=Ptbp3 PE=1 SV=1;tr|G8JL74|G8JL74_MOUSE Polypyrimidine tract-binding protein 3 OS=Mus musculus OX=10090 GN=Ptbp3 PE=1 SV=1;tr|G3UXA6|G3UXA6_MOUSE Polypyrimidine tract-b	Polypyrimidine tract-binding protein 3	Ptbp3	6	6	4	4	0	1	1	0	1	2	1	1	0	0	1	1	2	0	1	1	1	1	1	0	1	0	2	2	0	0	0	0	0	1	0	0	0	0	0	0	1	0
tr|G3UXX3|G3UXX3_MOUSE;sp|Q64105|SPRE_MOUSE;tr|Q91XH5|Q91XH5_MOUSE;tr|G3UZ79|G3UZ79_MOUSE	tr|G3UXX3|G3UXX3_MOUSE;sp|Q64105|SPRE_MOUSE;tr|Q91XH5|Q91XH5_MOUSE;tr|G3UZ79|G3UZ79_MOUSE	2;2;2;1	2;2;2;1	2;2;2;1	tr|G3UXX3|G3UXX3_MOUSE Sepiapterin reductase OS=Mus musculus OX=10090 GN=Spr PE=1 SV=1;sp|Q64105|SPRE_MOUSE Sepiapterin reductase OS=Mus musculus OX=10090 GN=Spr PE=1 SV=1;tr|Q91XH5|Q91XH5_MOUSE Sepiapterin reductase OS=Mus musculus OX=10090 GN=Spr PE=1 SV	Sepiapterin reductase	Spr	4	2	2	2	0	0	0	0	2	2	2	2	0	0	0	0	2	1	2	2	0	0	0	0	2	2	2	2	0	0	0	0	2	2	2	2	0	0	0	0	2	1
sp|P11157|RIR2_MOUSE;tr|D3Z0D8|D3Z0D8_MOUSE	sp|P11157|RIR2_MOUSE;tr|D3Z0D8|D3Z0D8_MOUSE	2;1	2;1	2;1	sp|P11157|RIR2_MOUSE Ribonucleoside-diphosphate reductase subunit M2 OS=Mus musculus OX=10090 GN=Rrm2 PE=1 SV=1;tr|D3Z0D8|D3Z0D8_MOUSE Ribonucleoside-diphosphate reductase (Fragment) OS=Mus musculus OX=10090 GN=Rrm2 PE=1 SV=1	Ribonucleoside-diphosphate reductase subunit M2	Rrm2	2	2	2	2	0	0	0	0	0	0	0	0	0	0	0	0	1	1	0	0	0	0	0	0	0	0	0	0	0	0	0	0	0	0	0	0	0	0	0	0	1	1
tr|A0A0R4J1H1|A0A0R4J1H1_MOUSE;tr|A0A0R4J1G4|A0A0R4J1G4_MOUSE;sp|Q8C551|R51A1_MOUSE;tr|D3Z7I5|D3Z7I5_MOUSE;tr|A0A0J9YUS9|A0A0J9YUS9_MOUSE	tr|A0A0R4J1H1|A0A0R4J1H1_MOUSE;tr|A0A0R4J1G4|A0A0R4J1G4_MOUSE;sp|Q8C551|R51A1_MOUSE	5;5;5;2;1	5;5;5;2;1	5;5;5;2;1	tr|A0A0R4J1H1|A0A0R4J1H1_MOUSE RAD51-associated protein 1 OS=Mus musculus OX=10090 GN=Rad51ap1 PE=1 SV=1;tr|A0A0R4J1G4|A0A0R4J1G4_MOUSE RAD51-associated protein 1 OS=Mus musculus OX=10090 GN=Rad51ap1 PE=1 SV=1;sp|Q8C551|R51A1_MOUSE RAD51-associated protein	RAD51-associated protein 1	Rad51ap1	5	5	5	5	0	0	0	0	3	1	1	2	1	0	0	0	3	0	1	1	0	1	0	1	1	2	3	2	0	0	0	0	3	1	1	2	1	0	0	0	3	0
sp|Q3V300|KIF22_MOUSE;tr|A0A0U1RNY7|A0A0U1RNY7_MOUSE;tr|A0A0U1RPH8|A0A0U1RPH8_MOUSE	sp|Q3V300|KIF22_MOUSE	7;3;1	7;3;1	7;3;1	sp|Q3V300|KIF22_MOUSE Kinesin-like protein KIF22 OS=Mus musculus OX=10090 GN=Kif22 PE=2 SV=2	Kinesin-like protein KIF22	Kif22	3	7	7	7	1	0	1	0	0	2	1	2	0	0	0	1	3	3	1	3	0	0	0	0	3	2	3	3	1	0	1	0	0	2	1	2	0	0	0	1	3	3
sp|P52479|UBP10_MOUSE;tr|G3X9U6|G3X9U6_MOUSE	sp|P52479|UBP10_MOUSE	6;1	6;1	6;1	sp|P52479|UBP10_MOUSE Ubiquitin carboxyl-terminal hydrolase 10 OS=Mus musculus OX=10090 GN=Usp10 PE=1 SV=3	Ubiquitin carboxyl-terminal hydrolase 10	Usp10	2	6	6	6	0	0	0	0	3	3	3	1	0	0	0	0	2	1	1	0	0	0	0	0	2	0	3	1	0	0	0	0	3	3	3	1	0	0	0	0	2	1
tr|Q9D4G5|Q9D4G5_MOUSE;tr|Q8K205|Q8K205_MOUSE	tr|Q9D4G5|Q9D4G5_MOUSE;tr|Q8K205|Q8K205_MOUSE	2;2	2;2	2;2	tr|Q9D4G5|Q9D4G5_MOUSE Processing of precursor 1, ribonuclease P/MRP family, (S. cerevisiae) OS=Mus musculus OX=10090 GN=Pop1 PE=1 SV=1;tr|Q8K205|Q8K205_MOUSE Processing of 1, ribonuclease P/MRP family, (S. cerevisiae) OS=Mus musculus OX=10090 GN=Pop1 PE=1	Processing of precursor 1, ribonuclease P/MRP family, (S. cerevisiae)	Pop1	2	2	2	2	0	0	0	0	1	0	1	1	1	0	0	0	0	0	1	1	0	0	0	0	0	1	0	1	0	0	0	0	1	0	1	1	1	0	0	0	0	0
sp|Q99LC5|ETFA_MOUSE	sp|Q99LC5|ETFA_MOUSE	4	4	4	sp|Q99LC5|ETFA_MOUSE Electron transfer flavoprotein subunit alpha, mitochondrial OS=Mus musculus OX=10090 GN=Etfa PE=1 SV=2	Electron transfer flavoprotein subunit alpha, mitochondrial	Etfa	1	4	4	4	0	0	0	0	3	3	1	2	0	0	0	0	1	1	2	1	0	0	0	0	1	2	2	1	0	0	0	0	3	3	1	2	0	0	0	0	1	1
sp|O70551|SRPK1_MOUSE;tr|A0A3B2W883|A0A3B2W883_MOUSE;tr|A0A3B2W430|A0A3B2W430_MOUSE;tr|F8WGJ7|F8WGJ7_MOUSE;tr|A0A3B2W4B9|A0A3B2W4B9_MOUSE;tr|A0A3B2W7I6|A0A3B2W7I6_MOUSE;tr|B2KF32|B2KF32_MOUSE;tr|A0A0G2JDY2|A0A0G2JDY2_MOUSE;sp|Q9Z0G2|SRPK3_MOUSE	sp|O70551|SRPK1_MOUSE;tr|A0A3B2W883|A0A3B2W883_MOUSE;tr|A0A3B2W430|A0A3B2W430_MOUSE	9;8;5;4;4;3;1;1;1	9;8;5;4;4;3;1;1;1	7;6;4;3;3;2;1;0;0	sp|O70551|SRPK1_MOUSE SRSF protein kinase 1 OS=Mus musculus OX=10090 GN=Srpk1 PE=1 SV=2;tr|A0A3B2W883|A0A3B2W883_MOUSE SRSF protein kinase 1 (Fragment) OS=Mus musculus OX=10090 GN=Srpk1 PE=1 SV=1;tr|A0A3B2W430|A0A3B2W430_MOUSE SRSF protein kinase 1 OS=Mus	SRSF protein kinase 1	Srpk1	9	9	9	7	1	1	1	1	1	3	2	2	0	1	0	0	4	2	4	3	1	3	0	1	3	3	3	1	1	1	1	1	1	3	2	2	0	1	0	0	4	2
sp|P11440|CDK1_MOUSE;tr|D3Z2T9|D3Z2T9_MOUSE;sp|Q80YP0|CDK3_MOUSE;sp|P97377|CDK2_MOUSE;tr|E9Q9E4|E9Q9E4_MOUSE;tr|A0A0G2JDL3|A0A0G2JDL3_MOUSE;tr|E9PZX7|E9PZX7_MOUSE;sp|P49615|CDK5_MOUSE;sp|P30285|CDK4_MOUSE;sp|Q64261|CDK6_MOUSE;sp|Q3V3A1|CDK15_MOUSE;tr|E3W997|E3W997_MOUSE;tr|E9PVC7|E9PVC7_MOUSE;sp|Q04899|CDK18_MOUSE;sp|O35495|CDK14_MOUSE;tr|A0A1L1SUS7|A0A1L1SUS7_MOUSE;sp|Q04735|CDK16_MOUSE;sp|Q8K0D…	sp|P11440|CDK1_MOUSE;tr|D3Z2T9|D3Z2T9_MOUSE	6;4;2;2;1;1;1;1;1;1;1;1;1;1;1;1;1;1;1;1	6;4;2;2;1;1;1;1;1;1;1;1;1;1;1;1;1;1;1;1	5;3;1;1;0;0;0;0;0;0;0;0;0;0;0;0;0;0;0;0	sp|P11440|CDK1_MOUSE Cyclin-dependent kinase 1 OS=Mus musculus OX=10090 GN=Cdk1 PE=1 SV=3;tr|D3Z2T9|D3Z2T9_MOUSE Cyclin-dependent kinase 1 (Fragment) OS=Mus musculus OX=10090 GN=Cdk1 PE=1 SV=1	Cyclin-dependent kinase 1	Cdk1	20	6	6	5	0	0	0	0	2	3	0	0	0	0	0	0	4	1	2	3	0	0	0	0	2	1	0	0	0	0	0	0	2	3	0	0	0	0	0	0	4	1
sp|Q922M7|ASHWN_MOUSE	sp|Q922M7|ASHWN_MOUSE	3	3	3	sp|Q922M7|ASHWN_MOUSE Ashwin OS=Mus musculus OX=10090 PE=1 SV=1	Ashwin OS=Mus musculus OX=10090 PE=1 SV=1		1	3	3	3	0	0	0	0	1	1	1	1	0	0	0	0	1	2	2	3	0	0	0	0	1	1	1	1	0	0	0	0	1	1	1	1	0	0	0	0	1	2
sp|Q99KI0|ACON_MOUSE;tr|A0A2R8VJW0|A0A2R8VJW0_MOUSE	sp|Q99KI0|ACON_MOUSE	7;2	7;2	7;2	sp|Q99KI0|ACON_MOUSE Aconitate hydratase, mitochondrial OS=Mus musculus OX=10090 GN=Aco2 PE=1 SV=1	Aconitate hydratase, mitochondrial	Aco2	2	7	7	7	0	0	0	0	5	3	4	2	0	0	0	0	3	1	1	4	0	0	0	0	0	0	1	0	0	0	0	0	5	3	4	2	0	0	0	0	3	1
sp|A2AJB7|LCN5_MOUSE	sp|A2AJB7|LCN5_MOUSE	1	1	1	sp|A2AJB7|LCN5_MOUSE Epididymal-specific lipocalin-5 OS=Mus musculus OX=10090 GN=Lcn5 PE=1 SV=1	Epididymal-specific lipocalin-5	Lcn5	1	1	1	1	0	0	0	0	1	0	0	1	0	0	0	0	0	1	0	0	0	0	0	0	0	1	0	0	0	0	0	0	1	0	0	1	0	0	0	0	0	1
sp|Q62093|SRSF2_MOUSE	sp|Q62093|SRSF2_MOUSE	3	3	3	sp|Q62093|SRSF2_MOUSE Serine/arginine-rich splicing factor 2 OS=Mus musculus OX=10090 GN=Srsf2 PE=1 SV=4	Serine/arginine-rich splicing factor 2	Srsf2	1	3	3	3	0	0	0	0	2	0	2	0	0	0	0	0	1	1	2	3	0	0	0	0	2	3	2	2	0	0	0	0	2	0	2	0	0	0	0	0	1	1
sp|Q61598|GDIB_MOUSE;tr|A0A1Y7VL99|A0A1Y7VL99_MOUSE;tr|D6RI86|D6RI86_MOUSE;tr|A0A1Y7VLG4|A0A1Y7VLG4_MOUSE;sp|P50396|GDIA_MOUSE	sp|Q61598|GDIB_MOUSE	5;2;1;1;1	5;2;1;1;1	5;2;1;1;1	sp|Q61598|GDIB_MOUSE Rab GDP dissociation inhibitor beta OS=Mus musculus OX=10090 GN=Gdi2 PE=1 SV=1	Rab GDP dissociation inhibitor beta	Gdi2	5	5	5	5	0	0	0	0	2	1	2	1	0	0	0	0	3	1	0	3	0	0	0	0	2	1	1	1	0	0	0	0	2	1	2	1	0	0	0	0	3	1
tr|A0A0J9YUH6|A0A0J9YUH6_MOUSE;tr|A0A0J9YV27|A0A0J9YV27_MOUSE;tr|Q9D1M1|Q9D1M1_MOUSE	tr|A0A0J9YUH6|A0A0J9YUH6_MOUSE;tr|A0A0J9YV27|A0A0J9YV27_MOUSE;tr|Q9D1M1|Q9D1M1_MOUSE	3;3;3	3;3;3	1;1;1	tr|A0A0J9YUH6|A0A0J9YUH6_MOUSE DNA-directed RNA polymerases I and III subunit RPAC2 OS=Mus musculus OX=10090 GN=Polr1d PE=1 SV=1;tr|A0A0J9YV27|A0A0J9YV27_MOUSE DNA-directed RNA polymerases I and III subunit RPAC2 OS=Mus musculus OX=10090 GN=Polr1d PE=1 SV=	DNA-directed RNA polymerases I and III subunit RPAC2	Polr1d	3	3	3	1	1	2	1	2	1	1	1	0	1	1	1	1	1	1	1	1	1	1	1	1	1	1	1	1	1	2	1	2	1	1	1	0	1	1	1	1	1	1
sp|P59270|B3GA2_MOUSE	sp|P59270|B3GA2_MOUSE	1	1	1	sp|P59270|B3GA2_MOUSE Galactosylgalactosylxylosylprotein 3-beta-glucuronosyltransferase 2 OS=Mus musculus OX=10090 GN=B3gat2 PE=2 SV=1	Galactosylgalactosylxylosylprotein 3-beta-glucuronosyltransferase 2	B3gat2	1	1	1	1	0	0	0	0	1	1	1	1	0	0	0	0	1	1	1	1	0	0	0	0	1	1	1	1	0	0	0	0	1	1	1	1	0	0	0	0	1	1
sp|Q9WUK2|IF4H_MOUSE	sp|Q9WUK2|IF4H_MOUSE	5	5	5	sp|Q9WUK2|IF4H_MOUSE Eukaryotic translation initiation factor 4H OS=Mus musculus OX=10090 GN=Eif4h PE=1 SV=3	Eukaryotic translation initiation factor 4H	Eif4h	1	5	5	5	1	1	1	2	1	0	2	1	2	0	0	1	1	2	2	3	1	0	1	0	2	0	2	1	1	1	1	2	1	0	2	1	2	0	0	1	1	2
sp|Q9D6S7|RRFM_MOUSE	sp|Q9D6S7|RRFM_MOUSE	5	5	5	sp|Q9D6S7|RRFM_MOUSE Ribosome-recycling factor, mitochondrial OS=Mus musculus OX=10090 GN=Mrrf PE=1 SV=1	Ribosome-recycling factor, mitochondrial	Mrrf	1	5	5	5	1	1	1	1	0	1	2	1	0	0	0	1	2	1	1	3	0	0	0	1	2	3	3	3	1	1	1	1	0	1	2	1	0	0	0	1	2	1
sp|O35129|PHB2_MOUSE;tr|F6QPR1|F6QPR1_MOUSE;tr|F6Q8V7|F6Q8V7_MOUSE	sp|O35129|PHB2_MOUSE;tr|F6QPR1|F6QPR1_MOUSE	7;4;3	7;4;3	7;4;3	sp|O35129|PHB2_MOUSE Prohibitin-2 OS=Mus musculus OX=10090 GN=Phb2 PE=1 SV=1;tr|F6QPR1|F6QPR1_MOUSE Prohibitin (Fragment) OS=Mus musculus OX=10090 GN=Phb2 PE=1 SV=1	Prohibitin-2	Phb2	3	7	7	7	1	0	1	0	1	1	1	0	0	0	0	1	3	2	0	4	1	1	1	0	2	2	1	1	1	0	1	0	1	1	1	0	0	0	0	1	3	2
sp|P63168|DYL1_MOUSE	sp|P63168|DYL1_MOUSE	3	2	2	sp|P63168|DYL1_MOUSE Dynein light chain 1, cytoplasmic OS=Mus musculus OX=10090 GN=Dynll1 PE=1 SV=1	Dynein light chain 1, cytoplasmic	Dynll1	1	3	2	2	0	0	0	0	1	1	1	1	0	0	0	0	2	1	1	3	0	0	0	0	2	2	1	0	0	0	0	0	0	0	0	0	0	0	0	0	1	1
sp|Q91WQ3|SYYC_MOUSE;tr|A2A7S7|A2A7S7_MOUSE;tr|F6VXZ2|F6VXZ2_MOUSE	sp|Q91WQ3|SYYC_MOUSE;tr|A2A7S7|A2A7S7_MOUSE	6;6;1	6;6;1	6;6;1	sp|Q91WQ3|SYYC_MOUSE Tyrosine--tRNA ligase, cytoplasmic OS=Mus musculus OX=10090 GN=Yars1 PE=1 SV=3;tr|A2A7S7|A2A7S7_MOUSE Tyrosine--tRNA ligase OS=Mus musculus OX=10090 GN=Yars PE=1 SV=1	Tyrosine--tRNA ligase, cytoplasmic	Yars1	3	6	6	6	0	0	0	0	4	2	1	1	0	0	0	0	4	0	2	2	0	0	0	0	1	1	2	1	0	0	0	0	4	2	1	1	0	0	0	0	4	0
sp|Q9CQL7|MOFA1_MOUSE	sp|Q9CQL7|MOFA1_MOUSE	2	2	2	sp|Q9CQL7|MOFA1_MOUSE MORF4 family-associated protein 1 OS=Mus musculus OX=10090 GN=Mrfap1 PE=1 SV=1	MORF4 family-associated protein 1	Mrfap1	1	2	2	2	0	0	0	0	1	1	1	0	0	0	0	0	1	2	1	2	0	0	0	0	1	1	2	2	0	0	0	0	1	1	1	0	0	0	0	0	1	2
tr|Q80VE1|Q80VE1_MOUSE;sp|Q6PD31|TRAK1_MOUSE;tr|A0A1B0GS60|A0A1B0GS60_MOUSE;tr|A0A1B0GRL4|A0A1B0GRL4_MOUSE;tr|A0A1B0GSQ2|A0A1B0GSQ2_MOUSE;tr|A0A1B0GRP1|A0A1B0GRP1_MOUSE;tr|A0A1B0GRS7|A0A1B0GRS7_MOUSE;tr|A0A1B0GRQ7|A0A1B0GRQ7_MOUSE;tr|A0A5F8MPD8|A0A5F8MPD8_MOUSE	tr|Q80VE1|Q80VE1_MOUSE;sp|Q6PD31|TRAK1_MOUSE;tr|A0A1B0GS60|A0A1B0GS60_MOUSE;tr|A0A1B0GRL4|A0A1B0GRL4_MOUSE;tr|A0A1B0GSQ2|A0A1B0GSQ2_MOUSE;tr|A0A1B0GRP1|A0A1B0GRP1_MOUSE;tr|A0A1B0GRS7|A0A1B0GRS7_MOUSE;tr|A0A1B0GRQ7|A0A1B0GRQ7_MOUSE;tr|A0A5F8MPD8|A0A5F8MPD8_MOUSE	2;2;1;1;1;1;1;1;1	2;2;1;1;1;1;1;1;1	2;2;1;1;1;1;1;1;1	tr|Q80VE1|Q80VE1_MOUSE Trafficking kinesin-binding protein 1 OS=Mus musculus OX=10090 GN=Trak1 PE=1 SV=1;sp|Q6PD31|TRAK1_MOUSE Trafficking kinesin-binding protein 1 OS=Mus musculus OX=10090 GN=Trak1 PE=1 SV=1;tr|A0A1B0GS60|A0A1B0GS60_MOUSE Trafficking kine	Trafficking kinesin-binding protein 1	Trak1	9	2	2	2	0	0	0	0	0	0	0	1	0	0	0	0	1	1	0	0	0	0	0	0	1	1	1	0	0	0	0	0	0	0	0	1	0	0	0	0	1	1
tr|Q8R5L1|Q8R5L1_MOUSE;sp|O35658|C1QBP_MOUSE	tr|Q8R5L1|Q8R5L1_MOUSE;sp|O35658|C1QBP_MOUSE	4;3	4;3	4;3	tr|Q8R5L1|Q8R5L1_MOUSE Complement component 1 Q subcomponent-binding protein, mitochondrial OS=Mus musculus OX=10090 GN=C1qbp PE=1 SV=1;sp|O35658|C1QBP_MOUSE Complement component 1 Q subcomponent-binding protein, mitochondrial OS=Mus musculus OX=10090 GN=C	Complement component 1 Q subcomponent-binding protein, mitochondrial	C1qbp	2	4	4	4	0	0	0	0	2	0	1	1	0	0	0	0	4	1	1	2	0	0	0	0	3	1	3	3	0	0	0	0	2	0	1	1	0	0	0	0	4	1
sp|P61222|ABCE1_MOUSE	sp|P61222|ABCE1_MOUSE	7	7	7	sp|P61222|ABCE1_MOUSE ATP-binding cassette sub-family E member 1 OS=Mus musculus OX=10090 GN=Abce1 PE=1 SV=1	ATP-binding cassette sub-family E member 1	Abce1	1	7	7	7	0	0	0	0	4	1	1	0	0	0	0	0	7	1	1	1	0	0	0	0	3	0	1	1	0	0	0	0	4	1	1	0	0	0	0	0	7	1
sp|Q9EPQ8|TCF20_MOUSE;tr|A0A2R8VKG9|A0A2R8VKG9_MOUSE;tr|A0A2R8W6K2|A0A2R8W6K2_MOUSE;tr|A0A2R8VHC6|A0A2R8VHC6_MOUSE	sp|Q9EPQ8|TCF20_MOUSE	10;1;1;1	10;1;1;1	10;1;1;1	sp|Q9EPQ8|TCF20_MOUSE Transcription factor 20 OS=Mus musculus OX=10090 GN=Tcf20 PE=1 SV=3	Transcription factor 20	Tcf20	4	10	10	10	0	0	0	0	2	3	2	1	0	0	0	0	3	2	2	3	0	1	0	0	5	3	2	4	0	0	0	0	2	3	2	1	0	0	0	0	3	2
tr|E9Q0X0|E9Q0X0_MOUSE;tr|E9PW69|E9PW69_MOUSE;sp|Q9R1P0|PSA4_MOUSE	tr|E9Q0X0|E9Q0X0_MOUSE;tr|E9PW69|E9PW69_MOUSE;sp|Q9R1P0|PSA4_MOUSE	1;1;1	1;1;1	1;1;1	tr|E9Q0X0|E9Q0X0_MOUSE Proteasome subunit alpha type (Fragment) OS=Mus musculus OX=10090 GN=Psma4 PE=1 SV=1;tr|E9PW69|E9PW69_MOUSE Proteasome subunit alpha type (Fragment) OS=Mus musculus OX=10090 GN=Psma4 PE=1 SV=1;sp|Q9R1P0|PSA4_MOUSE Proteasome subunit	Proteasome subunit alpha type (Fragment)	Psma4	3	1	1	1	0	0	0	0	1	1	1	1	0	0	0	0	1	1	1	1	0	0	0	0	1	1	1	0	0	0	0	0	1	1	1	1	0	0	0	0	1	1
sp|Q9JMK2|KC1E_MOUSE;tr|A0A668KLW3|A0A668KLW3_MOUSE;tr|Q3TYE1|Q3TYE1_MOUSE;sp|Q9DC28|KC1D_MOUSE;tr|Q3USK2|Q3USK2_MOUSE;tr|F7A4U8|F7A4U8_MOUSE;tr|A0A2R8W6S2|A0A2R8W6S2_MOUSE	sp|Q9JMK2|KC1E_MOUSE;tr|A0A668KLW3|A0A668KLW3_MOUSE;tr|Q3TYE1|Q3TYE1_MOUSE;sp|Q9DC28|KC1D_MOUSE;tr|Q3USK2|Q3USK2_MOUSE	5;3;3;3;3;2;1	5;3;3;3;3;2;1	5;3;3;3;3;2;1	sp|Q9JMK2|KC1E_MOUSE Casein kinase I isoform epsilon OS=Mus musculus OX=10090 GN=Csnk1e PE=1 SV=2;tr|A0A668KLW3|A0A668KLW3_MOUSE Casein kinase I isoform epsilon (Fragment) OS=Mus musculus OX=10090 GN=Csnk1e PE=1 SV=1;tr|Q3TYE1|Q3TYE1_MOUSE Casein kinase I	Casein kinase I isoform epsilon	Csnk1e	7	5	5	5	0	0	0	0	3	5	2	1	0	0	0	0	2	1	1	2	0	0	0	0	4	1	2	1	0	0	0	0	3	5	2	1	0	0	0	0	2	1
sp|Q9CQQ7|AT5F1_MOUSE;tr|A0A0G2JGX3|A0A0G2JGX3_MOUSE	sp|Q9CQQ7|AT5F1_MOUSE;tr|A0A0G2JGX3|A0A0G2JGX3_MOUSE	5;3	5;3	5;3	sp|Q9CQQ7|AT5F1_MOUSE ATP synthase F(0) complex subunit B1, mitochondrial OS=Mus musculus OX=10090 GN=Atp5pb PE=1 SV=1;tr|A0A0G2JGX3|A0A0G2JGX3_MOUSE ATP synthase F(0) complex subunit B1, mitochondrial (Fragment) OS=Mus musculus OX=10090 GN=Atp5pb PE=1 SV=	ATP synthase F(0) complex subunit B1, mitochondrial	Atp5pb	2	5	5	5	0	0	0	0	1	2	2	0	0	0	0	0	2	2	1	2	0	0	0	0	1	1	0	2	0	0	0	0	1	2	2	0	0	0	0	0	2	2
sp|Q9CQC6|BZW1_MOUSE;tr|A0A087WQS2|A0A087WQS2_MOUSE;tr|A0A087WPF9|A0A087WPF9_MOUSE	sp|Q9CQC6|BZW1_MOUSE;tr|A0A087WQS2|A0A087WQS2_MOUSE;tr|A0A087WPF9|A0A087WPF9_MOUSE	6;6;4	6;6;4	6;6;4	sp|Q9CQC6|BZW1_MOUSE Basic leucine zipper and W2 domain-containing protein 1 OS=Mus musculus OX=10090 GN=Bzw1 PE=1 SV=1;tr|A0A087WQS2|A0A087WQS2_MOUSE Basic leucine zipper and W2 domain-containing protein 1 OS=Mus musculus OX=10090 GN=Bzw1 PE=1 SV=1;tr|A0A	Basic leucine zipper and W2 domain-containing protein 1	Bzw1	3	6	6	6	0	1	1	0	0	1	0	1	0	0	0	0	4	0	0	2	1	0	1	0	2	1	2	1	0	1	1	0	0	1	0	1	0	0	0	0	4	0
sp|P09103|PDIA1_MOUSE;tr|E9Q8G8|E9Q8G8_MOUSE	sp|P09103|PDIA1_MOUSE	9;3	9;3	9;3	sp|P09103|PDIA1_MOUSE Protein disulfide-isomerase OS=Mus musculus OX=10090 GN=P4hb PE=1 SV=2	Protein disulfide-isomerase	P4hb	2	9	9	9	0	0	0	0	5	2	1	1	0	0	0	0	6	0	0	2	0	0	0	0	1	1	2	1	0	0	0	0	5	2	1	1	0	0	0	0	6	0
sp|Q9JMG7|HDGR3_MOUSE	sp|Q9JMG7|HDGR3_MOUSE	8	5	5	sp|Q9JMG7|HDGR3_MOUSE Hepatoma-derived growth factor-related protein 3 OS=Mus musculus OX=10090 GN=Hdgfl3 PE=1 SV=2	Hepatoma-derived growth factor-related protein 3	Hdgfl3	1	8	5	5	1	1	2	0	4	5	4	4	0	1	0	1	5	5	5	4	0	1	0	1	4	4	4	6	1	1	2	0	1	2	1	1	0	1	0	1	2	2
tr|A0A0N4SWI4|A0A0N4SWI4_MOUSE;sp|Q9CR98|F136A_MOUSE	tr|A0A0N4SWI4|A0A0N4SWI4_MOUSE;sp|Q9CR98|F136A_MOUSE	2;2	2;2	2;2	tr|A0A0N4SWI4|A0A0N4SWI4_MOUSE Protein FAM136A OS=Mus musculus OX=10090 GN=Fam136a PE=1 SV=1;sp|Q9CR98|F136A_MOUSE Protein FAM136A OS=Mus musculus OX=10090 GN=Fam136a PE=1 SV=1	Protein FAM136A	Fam136a	2	2	2	2	1	1	1	0	1	1	1	0	0	0	0	0	1	1	0	1	0	0	0	1	0	0	1	1	1	1	1	0	1	1	1	0	0	0	0	0	1	1
sp|Q9DCG9|TR112_MOUSE;tr|Q8VCR4|Q8VCR4_MOUSE	sp|Q9DCG9|TR112_MOUSE;tr|Q8VCR4|Q8VCR4_MOUSE	2;1	2;1	2;1	sp|Q9DCG9|TR112_MOUSE Multifunctional methyltransferase subunit TRM112-like protein OS=Mus musculus OX=10090 GN=Trmt112 PE=1 SV=1;tr|Q8VCR4|Q8VCR4_MOUSE Multifunctional methyltransferase subunit TRM112-like protein OS=Mus musculus OX=10090 GN=Trmt112 PE=1	Multifunctional methyltransferase subunit TRM112-like protein	Trmt112	2	2	2	2	0	0	0	0	1	0	1	0	0	0	0	0	1	0	1	1	0	0	0	0	1	1	2	1	0	0	0	0	1	0	1	0	0	0	0	0	1	0
tr|Q8CFZ0|Q8CFZ0_MOUSE;tr|G3UYP0|G3UYP0_MOUSE;sp|P63280|UBC9_MOUSE;tr|G3UWL6|G3UWL6_MOUSE;tr|G3UWJ1|G3UWJ1_MOUSE	tr|Q8CFZ0|Q8CFZ0_MOUSE;tr|G3UYP0|G3UYP0_MOUSE;sp|P63280|UBC9_MOUSE	5;5;5;1;1	5;5;5;1;1	5;5;5;1;1	tr|Q8CFZ0|Q8CFZ0_MOUSE SUMO-conjugating enzyme UBC9 OS=Mus musculus OX=10090 GN=Ube2i PE=1 SV=1;tr|G3UYP0|G3UYP0_MOUSE SUMO-conjugating enzyme UBC9 (Fragment) OS=Mus musculus OX=10090 GN=Ube2i PE=1 SV=1;sp|P63280|UBC9_MOUSE SUMO-conjugating enzyme UBC9 OS=	SUMO-conjugating enzyme UBC9	Ube2i	5	5	5	5	0	0	0	0	3	1	0	0	0	0	0	0	2	1	1	0	0	0	0	0	0	1	2	2	0	0	0	0	3	1	0	0	0	0	0	0	2	1
tr|Q9CPS5|Q9CPS5_MOUSE;sp|Q9CX56|PSMD8_MOUSE;tr|Q3TG45|Q3TG45_MOUSE	tr|Q9CPS5|Q9CPS5_MOUSE;sp|Q9CX56|PSMD8_MOUSE;tr|Q3TG45|Q3TG45_MOUSE	3;3;2	3;3;2	3;3;2	tr|Q9CPS5|Q9CPS5_MOUSE 26S proteasome non-ATPase regulatory subunit 8 OS=Mus musculus OX=10090 GN=Psmd8 PE=1 SV=2;sp|Q9CX56|PSMD8_MOUSE 26S proteasome non-ATPase regulatory subunit 8 OS=Mus musculus OX=10090 GN=Psmd8 PE=1 SV=2;tr|Q3TG45|Q3TG45_MOUSE 26S pr	26S proteasome non-ATPase regulatory subunit 8	Psmd8	3	3	3	3	0	0	0	0	1	1	2	1	0	0	0	0	2	0	1	1	0	0	0	0	2	1	1	1	0	0	0	0	1	1	2	1	0	0	0	0	2	0
sp|P62876|RPAB5_MOUSE	sp|P62876|RPAB5_MOUSE	2	2	2	sp|P62876|RPAB5_MOUSE DNA-directed RNA polymerases I, II, and III subunit RPABC5 OS=Mus musculus OX=10090 GN=Polr2l PE=3 SV=1	DNA-directed RNA polymerases I, II, and III subunit RPABC5	Polr2l	1	2	2	2	0	0	0	0	1	1	0	1	0	0	0	0	2	0	1	0	0	0	0	0	2	1	2	1	0	0	0	0	1	1	0	1	0	0	0	0	2	0
sp|Q8VDN2|AT1A1_MOUSE	sp|Q8VDN2|AT1A1_MOUSE	6	6	4	sp|Q8VDN2|AT1A1_MOUSE Sodium/potassium-transporting ATPase subunit alpha-1 OS=Mus musculus OX=10090 GN=Atp1a1 PE=1 SV=1	Sodium/potassium-transporting ATPase subunit alpha-1	Atp1a1	1	6	6	4	0	0	0	0	2	3	4	0	0	0	0	0	3	3	0	5	0	0	0	0	1	0	0	0	0	0	0	0	2	3	4	0	0	0	0	0	3	3
sp|Q6ZWX6|IF2A_MOUSE	sp|Q6ZWX6|IF2A_MOUSE	4	4	4	sp|Q6ZWX6|IF2A_MOUSE Eukaryotic translation initiation factor 2 subunit 1 OS=Mus musculus OX=10090 GN=Eif2s1 PE=1 SV=3	Eukaryotic translation initiation factor 2 subunit 1	Eif2s1	1	4	4	4	0	0	0	0	1	2	1	0	0	0	0	0	2	1	1	2	0	0	0	0	1	2	1	0	0	0	0	0	1	2	1	0	0	0	0	0	2	1
tr|A0A0G2JDV8|A0A0G2JDV8_MOUSE;sp|Q9DAW9|CNN3_MOUSE;tr|A0A0G2JFI6|A0A0G2JFI6_MOUSE;tr|A0A0G2JFC8|A0A0G2JFC8_MOUSE;tr|A0A0G2JFG3|A0A0G2JFG3_MOUSE	tr|A0A0G2JDV8|A0A0G2JDV8_MOUSE;sp|Q9DAW9|CNN3_MOUSE;tr|A0A0G2JFI6|A0A0G2JFI6_MOUSE	5;5;4;1;1	5;5;4;1;1	5;5;4;1;1	tr|A0A0G2JDV8|A0A0G2JDV8_MOUSE Calponin OS=Mus musculus OX=10090 GN=Cnn3 PE=1 SV=1;sp|Q9DAW9|CNN3_MOUSE Calponin-3 OS=Mus musculus OX=10090 GN=Cnn3 PE=1 SV=1;tr|A0A0G2JFI6|A0A0G2JFI6_MOUSE Calponin-3 (Fragment) OS=Mus musculus OX=10090 GN=Cnn3 PE=1 SV=4	Calponin	Cnn3	5	5	5	5	0	0	0	0	2	1	2	0	0	0	0	0	4	1	0	3	0	0	0	0	2	1	2	3	0	0	0	0	2	1	2	0	0	0	0	0	4	1
sp|P56135|ATPK_MOUSE;tr|F8WHP8|F8WHP8_MOUSE	sp|P56135|ATPK_MOUSE;tr|F8WHP8|F8WHP8_MOUSE	4;2	4;2	4;2	sp|P56135|ATPK_MOUSE ATP synthase subunit f, mitochondrial OS=Mus musculus OX=10090 GN=Atp5mf PE=1 SV=3;tr|F8WHP8|F8WHP8_MOUSE ATP synthase membrane subunit f OS=Mus musculus OX=10090 GN=Atp5j2 PE=1 SV=1	ATP synthase subunit f, mitochondrial	Atp5mf	2	4	4	4	0	0	0	0	0	1	0	1	0	0	0	0	0	1	1	3	0	0	0	0	2	1	0	1	0	0	0	0	0	1	0	1	0	0	0	0	0	1
sp|P48962|ADT1_MOUSE;sp|Q3V132|ADT4_MOUSE	sp|P48962|ADT1_MOUSE	11;2	5;0	5;0	sp|P48962|ADT1_MOUSE ADP/ATP translocase 1 OS=Mus musculus OX=10090 GN=Slc25a4 PE=1 SV=4	ADP/ATP translocase 1	Slc25a4	2	11	5	5	1	0	0	0	6	5	3	6	0	0	0	0	5	4	4	5	0	0	0	1	7	4	6	4	1	0	0	0	1	1	1	1	0	0	0	0	1	1
sp|Q8R0G9|NU133_MOUSE	sp|Q8R0G9|NU133_MOUSE	10	10	10	sp|Q8R0G9|NU133_MOUSE Nuclear pore complex protein Nup133 OS=Mus musculus OX=10090 GN=Nup133 PE=1 SV=2	Nuclear pore complex protein Nup133	Nup133	1	10	10	10	0	0	0	0	2	4	1	1	0	0	0	0	4	1	1	3	0	1	0	0	5	0	1	2	0	0	0	0	2	4	1	1	0	0	0	0	4	1
sp|P43247|MSH2_MOUSE;tr|G3UXD8|G3UXD8_MOUSE;tr|G3UWZ8|G3UWZ8_MOUSE	sp|P43247|MSH2_MOUSE	12;3;1	12;3;1	12;3;1	sp|P43247|MSH2_MOUSE DNA mismatch repair protein Msh2 OS=Mus musculus OX=10090 GN=Msh2 PE=1 SV=1	DNA mismatch repair protein Msh2	Msh2	3	12	12	12	0	0	0	0	4	3	1	1	0	0	0	0	9	1	0	4	0	0	0	0	4	0	3	1	0	0	0	0	4	3	1	1	0	0	0	0	9	1
sp|P56394|COX17_MOUSE	sp|P56394|COX17_MOUSE	1	1	1	sp|P56394|COX17_MOUSE Cytochrome c oxidase copper chaperone OS=Mus musculus OX=10090 GN=Cox17 PE=1 SV=2	Cytochrome c oxidase copper chaperone	Cox17	1	1	1	1	0	0	0	0	1	1	1	1	0	0	0	0	1	1	1	1	0	0	0	0	1	1	1	1	0	0	0	0	1	1	1	1	0	0	0	0	1	1
tr|Q5SVG5|Q5SVG5_MOUSE;tr|Q5SVG4|Q5SVG4_MOUSE;sp|O35643|AP1B1_MOUSE	tr|Q5SVG5|Q5SVG5_MOUSE;tr|Q5SVG4|Q5SVG4_MOUSE;sp|O35643|AP1B1_MOUSE	12;12;12	3;3;3	3;3;3	tr|Q5SVG5|Q5SVG5_MOUSE AP complex subunit beta OS=Mus musculus OX=10090 GN=Ap1b1 PE=1 SV=1;tr|Q5SVG4|Q5SVG4_MOUSE AP complex subunit beta OS=Mus musculus OX=10090 GN=Ap1b1 PE=1 SV=1;sp|O35643|AP1B1_MOUSE AP-1 complex subunit beta-1 OS=Mus musculus OX=10090	AP complex subunit beta	Ap1b1	3	12	3	3	0	0	0	0	9	7	7	7	0	0	0	0	8	5	6	5	0	0	0	0	10	3	7	6	0	0	0	0	2	2	3	2	0	0	0	0	1	1
tr|Z4YJT3|Z4YJT3_MOUSE;sp|Q6ZQ58|LARP1_MOUSE	tr|Z4YJT3|Z4YJT3_MOUSE;sp|Q6ZQ58|LARP1_MOUSE	12;12	12;12	12;12	tr|Z4YJT3|Z4YJT3_MOUSE La-related protein 1 OS=Mus musculus OX=10090 GN=Larp1 PE=1 SV=1;sp|Q6ZQ58|LARP1_MOUSE La-related protein 1 OS=Mus musculus OX=10090 GN=Larp1 PE=1 SV=3	La-related protein 1	Larp1	2	12	12	12	1	0	1	0	3	3	2	2	0	0	1	0	4	2	1	1	2	0	0	0	2	3	3	1	1	0	1	0	3	3	2	2	0	0	1	0	4	2
sp|Q6PE01|SNR40_MOUSE	sp|Q6PE01|SNR40_MOUSE	4	4	4	sp|Q6PE01|SNR40_MOUSE U5 small nuclear ribonucleoprotein 40 kDa protein OS=Mus musculus OX=10090 GN=Snrnp40 PE=1 SV=1	U5 small nuclear ribonucleoprotein 40 kDa protein	Snrnp40	1	4	4	4	0	0	0	2	2	2	1	2	0	0	0	1	2	1	1	2	1	1	1	1	2	1	1	1	0	0	0	2	2	2	1	2	0	0	0	1	2	1
tr|B1AWD6|B1AWD6_MOUSE;sp|Q9CYL5|GAPR1_MOUSE	tr|B1AWD6|B1AWD6_MOUSE;sp|Q9CYL5|GAPR1_MOUSE	3;3	3;3	3;3	tr|B1AWD6|B1AWD6_MOUSE Golgi-associated plant pathogenesis-related protein 1 OS=Mus musculus OX=10090 GN=Glipr2 PE=1 SV=1;sp|Q9CYL5|GAPR1_MOUSE Golgi-associated plant pathogenesis-related protein 1 OS=Mus musculus OX=10090 GN=Glipr2 PE=1 SV=3	Golgi-associated plant pathogenesis-related protein 1	Glipr2	2	3	3	3	0	0	0	0	2	1	1	1	0	0	0	0	1	2	2	1	0	0	0	0	2	2	3	2	0	0	0	0	2	1	1	1	0	0	0	0	1	2
sp|P14069|S10A6_MOUSE	sp|P14069|S10A6_MOUSE	2	2	2	sp|P14069|S10A6_MOUSE Protein S100-A6 OS=Mus musculus OX=10090 GN=S100a6 PE=1 SV=3	Protein S100-A6	S100a6	1	2	2	2	0	0	0	0	1	0	1	0	0	0	0	0	0	0	1	0	0	0	0	0	0	0	1	1	0	0	0	0	1	0	1	0	0	0	0	0	0	0
sp|P56376|ACYP1_MOUSE;tr|E9QJT5|E9QJT5_MOUSE	sp|P56376|ACYP1_MOUSE;tr|E9QJT5|E9QJT5_MOUSE	3;3	3;3	3;3	sp|P56376|ACYP1_MOUSE Acylphosphatase-1 OS=Mus musculus OX=10090 GN=Acyp1 PE=1 SV=2;tr|E9QJT5|E9QJT5_MOUSE Acylphosphatase OS=Mus musculus OX=10090 GN=Acyp1 PE=1 SV=1	Acylphosphatase-1	Acyp1	2	3	3	3	0	0	0	0	2	2	1	1	0	0	0	0	3	0	1	1	0	0	0	0	2	3	3	3	0	0	0	0	2	2	1	1	0	0	0	0	3	0
sp|Q4KKZ1|CA158_MOUSE	sp|Q4KKZ1|CA158_MOUSE	1	1	1	sp|Q4KKZ1|CA158_MOUSE Uncharacterized protein C1orf158 homolog OS=Mus musculus OX=10090 PE=2 SV=2	Uncharacterized protein C1orf158 homolog OS=Mus musculus OX=10090 PE=2 SV=2		1	1	1	1	0	0	0	0	0	1	0	1	0	0	0	0	1	0	1	1	0	0	0	0	0	0	0	0	0	0	0	0	0	1	0	1	0	0	0	0	1	0
sp|P49722|PSA2_MOUSE;tr|Q8BKE0|Q8BKE0_MOUSE	sp|P49722|PSA2_MOUSE;tr|Q8BKE0|Q8BKE0_MOUSE	3;2	3;2	3;2	sp|P49722|PSA2_MOUSE Proteasome subunit alpha type-2 OS=Mus musculus OX=10090 GN=Psma2 PE=1 SV=3;tr|Q8BKE0|Q8BKE0_MOUSE Proteasome endopeptidase complex (Fragment) OS=Mus musculus OX=10090 GN=Psma2 PE=1 SV=1	Proteasome subunit alpha type-2	Psma2	2	3	3	3	0	0	0	0	2	1	0	0	0	0	0	0	2	2	0	1	0	0	0	0	3	1	1	1	0	0	0	0	2	1	0	0	0	0	0	0	2	2
sp|D3YXK1|SAMD1_MOUSE	sp|D3YXK1|SAMD1_MOUSE	7	7	7	sp|D3YXK1|SAMD1_MOUSE Atherin OS=Mus musculus OX=10090 GN=Samd1 PE=1 SV=1	Atherin	Samd1	1	7	7	7	2	0	1	2	1	3	1	0	0	2	1	3	1	2	0	2	1	1	0	3	1	1	2	0	2	0	1	2	1	3	1	0	0	2	1	3	1	2
sp|Q9CZD3|GARS_MOUSE	sp|Q9CZD3|GARS_MOUSE	3	3	3	sp|Q9CZD3|GARS_MOUSE Glycine--tRNA ligase OS=Mus musculus OX=10090 GN=Gars1 PE=1 SV=1	Glycine--tRNA ligase	Gars1	1	3	3	3	0	0	0	0	1	2	2	1	0	0	0	0	3	2	1	2	0	0	0	0	0	2	1	1	0	0	0	0	1	2	2	1	0	0	0	0	3	2
sp|P10630|IF4A2_MOUSE;tr|Q8BTU6|Q8BTU6_MOUSE;tr|E9Q561|E9Q561_MOUSE;tr|A0A338P6X5|A0A338P6X5_MOUSE	sp|P10630|IF4A2_MOUSE;tr|Q8BTU6|Q8BTU6_MOUSE;tr|E9Q561|E9Q561_MOUSE;tr|A0A338P6X5|A0A338P6X5_MOUSE	10;9;8;7	2;1;2;1	2;1;2;1	sp|P10630|IF4A2_MOUSE Eukaryotic initiation factor 4A-II OS=Mus musculus OX=10090 GN=Eif4a2 PE=1 SV=2;tr|Q8BTU6|Q8BTU6_MOUSE RNA helicase OS=Mus musculus OX=10090 GN=Eif4a2 PE=1 SV=1;tr|E9Q561|E9Q561_MOUSE Eukaryotic initiation factor 4A-II OS=Mus musculus	Eukaryotic initiation factor 4A-II	Eif4a2	4	10	2	2	2	0	2	0	6	5	7	5	0	0	0	0	6	5	5	6	0	1	0	0	4	5	5	6	0	0	0	0	2	1	2	1	0	0	0	0	1	1
tr|F6VQ81|F6VQ81_MOUSE;tr|Q3TUJ9|Q3TUJ9_MOUSE;tr|Q8BKP1|Q8BKP1_MOUSE;tr|Q3TAI4|Q3TAI4_MOUSE;sp|Q9CYZ2|TPD54_MOUSE;tr|A2AUD5|A2AUD5_MOUSE;tr|V9GWU5|V9GWU5_MOUSE	tr|F6VQ81|F6VQ81_MOUSE;tr|Q3TUJ9|Q3TUJ9_MOUSE;tr|Q8BKP1|Q8BKP1_MOUSE;tr|Q3TAI4|Q3TAI4_MOUSE;sp|Q9CYZ2|TPD54_MOUSE;tr|A2AUD5|A2AUD5_MOUSE;tr|V9GWU5|V9GWU5_MOUSE	5;5;5;5;5;5;4	5;5;5;5;5;5;4	5;5;5;5;5;5;4	tr|F6VQ81|F6VQ81_MOUSE Tumor protein D54 (Fragment) OS=Mus musculus OX=10090 GN=Tpd52l2 PE=1 SV=1;tr|Q3TUJ9|Q3TUJ9_MOUSE Tumor protein D54 OS=Mus musculus OX=10090 GN=Tpd52l2 PE=1 SV=1;tr|Q8BKP1|Q8BKP1_MOUSE Tumor protein D54 OS=Mus musculus OX=10090 GN=Tp	Tumor protein D54 (Fragment)	Tpd52l2	7	5	5	5	0	0	0	0	2	4	1	2	0	0	0	0	3	2	0	0	0	0	0	0	3	0	4	2	0	0	0	0	2	4	1	2	0	0	0	0	3	2
tr|Q62347|Q62347_MOUSE;sp|Q01147|CREB1_MOUSE;tr|A0A087WRI6|A0A087WRI6_MOUSE;sp|P81269|ATF1_MOUSE	tr|Q62347|Q62347_MOUSE;sp|Q01147|CREB1_MOUSE;tr|A0A087WRI6|A0A087WRI6_MOUSE	3;3;2;1	3;3;2;1	2;2;2;0	tr|Q62347|Q62347_MOUSE Cyclic AMP-responsive element-binding protein 1 OS=Mus musculus OX=10090 GN=Creb1 PE=1 SV=1;sp|Q01147|CREB1_MOUSE Cyclic AMP-responsive element-binding protein 1 OS=Mus musculus OX=10090 GN=Creb1 PE=1 SV=1;tr|A0A087WRI6|A0A087WRI6_MO	Cyclic AMP-responsive element-binding protein 1	Creb1	4	3	3	2	0	0	0	0	1	1	0	1	0	0	0	0	2	2	2	1	0	0	0	0	2	3	1	2	0	0	0	0	1	1	0	1	0	0	0	0	2	2
tr|A0A3Q4EBV4|A0A3Q4EBV4_MOUSE;sp|Q3TJZ6|FA98A_MOUSE	tr|A0A3Q4EBV4|A0A3Q4EBV4_MOUSE;sp|Q3TJZ6|FA98A_MOUSE	6;6	6;6	4;4	tr|A0A3Q4EBV4|A0A3Q4EBV4_MOUSE Protein FAM98A OS=Mus musculus OX=10090 GN=Fam98a PE=1 SV=1;sp|Q3TJZ6|FA98A_MOUSE Protein FAM98A OS=Mus musculus OX=10090 GN=Fam98a PE=1 SV=1	Protein FAM98A	Fam98a	2	6	6	4	0	0	1	0	1	3	3	0	0	0	0	0	5	0	1	0	0	0	0	0	3	2	2	1	0	0	1	0	1	3	3	0	0	0	0	0	5	0
sp|O35593|PSDE_MOUSE	sp|O35593|PSDE_MOUSE	3	3	3	sp|O35593|PSDE_MOUSE 26S proteasome non-ATPase regulatory subunit 14 OS=Mus musculus OX=10090 GN=Psmd14 PE=1 SV=2	26S proteasome non-ATPase regulatory subunit 14	Psmd14	1	3	3	3	0	0	0	0	1	0	1	0	0	0	0	0	2	0	0	2	0	0	0	0	1	1	2	1	0	0	0	0	1	0	1	0	0	0	0	0	2	0
sp|Q63934|PO4F2_MOUSE;sp|P17208|PO4F1_MOUSE	sp|Q63934|PO4F2_MOUSE;sp|P17208|PO4F1_MOUSE	2;1	2;1	2;1	sp|Q63934|PO4F2_MOUSE POU domain, class 4, transcription factor 2 OS=Mus musculus OX=10090 GN=Pou4f2 PE=1 SV=1;sp|P17208|PO4F1_MOUSE POU domain, class 4, transcription factor 1 OS=Mus musculus OX=10090 GN=Pou4f1 PE=1 SV=3	POU domain, class 4, transcription factor 2	Pou4f2	2	2	2	2	0	0	0	0	1	1	1	1	0	0	0	0	1	1	1	1	0	0	0	0	2	1	2	1	0	0	0	0	1	1	1	1	0	0	0	0	1	1
sp|Q9CZN7|GLYM_MOUSE	sp|Q9CZN7|GLYM_MOUSE	5	5	4	sp|Q9CZN7|GLYM_MOUSE Serine hydroxymethyltransferase, mitochondrial OS=Mus musculus OX=10090 GN=Shmt2 PE=1 SV=1	Serine hydroxymethyltransferase, mitochondrial	Shmt2	1	5	5	4	0	0	0	0	2	3	0	0	0	0	0	0	5	0	1	3	0	0	0	0	2	2	2	1	0	0	0	0	2	3	0	0	0	0	0	0	5	0
sp|Q9WU28|PFD5_MOUSE;tr|E9PVG3|E9PVG3_MOUSE;tr|E9PZ62|E9PZ62_MOUSE;tr|E9Q5Q8|E9Q5Q8_MOUSE;tr|E9Q093|E9Q093_MOUSE	sp|Q9WU28|PFD5_MOUSE;tr|E9PVG3|E9PVG3_MOUSE;tr|E9PZ62|E9PZ62_MOUSE	3;2;2;1;1	3;2;2;1;1	3;2;2;1;1	sp|Q9WU28|PFD5_MOUSE Prefoldin subunit 5 OS=Mus musculus OX=10090 GN=Pfdn5 PE=1 SV=1;tr|E9PVG3|E9PVG3_MOUSE Prefoldin subunit 5 OS=Mus musculus OX=10090 GN=Pfdn5 PE=1 SV=1;tr|E9PZ62|E9PZ62_MOUSE Prefoldin subunit 5 OS=Mus musculus OX=10090 GN=Pfdn5 PE=1 SV	Prefoldin subunit 5	Pfdn5	5	3	3	3	0	0	0	0	2	1	0	0	0	0	0	0	3	1	2	1	0	0	0	0	2	2	1	2	0	0	0	0	2	1	0	0	0	0	0	0	3	1
tr|Q91VB8|Q91VB8_MOUSE;sp|P01942|HBA_MOUSE	tr|Q91VB8|Q91VB8_MOUSE;sp|P01942|HBA_MOUSE	3;3	1;1	1;1	tr|Q91VB8|Q91VB8_MOUSE Alpha globin 1 OS=Mus musculus OX=10090 GN=Hba-a1 PE=1 SV=1;sp|P01942|HBA_MOUSE Hemoglobin subunit alpha OS=Mus musculus OX=10090 GN=Hba PE=1 SV=2	Alpha globin 1	Hba-a1	2	3	1	1	0	0	0	0	1	1	0	0	0	0	0	0	2	0	0	1	0	0	0	0	1	1	1	1	0	0	0	0	0	1	0	0	0	0	0	0	1	0
tr|Q3TKD0|Q3TKD0_MOUSE;sp|Q8BFY9|TNPO1_MOUSE;sp|Q99LG2|TNPO2_MOUSE;tr|J3QMX2|J3QMX2_MOUSE;tr|E9PV58|E9PV58_MOUSE	tr|Q3TKD0|Q3TKD0_MOUSE;sp|Q8BFY9|TNPO1_MOUSE;sp|Q99LG2|TNPO2_MOUSE	4;4;2;1;1	4;4;2;1;1	4;4;2;1;1	tr|Q3TKD0|Q3TKD0_MOUSE Transportin-1 (Fragment) OS=Mus musculus OX=10090 GN=Tnpo1 PE=1 SV=1;sp|Q8BFY9|TNPO1_MOUSE Transportin-1 OS=Mus musculus OX=10090 GN=Tnpo1 PE=1 SV=2;sp|Q99LG2|TNPO2_MOUSE Transportin-2 OS=Mus musculus OX=10090 GN=Tnpo2 PE=1 SV=1	Transportin-1 (Fragment)	Tnpo1	5	4	4	4	0	0	0	0	2	0	1	2	0	0	0	0	2	0	1	1	0	0	0	0	3	1	3	1	0	0	0	0	2	0	1	2	0	0	0	0	2	0
sp|Q9ESP1|SDF2L_MOUSE	sp|Q9ESP1|SDF2L_MOUSE	3	3	3	sp|Q9ESP1|SDF2L_MOUSE Stromal cell-derived factor 2-like protein 1 OS=Mus musculus OX=10090 GN=Sdf2l1 PE=1 SV=2	Stromal cell-derived factor 2-like protein 1	Sdf2l1	1	3	3	3	0	0	0	0	1	2	3	1	0	0	0	0	1	1	2	2	0	0	0	0	1	1	2	2	0	0	0	0	1	2	3	1	0	0	0	0	1	1
sp|Q60931|VDAC3_MOUSE;tr|J3QMG3|J3QMG3_MOUSE	sp|Q60931|VDAC3_MOUSE;tr|J3QMG3|J3QMG3_MOUSE	2;2	2;2	2;2	sp|Q60931|VDAC3_MOUSE Voltage-dependent anion-selective channel protein 3 OS=Mus musculus OX=10090 GN=Vdac3 PE=1 SV=1;tr|J3QMG3|J3QMG3_MOUSE Voltage-dependent anion-selective channel protein 3 OS=Mus musculus OX=10090 GN=Vdac3 PE=1 SV=1	Voltage-dependent anion-selective channel protein 3	Vdac3	2	2	2	2	0	0	0	0	2	2	0	1	0	0	0	0	2	0	0	1	0	0	0	0	1	0	1	0	0	0	0	0	2	2	0	1	0	0	0	0	2	0
sp|P00493|HPRT_MOUSE	sp|P00493|HPRT_MOUSE	4	4	4	sp|P00493|HPRT_MOUSE Hypoxanthine-guanine phosphoribosyltransferase OS=Mus musculus OX=10090 GN=Hprt1 PE=1 SV=3	Hypoxanthine-guanine phosphoribosyltransferase	Hprt1	1	4	4	4	0	0	0	0	2	1	1	1	0	0	0	0	2	0	1	2	0	0	0	0	2	1	2	1	0	0	0	0	2	1	1	1	0	0	0	0	2	0
tr|A2AMY5|A2AMY5_MOUSE;sp|Q91VX2|UBAP2_MOUSE;tr|A2AMY7|A2AMY7_MOUSE;tr|F6PYV5|F6PYV5_MOUSE	tr|A2AMY5|A2AMY5_MOUSE;sp|Q91VX2|UBAP2_MOUSE	4;4;1;1	4;4;1;1	4;4;1;1	tr|A2AMY5|A2AMY5_MOUSE Ubiquitin-associated protein 2 OS=Mus musculus OX=10090 GN=Ubap2 PE=1 SV=1;sp|Q91VX2|UBAP2_MOUSE Ubiquitin-associated protein 2 OS=Mus musculus OX=10090 GN=Ubap2 PE=1 SV=1	Ubiquitin-associated protein 2	Ubap2	4	4	4	4	0	0	0	0	2	0	3	1	0	0	0	0	3	0	2	3	0	0	0	0	2	3	1	2	0	0	0	0	2	0	3	1	0	0	0	0	3	0
sp|Q8K305|NSL1_MOUSE;tr|E9QME3|E9QME3_MOUSE	sp|Q8K305|NSL1_MOUSE;tr|E9QME3|E9QME3_MOUSE	3;2	3;2	3;2	sp|Q8K305|NSL1_MOUSE Kinetochore-associated protein NSL1 homolog OS=Mus musculus OX=10090 GN=Nsl1 PE=2 SV=1;tr|E9QME3|E9QME3_MOUSE Kinetochore-associated protein NSL1 homolog OS=Mus musculus OX=10090 GN=Nsl1 PE=1 SV=1	Kinetochore-associated protein NSL1 homolog	Nsl1	2	3	3	3	1	1	1	1	1	2	1	1	1	1	1	1	2	2	2	1	1	1	1	1	1	1	2	1	1	1	1	1	1	2	1	1	1	1	1	1	2	2
[truncated: 911 more rows]
[truncated: 108 more columns]

## Sheet: acK sites
Proteins	Positions within proteins	Leading proteins	Protein	Fasta headers	Protein name	Gene name	Localization prob	Score diff	PEP	Score	Delta score	Score for localization	Localization prob Cont_PA_A1-01	Score diff Cont_PA_A1-01	PEP Cont_PA_A1-01	Score Cont_PA_A1-01	Localization prob Cont_PA_B1-01	Score diff Cont_PA_B1-01	PEP Cont_PA_B1-01	Score Cont_PA_B1-01	Localization prob Cont_PA_C1-01	Score diff Cont_PA_C1-01	PEP Cont_PA_C1-01	Score Cont_PA_C1-01	Localization prob Cont_PA_D1-01	Score diff Cont_PA_D1-01	PEP Cont_PA_D1-01	Score Cont_PA_D1-01	Localization prob Cont_T_A1-02	Score diff Cont_T_A1-02	PEP Cont_T_A1-02	Score Cont_T_A1-02	Localization prob Cont_T_B1-02	Score diff Cont_T_B1-02	PEP Cont_T_B1-02	Score Cont_T_B1-02	Localization prob Cont_T_C1-02	Score diff Cont_T_C1-02	PEP Cont_T_C1-02	Score Cont_T_C1-02	Localization prob Cont_T_D1-02	Score diff Cont_T_D1-02	PEP Cont_T_D1-02	Score Cont_T_D1-02	Localization prob dTAG2hr_PA_A2-01	Score diff dTAG2hr_PA_A2-01	PEP dTAG2hr_PA_A2-01	Score dTAG2hr_PA_A2-01	Localization prob dTAG2hr_PA_B2-01
[truncated: 231 more rows]
[truncated: 289 more columns]

[truncated: 5 more sheets: Ack sites quantified min 3 reps, L2FC multiply acetylated , L2FC of all, L2FC of histones only, Final histone data set]
