# Supplementary material for: Rapid degradation of histone deacetylase 1 (HDAC1) reveals essential roles in both gene repression and active transcription
Source: Nucleic Acids Res. 2024 Dec 19;53(4):gkae1223. doi: 10.1093/nar/gkae1223 (PMC11879047; doi:10.1093/nar/gkae1223)
Supplement: gkae1223_Supplemental_Files [file gkae1223_supplemental_files.zip › Table S3 .xlsx]

## Sheet: Info
Raw files	Sample group	GEO accession number
1	DMSO
2	DMSO
3	DMSO
4	2 hour dTAG
5	2 hour dTAG
6	2 hour dTAG
7	6 hour dTAG
8	6 hour dTAG
9	6 hour dTAG
10	24 hour dTAG
11	24 hour dTAG
12	24 hour dTAG
Sheet info: All genes sheets – all genes that passed DESEQ2 basic filtering with associated statistical values comparing the indicated dTAG treatment time to DMSO, stored in alphabetical order. DEGs sheets – genes which met the baseMean (> 50), log2 fold change (> 1), and padj (<0.01) values used to determine differential expression when comparing the indicated dTAG treatment time to DMSO, ordere…
Glossary of term headings in all genes and DEGs sheets: Gene – gene name. baseMean – mean of normalized counts for all samples. log2FoldChange – effect size estimate for how much the gene’s expression has changed due to the treatment reported on a logarithmic scale to base 2. lfcSE – standard error of the log 2 fold change effect estimate. stat – Wald test statistic. pvalue – Wald test p-value. p…

## Sheet: 2hrs all genes
Gene	baseMean	log2FoldChange	lfcSE	stat	pvalue	padj
0610005C13Rik	72.2219	-0.118118	0.201792	-0.59257	0.553469	0.734776
0610009B22Rik	177.729	-0.101359	0.143629	-0.70733	0.479361	0.675857
0610009E02Rik	119.664	0.391829	0.161208	2.42937	0.0151252	0.0566029
0610009O20Rik	300.791	-0.292188	0.105549	-2.76972	0.00561043	0.0254436
0610010F05Rik	207.438	-0.0425375	0.134897	-0.311621	0.755329	0.868326
0610010K14Rik	5.42903	0.298376	0.430251	0.687428	0.491813	NA
0610012G03Rik	305.979	0.00118075	0.10605	0.0104665	0.991649	0.996454
0610030E20Rik	224.769	-0.306649	0.117057	-2.62126	0.00876046	0.0364928
0610037L13Rik	177.552	-0.399609	0.132929	-3.00868	0.00262389	0.0136396
0610038B21Rik	34.3152	-0.135813	0.296567	-0.454574	0.649416	0.801267
0610039K10Rik	146.17	-0.132596	0.148259	-0.893729	0.371467	0.579556
0610040B10Rik	6.40859	0.0942742	0.423882	0.227125	0.820327	NA
0610040F04Rik	100.893	-0.457151	0.194743	-2.34588	0.0189823	0.0676176
0610040J01Rik	11.0701	-0.353467	0.407593	-0.87089	0.383814	0.592485
1110002J07Rik	19.5614	-0.167109	0.333726	-0.509656	0.610292	0.774872
1110002L01Rik	252.598	-0.126157	0.115665	-1.09255	0.27459	0.480284
1110004E09Rik	369.658	-0.0658688	0.102654	-0.642008	0.520868	0.710871
1110004F10Rik	928.201	-0.0733665	0.0721764	-1.01698	0.309162	0.517612
1110006O24Rik	13.4371	-0.358191	0.371843	-0.960484	0.336812	0.544182
1110008F13Rik	1205.23	0.0582756	0.0754632	0.772959	0.439546	0.643359
1110008L16Rik	220.536	-0.135751	0.117245	-1.16198	0.245243	0.445402
1110008P14Rik	571.338	0.380209	0.0893931	4.26053	2.03946e-05	0.000203576
1110012L19Rik	79.5276	-0.0996428	0.195249	-0.515708	0.606059	0.771967
1110018N20Rik	7.72148	0.2583	0.427711	0.665639	0.505642	NA
1110019D14Rik	17.3102	-0.133707	0.376209	-0.356877	0.721184	0.847522
1110032A03Rik	100.139	-0.285899	0.182096	-1.57161	0.116041	0.267022
1110034G24Rik	31.5021	-0.171591	0.266624	-0.655103	0.512401	0.704941
1110035H17Rik	182.826	0.0454975	0.144393	0.317387	0.75095	0.866082
1110038B12Rik	384.083	-0.734851	0.113853	-6.45323	1.0949e-10	3.37053e-09
1110038F14Rik	326.628	-0.188711	0.104356	-1.8104	0.0702341	0.185378
1110046J04Rik	105.225	0.0794043	0.174279	0.455342	0.648863	0.800968
1110051M20Rik	374.643	-0.251241	0.0948113	-2.65031	0.00804188	0.0340057
1110059E24Rik	283.198	0.150803	0.118464	1.27264	0.203145	0.394362
1110059G10Rik	81.9002	-0.194722	0.19903	-0.977179	0.32848	0.536215
1110065P20Rik	508.129	-0.284882	0.117353	-2.42722	0.0152149	0.0569109
1190002N15Rik	562.961	0.252212	0.110758	2.27895	0.0226703	0.0779408
1190007I07Rik	64.1372	-0.0614685	0.1969	-0.318531	0.750082	0.865403
1190028D05Rik	17.9402	-0.677667	0.356467	-1.88768	0.0590683	0.162035
1300002E11Rik	75.1448	0.123214	0.216427	0.567244	0.570548	0.747541
1300017J02Rik	8.00462	0.0804032	0.415817	0.186288	0.852219	NA
1500002C15Rik	317.663	-0.0312304	0.109609	-0.284997	0.775647	0.88018
1500002F19Rik	44.8224	-0.181474	0.24834	-0.732316	0.463976	0.66297
1500004A13Rik	537.46	-0.164152	0.0992964	-1.65431	0.0980638	0.236843
1500009L16Rik	189.211	0.37723	0.138789	2.72647	0.00640159	0.0282227
1500011B03Rik	83.1307	-0.182891	0.187464	-0.980087	0.327043	0.534776
1500011K16Rik	62.6837	0.0719654	0.219861	0.315197	0.752612	0.86711
1500015A07Rik	123.497	-0.236017	0.159552	-1.47983	0.138919	0.303727
1520401A03Rik	4.46792	-0.171831	0.428375	-0.41558	0.677717	NA
1600002K03Rik	35.7715	-0.40049	0.267783	-1.49649	0.134525	0.296546
1600012H06Rik	958.725	-0.00957825	0.0747664	-0.127158	0.898815	0.950613
1600014C10Rik	68.7658	-0.0835154	0.207815	-0.408639	0.682804	0.823001
1600020E01Rik	191.326	-0.867573	0.133975	-6.47257	9.635e-11	3.00665e-09
1700001C19Rik	10.3152	0.577612	0.407215	1.35582	0.175157	NA
1700001G11Rik	75.2814	-0.281846	0.212001	-1.32747	0.184354	0.368899
1700001G17Rik	4.49	0.340373	0.433567	0.813231	0.416086	NA
1700001K19Rik	12.2851	0.808107	0.400532	2.10855	0.0349838	0.109113
1700001L05Rik	476.208	0.763151	0.134324	5.68432	1.31337e-08	2.70568e-07
1700001O22Rik	8.0247	0.0538122	0.406529	0.116869	0.906964	NA
1700003D09Rik	11.4953	1.04786	0.409741	2.58456	0.00975027	0.0398186
1700003E16Rik	25.4186	0.950979	0.324148	2.92426	0.00345279	0.0170119
1700003F12Rik	19.2015	0.183117	0.327041	0.565871	0.571481	0.74798
1700003M07Rik	6.50793	-0.186885	0.429608	-0.435916	0.662897	NA
1700006J14Rik	67.1927	-0.504454	0.297751	-1.69464	0.0901441	0.22282
1700007J10Rik	266.869	-0.0125028	0.123796	-0.098052	0.921891	0.961235
1700007K13Rik	116.112	-0.0646529	0.181849	-0.357067	0.721042	0.84752
1700007L15Rik	31.285	0.00271657	0.290261	0.0134768	0.989247	0.995456
1700008A23Rik	5.63577	0.52626	0.432361	1.37045	0.170545	NA
1700008J07Rik	64.2608	-0.769122	0.207096	-3.70822	0.000208725	0.00158339
1700008O03Rik	23.7545	0.251517	0.322546	0.780889	0.434868	0.63924
1700010I14Rik	6.8429	0.134624	0.431304	0.3439	0.730921	NA
1700014D04Rik	12.6792	-0.244943	0.391808	-0.621212	0.53446	0.720964
1700016A09Rik	22.8508	0.0911702	0.317356	0.279357	0.779971	0.882743
1700016B15Rik	28.4885	-0.152409	0.311335	-0.48049	0.630879	0.789005
1700016D08Rik	16.7057	-0.658631	0.349962	-1.87473	0.0608302	0.165746
1700016J18Rik	15.4722	0.0596127	0.360318	0.193395	0.84665	0.924672
1700016K19Rik	10.7511	0.109581	0.389604	0.277383	0.781486	0.883642
1700016P03Rik	88.7565	0.19181	0.198965	0.968798	0.332646	0.540265
1700017B05Rik	866.483	0.220973	0.0717092	3.08186	0.00205709	0.0111254
1700018A23Rik	287.448	-0.179932	0.110754	-1.62488	0.104188	0.247098
1700018B08Rik	23.0426	-0.196628	0.341432	-0.575904	0.56468	0.743192
1700018L02Rik	57.2848	0.0910362	0.23202	0.399007	0.689888	0.827135
1700018M17Rik	80.5142	0.377327	0.194044	1.94918	0.0512744	0.145478
1700019A02Rik	7.43591	-0.353033	0.411371	-0.847274	0.396843	NA
1700019A23Rik	9.1031	-0.170192	0.397739	-0.429668	0.667437	NA
1700019D03Rik	274.644	-0.570409	0.123308	-4.62557	3.73563e-06	4.49654e-05
1700020D05Rik	10.2554	0.313235	0.394039	0.776156	0.437657	NA
1700020G17Rik	38.4181	0.238584	0.249146	0.944584	0.344871	0.552081
1700020I14Rik	840.57	-0.0261671	0.0723107	-0.362166	0.717228	0.844779
1700020L24Rik	29.0399	0.228246	0.288367	0.783964	0.433061	0.637803
1700021F05Rik	165.173	-0.0631847	0.138138	-0.453972	0.649849	0.80145
1700021J08Rik	192.978	0.762691	0.166987	4.587	4.4965e-06	5.34029e-05
1700022I11Rik	1504.84	-0.160185	0.0915729	-1.74928	0.0802432	0.204657
1700022N22Rik	4.22395	0.257773	0.433591	0.610068	0.541817	NA
1700023F06Rik	14.0841	-0.113914	0.375076	-0.307713	0.758301	0.869924
1700025G04Rik	121.207	0.435446	0.186333	2.37245	0.0176706	0.0639525
1700027A07Rik	25.9377	0.239382	0.301359	0.798979	0.424302	0.629541
1700027J19Rik	57.265	0.144856	0.231502	0.625391	0.531714	0.718633
1700028B04Rik	4.40526	0.276521	0.433601	0.541076	0.588455	NA
1700028E10Rik	4.12109	-0.386709	0.433819	-0.867071	0.385903	NA
1700029I15Rik	221.893	0.250114	0.150266	1.69453	0.0901646	0.222835
1700029J07Rik	4.57609	-0.249795	0.433792	-0.578305	0.563058	NA
1700029P11Rik	84.1597	0.318631	0.182188	1.74748	0.0805545	0.205281
1700030C10Rik	186.293	-0.471724	0.152302	-3.09724	0.00195334	0.0106503
1700030C12Rik	67.7988	0.187773	0.24078	0.787196	0.431167	0.636039
1700030F04Rik	27.2123	0.303133	0.310713	0.966297	0.333895	0.541388
1700030J22Rik	70.5019	0.967167	0.209844	4.60338	4.15698e-06	4.96002e-05
1700030K09Rik	583.862	-0.279702	0.0828104	-3.37854	0.000728709	0.00468321
1700030M09Rik	11.4978	0.326395	0.40949	0.846278	0.397398	0.606159
1700034H15Rik	276.121	-0.0440081	0.111522	-0.396126	0.692012	0.828584
1700034P13Rik	148.513	0.162069	0.140313	1.15655	0.247457	0.448133
1700037C18Rik	205.692	0.122117	0.12557	0.971788	0.331156	0.538941
1700037F24Rik	11.9332	-0.1357	0.369784	-0.386234	0.699323	0.833578
1700037H04Rik	1640.45	0.16524	0.0588503	2.80958	0.00496061	0.0229746
1700039I01Rik	5.06018	-0.678631	0.432101	-1.4188	0.155956	NA
1700040L08Rik	50.048	-0.266637	0.235068	-1.13824	0.255021	0.457439
1700042O10Rik	5.77877	-0.72027	0.426637	-1.62594	0.103962	NA
1700047A11Rik	15.443	0.509742	0.36943	1.42903	0.152996	0.324235
1700047I17Rik2	6.82546	0.897212	0.431348	2.46081	0.0138625	NA
1700051A21Rik	26.0676	0.35933	0.34708	1.05387	0.291942	0.498897
1700051O22Rik	58.8142	0.433384	0.226262	1.91416	0.0556	0.154979
1700052K11Rik	69.974	0.264614	0.20694	1.28776	0.197829	0.387798
1700055D18Rik	22.1337	0.571436	0.323845	1.75401	0.079429	0.20295
1700056E22Rik	5.40528	-0.293338	0.433819	-0.710572	0.477349	NA
1700056N10Rik	4.60011	-0.646174	0.43342	-1.49875	0.133938	NA
1700058P15Rik	18.1871	-0.103084	0.346355	-0.303499	0.76151	0.872053
1700060J05Rik	99.5508	-0.00261769	0.196317	-0.0102858	0.991793	0.996454
1700061E17Rik	5.71647	0.338952	0.432982	0.760467	0.446976	NA
1700061G19Rik	251.168	-0.528528	0.117176	-4.51124	6.44497e-06	7.38102e-05
1700061H18Rik	5.20549	-0.513269	0.432794	-1.35521	0.175351	NA
1700063H04Rik	4.04612	-0.208715	0.433707	-0.452972	0.650569	NA
1700065D16Rik	33.3027	0.350197	0.286998	1.22717	0.219757	0.415337
1700066B19Rik	24.8703	0.0950169	0.319798	0.312191	0.754895	0.868087
1700066M21Rik	135.08	0.0277404	0.171481	0.166983	0.867383	0.933777
1700067K01Rik	19.4034	-0.226999	0.350085	-0.649389	0.516087	0.707759
1700069B07Rik	39.8864	0.152501	0.257189	0.595198	0.551711	0.733393
1700071M16Rik	17.3463	-0.2281	0.371204	-0.609256	0.542355	0.726422
1700081N11Rik	34.0815	-0.289263	0.271423	-1.06761	0.285698	0.492328
1700084C06Rik	240.585	-0.168452	0.12359	-1.36502	0.172248	0.35217
1700084E18Rik	20.5565	0.2924	0.331601	0.906007	0.364932	0.573225
1700086O06Rik	69.8267	-0.279639	0.199072	-1.40635	0.159621	0.334225
1700086P04Rik	7.27283	0.396068	0.421856	0.95076	0.341726	NA
1700088E04Rik	280.749	0.333719	0.11386	2.93746	0.00330911	0.016414
1700094J05Rik	229.592	-0.0768304	0.117342	-0.657693	0.510735	0.703593
1700096K18Rik	22.2654	-0.0555569	0.325219	-0.172157	0.863314	0.931912
1700097N02Rik	27.438	0.368637	0.311011	1.15725	0.247169	0.447948
1700099I09Rik	5.6567	0.0716184	0.431977	0.181304	0.856129	NA
1700101I11Rik	43.757	0.452226	0.269106	1.72017	0.0854006	0.214016
1700102P08Rik	11.4396	-0.0793869	0.379348	-0.209132	0.834345	0.917499
1700105P06Rik	208.77	0.00414932	0.131196	0.0283365	0.977394	0.988723
1700108F19Rik	15.965	-0.301416	0.367535	-0.82166	0.41127	0.618553
1700108N11Rik	8.76875	0.828728	0.407034	1.98692	0.0469314	NA
1700109H08Rik	64.1074	-0.16134	0.215449	-0.748418	0.454208	0.65534
1700109K24Rik	12.7605	0.300192	0.375567	0.797087	0.4254	0.630224
1700110K17Rik	27.3886	-0.0595656	0.300634	-0.183399	0.854485	0.927972
1700113A16Rik	83.9544	0.334072	0.206325	1.62941	0.103226	0.245649
1700120B22Rik	153.964	-0.0181023	0.145433	-0.123076	0.902047	0.951762
1700120C14Rik	111.59	-0.191202	0.157692	-1.21499	0.224371	0.420137
1700120K04Rik	6.56689	0.319934	0.425676	0.817742	0.413505	NA
1700123M08Rik	4.26867	0.172047	0.430753	0.428947	0.667962	NA
1700123O20Rik	386.706	-0.230452	0.100403	-2.29618	0.0216653	0.0751493
1700124L16Rik	8.7205	0.51554	0.41375	1.27359	0.202807	NA
1700125H20Rik	4.40086	-0.173987	0.433025	-0.408849	0.68265	NA
1700126G02Rik	194.281	-0.24806	0.135741	-1.82918	0.0673731	0.179087
1810008B01Rik	116.518	-0.0815104	0.173193	-0.463489	0.643014	0.797201
1810010H24Rik	30.6728	0.0162625	0.280724	0.0483751	0.961417	0.980463
1810012K08Rik	134.8	-0.530669	0.153075	-3.46671	0.000526863	0.00350907
1810013L24Rik	1092.6	0.173325	0.0678814	2.5542	0.0106431	0.0427727
1810014B01Rik	2175.21	-0.108339	0.0678639	-1.59553	0.110594	0.25831
1810019D21Rik	69.7707	0.675243	0.235802	2.86025	0.00423308	0.0201343
1810020O05Rik	5.31417	0.448727	0.433573	1.05802	0.290048	NA
1810022K09Rik	209.846	-0.139555	0.125366	-1.11461	0.265019	0.469033
1810024B03Rik	13.8499	-0.400988	0.372449	-1.06748	0.285756	0.492372
1810026B05Rik	209.882	-0.885557	0.126432	-7.00102	2.54105e-12	1.03198e-10
1810030O07Rik	320.027	-0.213525	0.0992802	-2.15259	0.0313508	0.100385
1810032O08Rik	222.786	-0.773302	0.124847	-6.19243	5.9244e-10	1.58588e-08
1810037I17Rik	269.926	-0.00702601	0.12487	-0.0572201	0.95437	0.977116
1810041L15Rik	35.8609	0.123335	0.272607	0.473978	0.635516	0.792438
1810043G02Rik	186.248	0.893512	0.157446	5.68943	1.27463e-08	2.63697e-07
1810044D09Rik	16.958	0.182717	0.357769	0.506384	0.612587	0.776444
1810049J17Rik	395.384	0.0104764	0.112095	0.094487	0.924722	0.962492
1810055G02Rik	448.773	0.402325	0.091591	4.39253	1.12039e-05	0.000120426
1810058I24Rik	592.508	-0.0926415	0.0854562	-1.083	0.27881	0.484705
1810059H22Rik	4.28441	0.319558	0.433616	0.691118	0.489491	NA
1810062O18Rik	47.4988	-0.511509	0.270909	-1.88246	0.059774	0.163447
2010001A14Rik	18.7291	0.405919	0.33032	1.22657	0.219985	0.415461
2010008C14Rik	16.0761	0.265715	0.348482	0.726648	0.467442	0.666499
2010009K17Rik	7.87587	0.279305	0.418889	0.633654	0.526307	NA
2010015M23Rik	4.98497	-0.676608	0.431957	-1.47403	0.140475	NA
2010107E04Rik	461.44	-0.0589584	0.127	-0.464746	0.642113	0.796599
2010110K18Rik	51.7698	0.743743	0.243617	3.0697	0.00214273	0.0114956
2010111I01Rik	181.691	0.159963	0.143248	1.11581	0.264502	0.468549
2010204K13Rik	122.439	-0.0809623	0.163686	-0.497111	0.619111	0.780984
2010300C02Rik	31.5204	0.0487207	0.326583	0.187784	0.851046	0.92674
2010315B03Rik	18.2099	0.23001	0.34974	0.686704	0.492269	0.687924
2010320M18Rik	65.0495	0.149243	0.205838	0.715864	0.474075	0.671756
2200002D01Rik	285.345	-0.0812708	0.103096	-0.788695	0.43029	0.635283
2210008F06Rik	5.82447	0.356252	0.429318	0.916217	0.359553	NA
2210011C24Rik	169.041	0.167884	0.151815	1.11051	0.266779	0.471172
2210016F16Rik	197.378	-0.0253215	0.135288	-0.187463	0.851298	0.92674
2210016L21Rik	402.481	-0.0151505	0.106911	-0.141264	0.887661	0.945463
2210408I21Rik	49.4453	-0.211251	0.255986	-0.820292	0.412049	0.61932
2210411M09Rik	13.2462	-0.0401241	0.393049	-0.0906835	0.927744	0.963842
2210412B16Rik	5.25581	-0.380376	0.433016	-0.876261	0.380888	NA
2210418O10Rik	13.2777	-0.0376885	0.40499	-0.0983308	0.92167	0.961096
2300009A05Rik	19.3879	0.0567135	0.323032	0.169475	0.865423	0.932815
2310001K24Rik	49.0367	0.103994	0.262074	0.402322	0.687447	0.825945
2310002F09Rik	12.9193	0.104499	0.399169	0.294043	0.768725	0.876151
2310007B03Rik	5.40424	0.290226	0.433549	0.783444	0.433367	NA
2310009A05Rik	52.6061	-0.270779	0.23346	-1.1618	0.245316	0.445481
2310009B15Rik	46.5165	-0.184045	0.251865	-0.733929	0.462992	0.662548
2310010J17Rik	8.00659	-0.054906	0.420542	-0.136097	0.891744	NA
2310011J03Rik	444.354	0.345452	0.0891748	3.87565	0.00010634	0.000873887
2310015A10Rik	22.8984	-0.174908	0.307177	-0.578715	0.562782	0.742019
2310022A10Rik	857.395	0.0484586	0.0700658	0.691442	0.489288	0.68527
2310022B05Rik	793.791	0.432567	0.0791286	5.47148	4.46294e-08	8.22682e-07
2310030G06Rik	29.8396	-0.158337	0.292422	-0.542919	0.587186	0.75994
2310031A07Rik	254.964	-0.272365	0.120239	-2.26545	0.023485	0.08024
2310033P09Rik	232.669	-0.236333	0.129283	-1.82973	0.0672909	0.179008
2310034G01Rik	5.5932	0.129419	0.43249	0.29899	0.764948	NA
2310035C23Rik	878.292	0.358663	0.0834686	4.29973	1.71006e-05	0.00017437
2310039H08Rik	33.9701	0.151445	0.261708	0.572163	0.567212	0.745116
2310040G24Rik	6.94014	-0.0664121	0.419186	-0.187904	0.850952	NA
2310043M15Rik	86.4454	-0.659434	0.180537	-3.65128	0.000260938	0.00192723
2310057M21Rik	232.648	-0.241119	0.121982	-1.97783	0.0479482	0.138517
2310061I04Rik	267.514	-0.232568	0.119066	-1.95585	0.0504825	0.143796
2310068J16Rik	116.223	-0.0738042	0.164372	-0.451298	0.651775	0.802971
2310069B03Rik	4.90466	-0.57473	0.431215	-1.32824	0.184099	NA
2400006E01Rik	18.0312	-0.122415	0.331017	-0.375928	0.70697	0.838472
2410002F23Rik	567.696	-0.285771	0.089476	-3.19483	0.00139912	0.00814186
2410003L11Rik	151.343	-0.213102	0.162844	-1.31185	0.189572	0.375776
2410004B18Rik	405.427	0.140248	0.0998552	1.40817	0.159082	0.333505
2410004P03Rik	27.3054	-0.297165	0.311897	-0.946625	0.34383	0.55146
2410006H16Rik	160.698	-0.732268	0.163088	-4.48691	7.22625e-06	8.16041e-05
2410015M20Rik	303.188	-0.065232	0.111492	-0.584744	0.55872	0.739006
2410021H03Rik	10.4674	-0.255865	0.404086	-0.62966	0.528917	NA
2410022M11Rik	12.2377	-0.175882	0.395382	-0.44178	0.658649	0.807062
2410089E03Rik	648.238	-0.122447	0.0809849	-1.51145	0.130673	0.2903
2410131K14Rik	543.36	0.45275	0.0926388	4.89388	9.88688e-07	1.35995e-05
2410137M14Rik	20.8452	-0.258344	0.303385	-0.864729	0.387188	0.596317
2410141K09Rik	164.783	-0.422814	0.170416	-2.48208	0.013062	0.0504136
2500002B13Rik	141.023	-0.329886	0.155607	-2.12194	0.0338429	0.106504
2500004C02Rik	102.19	-0.583152	0.182347	-3.19692	0.00138904	0.00809988
2510002D24Rik	42.8966	-0.318377	0.240073	-1.33049	0.183355	0.367858
2510009E07Rik	6.42777	-0.0905348	0.429655	-0.198111	0.842958	NA
2510016D11Rik	20.5325	1.1428	0.352249	3.22644	0.0012534	0.00742014
2510039O18Rik	1418.59	0.430806	0.0748812	5.75597	8.61482e-09	1.85454e-07
2510046G10Rik	49.1214	-0.169588	0.233166	-0.734267	0.462786	0.662315
2600006K01Rik	32.9364	0.565162	0.289634	1.97354	0.0484345	0.139399
2610001J05Rik	107.021	-0.0331508	0.176024	-0.187734	0.851085	0.92674
2610002M06Rik	32.0316	-0.513897	0.307897	-1.66342	0.096229	0.233584
2610005L07Rik	148.961	-0.594613	0.149428	-3.97923	6.91403e-05	0.000596863
2610008E11Rik	59.7814	-0.361052	0.222518	-1.62133	0.104946	0.248398
2610017A05Rik	4.83699	-0.168405	0.431039	-0.392669	0.694564	NA
2610020C07Rik	660.477	-0.135228	0.10174	-1.32952	0.183675	0.368403
2610021A01Rik	405.163	-0.0668961	0.105398	-0.636657	0.524348	0.713028
2610027K06Rik	57.9535	-0.414987	0.231881	-1.78699	0.0739392	0.192404
2610028H24Rik	11.9097	-0.616245	0.382156	-1.5943	0.110869	0.258834
2610035D17Rik	15.1509	0.559361	0.370658	1.55797	0.119241	0.272226
2610035F20Rik	32.7924	-0.51195	0.273159	-1.8684	0.0617063	0.167569
2610037D02Rik	10.0013	-0.643904	0.396982	-1.60165	0.109233	NA
2610042L04Rik	5.34984	-0.0691924	0.43113	-0.156204	0.875872	NA
2610044O15Rik8	103.013	-0.124141	0.184515	-0.677419	0.49814	0.692791
2610203C20Rik	4.49573	0.44022	0.431404	0.984024	0.325104	NA
2610203C22Rik	10.5984	0.317535	0.416728	0.84656	0.39724	NA
2610206C17Rik	88.6708	-0.222993	0.190551	-1.17011	0.241957	0.441728
2610301B20Rik	150.21	0.690954	0.166555	4.16402	3.12688e-05	0.000296726
2610306M01Rik	27.998	0.48526	0.295031	1.64151	0.100691	0.241746
2610318N02Rik	692.648	0.0804282	0.0950478	0.846997	0.396997	0.605787
2610507B11Rik	4659.58	-0.0641705	0.0562074	-1.1417	0.25358	0.455492
2610509F24Rik	11.3408	0.459377	0.376365	1.14671	0.251502	0.452903
2610524H06Rik	95.5677	0.00251563	0.198609	0.0134904	0.989237	0.995456
2700012I20Rik	5.73783	0.0916865	0.425318	0.191705	0.847973	NA
2700016F22Rik	144.548	0.0431286	0.157068	0.275769	0.782726	0.88456
2700038G22Rik	53.7115	-0.60214	0.248821	-2.41655	0.0156685	0.0581273
2700046G09Rik	6.95629	-0.060884	0.426714	-0.126315	0.899482	NA
2700049A03Rik	460.048	-0.0333368	0.0929697	-0.358615	0.719883	0.846805
2700062C07Rik	86.905	-0.347896	0.186151	-1.87121	0.0613161	0.166841
2700081O15Rik	383.267	-0.758293	0.0918257	-8.25668	1.49786e-16	1.15275e-14
2700097O09Rik	358.083	0.204031	0.107421	1.89804	0.0576913	0.159251
2700099C18Rik	193.94	0.0685505	0.124579	0.54932	0.582786	0.756535
2810001G20Rik	57.654	0.0736987	0.227187	0.326449	0.744085	0.862032
2810002D19Rik	26.1688	-0.234947	0.309657	-0.76056	0.44692	0.649452
2810004N23Rik	927.203	-0.252883	0.0693912	-3.64501	0.000267386	0.00197107
2810006K23Rik	126.743	-0.149787	0.150457	-0.999661	0.317475	0.525361
2810013P06Rik	68.9732	0.186232	0.193446	0.954179	0.339993	0.547518
2810021J22Rik	157.199	0.12394	0.142096	0.872897	0.382719	0.591447
2810025M15Rik	454.97	-0.0383961	0.0936267	-0.410764	0.681246	0.821895
2810029C07Rik	18.0976	0.725546	0.336024	2.11278	0.03462	0.108351
2810030D12Rik	8.51782	-0.265868	0.416813	-0.637721	0.523656	NA
2810039B14Rik	31.8163	0.37417	0.314737	1.19763	0.23106	0.42865
2810402E24Rik	38.0394	-0.288065	0.297431	-0.968643	0.332724	0.540333
2810403A07Rik	800.565	-0.309097	0.074788	-4.1338	3.56815e-05	0.000331449
2810403D21Rik	25.7646	0.23789	0.316579	0.762872	0.44554	0.648058
2810408A11Rik	65.8095	0.350481	0.198268	1.75569	0.0791415	0.202425
2810408I11Rik	110.036	0.503161	0.182403	2.76833	0.00563451	0.0255228
2810410L24Rik	7.10598	0.206924	0.41745	0.455821	0.648519	NA
2810414N06Rik	7.46682	-0.293396	0.410609	-0.711283	0.476909	NA
2810425M01Rik	275.334	0.0270899	0.131171	0.206421	0.836462	0.918646
2810429I04Rik	36.3272	-0.256194	0.285545	-0.89815	0.369105	0.577306
2810430I11Rik	63.0769	0.41031	0.266521	1.61093	0.107195	0.25244
2810455O05Rik	21.8815	0.468579	0.331185	1.43972	0.149946	0.319885
2810459M11Rik	5.19404	0.171201	0.430751	0.469295	0.638859	NA
2810468N07Rik	17.775	-0.0262708	0.334236	-0.0795177	0.936621	0.967483
2810474O19Rik	999.723	-0.483301	0.0698736	-6.9172	4.60653e-12	1.80417e-10
2900011O08Rik	74.9529	-0.0767233	0.197728	-0.400255	0.688968	0.826676
2900026A02Rik	636.697	0.272783	0.0913166	2.99142	0.00277679	0.014242
2900041M22Rik	10.9592	0.156855	0.400276	0.366552	0.713953	0.842534
2900052L18Rik	29.9965	-0.31918	0.30977	-1.02996	0.30303	0.511597
2900076A07Rik	26.9071	0.0354134	0.282054	0.112652	0.910307	0.955333
2900089D17Rik	6.00525	-0.311517	0.432521	-0.717661	0.472966	NA
2900093K20Rik	6.25767	-0.33444	0.427881	-0.780394	0.435159	NA
2900097C17Rik	881.384	-0.432418	0.0733508	-5.89552	3.73499e-09	8.67103e-08
3000002C10Rik	15.8296	-0.172829	0.354571	-0.490646	0.623677	0.783956
3010003L21Rik	244.481	-0.124337	0.130432	-0.954827	0.339665	0.547104
3110001I22Rik	103.937	0.329112	0.173036	1.89712	0.057812	0.15947
3110002H16Rik	452.467	0.460188	0.0985884	4.67682	2.91364e-06	3.60505e-05
3110009E18Rik	19.4779	-0.377118	0.326394	-1.1554	0.247929	0.448599
3110021N24Rik	35.424	-0.288873	0.284256	-1.01848	0.30845	0.516949
3110040N11Rik	105.377	-0.0580883	0.158552	-0.373782	0.708566	0.839655
3110043O21Rik	290.985	0.617014	0.124111	4.97834	6.41309e-07	9.1653e-06
3110053B16Rik	12.5588	0.104132	0.382746	0.285059	0.775599	0.88018
3110056K07Rik	23.2691	-0.166524	0.316626	-0.528002	0.597498	0.766751
3110062M04Rik	64.4294	0.0111686	0.208814	0.0603582	0.95187	0.97571
3110082I17Rik	372.642	-0.0694326	0.104264	-0.66587	0.505494	0.699188
3110082J24Rik	5.19029	0.444381	0.433358	1.22356	0.221118	NA
3110083C13Rik	8.46885	0.0673895	0.409671	0.160328	0.872623	NA
3200001D21Rik	4.28294	-0.344803	0.433815	-0.751026	0.452637	NA
3222401L13Rik	30.5768	-0.0229962	0.306082	-0.0789657	0.93706	0.967677
3300002I08Rik	10.4957	0.256906	0.391738	0.637432	0.523843	NA
3632451O06Rik	83.4257	0.130405	0.207208	0.655483	0.512157	0.704915
3830406C13Rik	10.5711	0.0406449	0.404385	0.0987825	0.921311	NA
3830408C21Rik	11.3439	-0.31586	0.386588	-0.809704	0.41811	0.624144
3830417A13Rik	7.44834	-0.259605	0.424785	-0.619526	0.53557	NA
3830432H09Rik	3.86796	0.437752	0.433476	0.975494	0.329315	NA
4430402I18Rik	240.656	0.122383	0.154435	0.813141	0.416137	0.622892
4632404H12Rik	39.0504	-0.314629	0.290022	-1.08578	0.277577	0.483644
4632415L05Rik	42.4218	-0.183916	0.247333	-0.747819	0.454569	0.655493
4632427E13Rik	13.2698	-0.595632	0.382875	-1.55689	0.119495	0.272606
4731419I09Rik	285.74	0.662654	0.127251	5.2177	1.81163e-07	2.94452e-06
4732416N19Rik	13.091	-0.401582	0.356247	-1.12602	0.260156	0.463356
4732440D04Rik	49.6408	0.122306	0.270564	0.4482	0.654009	0.804291
4732471J01Rik	158.844	0.488765	0.15573	3.14951	0.00163543	0.00921734
4732487G21Rik	71.4057	-0.0703157	0.241976	-0.281386	0.778414	0.881576
4732491K20Rik	3.9272	0.221889	0.428379	0.485081	0.627619	NA
4732496C06Rik	8.23536	-0.209422	0.42168	-0.494915	0.62066	NA
4831440D22Rik	112.649	-0.151703	0.170733	-0.88702	0.375068	0.58349
4833407H14Rik	20.3408	-0.621444	0.341821	-1.80493	0.071086	0.187099
4833413E03Rik	14.4237	0.055362	0.353394	0.117855	0.906182	0.953316
4833413G10Rik	53.3738	-0.379706	0.230283	-1.64869	0.0992105	0.238812
4833417C18Rik	19.0056	-0.42462	0.343693	-1.23501	0.216825	0.411462
4833418N02Rik	4.2775	0.0264147	0.431673	0.110751	0.911813	NA
4833420G17Rik	370.534	0.113157	0.104743	1.07966	0.280293	0.486242
4833422C13Rik	5.27261	0.14908	0.43331	0.573663	0.566196	NA
4833428L15Rik	10.6335	0.521556	0.398175	1.363	0.172883	NA
4833439L19Rik	1537.75	-0.0395443	0.0800901	-0.493251	0.621835	0.782991
4833445I07Rik	10.2522	-0.483957	0.389525	-1.24377	0.213583	NA
4921501I09Rik	25.324	-0.172958	0.311569	-0.539651	0.589438	0.761571
4921507P07Rik	15.4209	-0.177012	0.363855	-0.488268	0.62536	0.784989
4921511I17Rik	19.3367	-0.270459	0.356132	-0.754007	0.450845	0.652384
4921514A10Rik	302.452	-0.00705758	0.0998487	-0.0724463	0.942247	0.97048
4921515L22Rik	8.53291	-0.101899	0.423407	-0.243251	0.807811	NA
4921524J17Rik	249.651	0.446375	0.112458	3.96733	7.2682e-05	0.000622896
4921531C22Rik	23.4388	9.90648e-05	0.336145	0.022341	0.982176	0.991647
4921536K21Rik	14.5068	-0.004284	0.396796	0.0463152	0.963059	0.981163
4930402H24Rik	371.583	0.178377	0.0998782	1.78834	0.073721	0.191999
4930404A12Rik	221.897	0.431755	0.134235	3.2259	0.00125579	0.00742857
4930404I05Rik	173.5	0.00184143	0.130547	0.0130644	0.989576	0.995527
4930404N11Rik	247.227	0.952627	0.174182	5.4805	4.24131e-08	7.84998e-07
4930405A21Rik	4.06947	0.476099	0.43339	0.989812	0.322266	NA
4930405N21Rik	5.39501	0.124896	0.431078	0.222751	0.82373	NA
4930412L05Rik	4.31379	-0.641146	0.429764	-1.45455	0.145795	NA
4930413G21Rik	18.4973	-0.204669	0.333292	-0.618323	0.536363	0.722283
4930417H01Rik	35.7823	0.27275	0.32173	0.970815	0.33164	0.539214
4930417O13Rik	28.4324	-0.100117	0.302019	-0.334415	0.738066	0.8581
4930422M22Rik	18.4831	-0.322342	0.335682	-0.959984	0.337063	0.544394
4930423D22Rik	4.9505	-0.0971829	0.433066	-0.183697	0.854252	NA
4930430F08Rik	160.388	0.00438686	0.142653	0.036161	0.971154	0.985561
4930431P19Rik	5.72355	0.00275091	0.432395	0.024779	0.980231	NA
4930432K21Rik	36.9177	-0.268587	0.247688	-1.09432	0.273816	0.479256
4930442H23Rik	51.9707	0.0488789	0.227608	0.204912	0.837641	0.919547
4930444A19Rik	10.8032	0.376262	0.399429	0.994025	0.320211	0.52821
4930444E06Rik	14.132	-0.307679	0.367468	-0.832099	0.405353	0.613169
4930444M15Rik	224.019	-0.387926	0.148114	-2.61995	0.00879434	0.0366042
4930447C04Rik	151.153	-0.230759	0.148629	-1.55564	0.119793	0.273124
4930451E10Rik	41.1259	-0.307375	0.256166	-1.19919	0.230454	0.427728
4930451G09Rik	10.8939	0.452531	0.394637	1.19102	0.233646	0.43145
4930452B06Rik	83.0815	-0.122341	0.203659	-0.602643	0.546746	0.729424
4930453N24Rik	463.342	-0.273053	0.0997412	-2.73834	0.00617509	0.0274148
4930455C13Rik	217.852	-0.0986095	0.13779	-0.715345	0.474396	0.671871
4930455D15Rik	16.2241	0.201264	0.34561	0.567349	0.570477	0.747541
4930458D05Rik	25.68	0.316889	0.316508	1.02436	0.305667	0.514189
4930461G14Rik	19.4495	-0.205	0.32464	-0.63913	0.522739	0.711972
4930465K10Rik	11.2439	0.00914079	0.370147	-0.00735953	0.994128	0.997177
4930466K18Rik	7.51466	-0.695284	0.421124	-1.68774	0.0914605	NA
4930470G03Rik	117.391	-0.0843404	0.166687	-0.507414	0.611864	0.775959
4930473A02Rik	270.919	-0.0781491	0.122371	-0.63538	0.52518	0.713589
4930473H19Rik	18.9339	-0.414013	0.335011	-1.23292	0.217607	0.412539
4930474H06Rik	149.735	1.04596	0.169203	6.18417	6.24291e-10	1.66142e-08
4930480K23Rik	19.9241	0.189976	0.318517	0.584834	0.558659	0.73899
4930481A15Rik	49.0715	0.598659	0.260262	2.32746	0.019941	0.070478
4930481B07Rik	42.7253	-0.438219	0.243366	-1.80096	0.0717086	0.188191
4930483K19Rik	113.1	0.0573155	0.169947	0.337111	0.736033	0.856572
4930488L21Rik	10.3621	0.615708	0.425233	1.91826	0.0550781	NA
4930500M09Rik	63.6124	-0.221961	0.236304	-0.931084	0.35181	0.559027
4930502E18Rik	4.8291	-0.0646815	0.432835	-0.161831	0.871439	NA
4930503L19Rik	265.579	-0.36702	0.106544	-3.44614	0.00056865	0.00374686
4930505N22Rik	19.0465	-0.144814	0.336669	-0.432612	0.665297	0.811881
4930506C21Rik	207.146	0.531835	0.138069	3.87084	0.000108459	0.000888927
4930507D05Rik	82.1274	-0.121579	0.177295	-0.689732	0.490363	0.686526
4930512B01Rik	42.7866	0.0825761	0.236831	0.344841	0.730214	0.853089
4930512J16Rik	3.82402	0.361123	0.433654	0.680711	0.496055	NA
4930513N10Rik	240.387	-0.220532	0.118121	-1.86868	0.0616668	0.167521
4930515G01Rik	176.502	0.31618	0.169791	1.86733	0.061855	0.167855
4930516B21Rik	70.101	0.0837542	0.20655	0.40989	0.681886	0.822345
4930518J20Rik	5.24625	0.324218	0.43116	0.74601	0.455661	NA
4930519F16Rik	7.98163	-0.377941	0.402632	-0.917079	0.359101	NA
4930520M14Rik	5.43035	-0.136184	0.431738	-0.317072	0.751189	NA
4930520O04Rik	6.71867	-0.195252	0.419187	-0.46551	0.641566	NA
4930522L14Rik	50.6178	0.444312	0.24901	1.77366	0.076119	0.196219
4930524J08Rik	9.83988	-0.122303	0.397814	-0.31275	0.75447	NA
4930524O07Rik	383.757	0.22735	0.121328	1.88024	0.0600755	0.164067
4930526A20Rik	27.3726	0.931434	0.32538	2.86501	0.00416996	0.0199144
4930528J11Rik	15.2558	-0.186769	0.377254	-0.490799	0.623569	0.783905
4930533K18Rik	6.97261	-0.67409	0.429265	-1.5955	0.1106	NA
4930534D22Rik	7.53273	0.219784	0.418483	0.58583	0.55799	NA
4930535I16Rik	122.178	0.197774	0.166769	1.19195	0.233282	0.431158
4930537H20Rik	18.8379	-0.337715	0.323852	-1.04411	0.296432	0.504276
4930538E20Rik	11.6051	-0.208999	0.420728	-0.476078	0.634019	0.791632
4930539E08Rik	31.7984	-0.15474	0.305692	-0.501214	0.616221	0.779084
4930539J05Rik	217.94	-0.281473	0.118015	-2.38778	0.0169504	0.0620452
4930542C12Rik	35.8719	0.0937275	0.303693	0.302594	0.762199	0.87219
4930548H24Rik	87.0668	-0.674712	0.202881	-3.32279	0.000891232	0.00554704
4930550C14Rik	6.03021	0.11066	0.431653	0.266877	0.789564	NA
4930551O13Rik	30.846	0.293774	0.31226	0.949895	0.342166	0.550038
4930556J24Rik	418.635	-0.0975482	0.0973622	-1.0027	0.316005	0.523958
4930556M19Rik	5.81355	0.320769	0.431063	0.708257	0.478786	NA
4930557K07Rik	63.8648	-0.198964	0.200449	-0.995775	0.31936	0.527367
4930558J18Rik	21.563	-0.515266	0.320729	-1.60387	0.108743	0.255109
4930558J22Rik	10.5196	-0.0928297	0.406294	-0.223119	0.823443	NA
4930560O18Rik	9.38854	0.514455	0.408132	1.3279	0.184212	NA
4930562C15Rik	5.50471	0.204677	0.433317	0.667531	0.504433	NA
4930563E22Rik	6.35009	-0.389994	0.427267	-0.906701	0.364565	NA
4930565N06Rik	20.7695	0.237807	0.330646	0.734762	0.462485	0.662054
4930566F21Rik	118.219	-0.0794234	0.15411	-0.520078	0.603009	0.769931
4930577N17Rik	62.7333	-0.230619	0.226064	-1.02186	0.306846	0.515046
4930579G18Rik	290.565	-0.121446	0.113731	-1.07046	0.284412	0.490605
4930579G24Rik	148.014	0.39325	0.147999	2.65481	0.00793525	0.033638
4930581F22Rik	183.915	-0.124799	0.13001	-0.961585	0.336258	0.543836
4930586N03Rik	32.1049	0.307942	0.281028	1.08464	0.278083	0.484004
4930588G17Rik	5.72308	0.642708	0.430979	1.51915	0.128725	NA
4930590J08Rik	17.436	0.0709219	0.360146	0.214919	0.82983	0.914757
4930594M22Rik	24.0144	-0.27526	0.308782	-0.885116	0.376094	0.58479
4930597O21Rik	14.3479	0.998157	0.404992	2.65666	0.00789181	0.0334907
4930599N23Rik	52.1775	0.621199	0.24335	2.58446	0.00975328	0.0398203
4931403E22Rik	13.4225	0.439737	0.418961	1.43374	0.151646	0.322349
4931403G20Rik	23.6254	-0.340113	0.323747	-1.05023	0.293613	0.500836
4931406C07Rik	136.114	-0.257517	0.163409	-1.57764	0.114648	0.265282
4931406P16Rik	996.536	-0.160113	0.0697796	-2.29459	0.0217566	0.0753889
4931413K12Rik	12.0202	0.815791	0.379865	2.11474	0.0344524	0.10798
4931414P19Rik	79.8257	0.155393	0.187961	0.82027	0.412062	0.61932
4931415C17Rik	5.26124	0.772693	0.433052	1.85284	0.0639049	NA
4931422A03Rik	48.4832	0.0865144	0.247875	0.354718	0.722801	0.848486
4931428F04Rik	304.521	0.196194	0.118573	1.65701	0.0975184	0.235759
4931431C16Rik	11.4427	0.104009	0.399766	0.265475	0.790643	0.890121
4931440J10Rik	67.9523	-0.576389	0.210904	-2.73226	0.00629019	0.0278455
4931440P22Rik	37.9347	-0.0057286	0.271942	-0.0237797	0.981028	0.990944
4932422M17Rik	39.6858	-0.617508	0.274576	-2.24055	0.0250551	0.0846461
4932430I15Rik	4.30248	0.415582	0.433035	0.939587	0.34743	NA
4932438A13Rik	1247.49	-0.105796	0.0759893	-1.39107	0.164203	0.340254
4932442E05Rik	50.7375	0.551947	0.251867	2.22036	0.0263945	0.0881268
4932443L11Rik	91.094	0.976707	0.27232	3.67501	0.000237839	0.00178055
4932702P03Rik	48.3517	-0.0158475	0.247482	-0.0635278	0.949346	0.974351
4933402D24Rik	7.44581	-0.063768	0.425176	-0.117893	0.906152	NA
4933402E13Rik	10.4734	-0.104417	0.387387	-0.285652	0.775145	NA
4933404O12Rik	314.678	-0.219034	0.104553	-2.09672	0.0360188	0.111594
4933405L10Rik	82.8045	0.065809	0.181067	0.360172	0.718719	0.845943
4933406P04Rik	4.51661	-0.0836706	0.432803	-0.188266	0.850668	NA
4933407K13Rik	16.3326	-0.0279274	0.365308	-0.0905794	0.927827	0.963842
4933408J17Rik	68.5757	-0.200414	0.214112	-0.939733	0.347354	0.554729
4933412A08Rik	85.4737	-0.173864	0.183752	-0.94956	0.342336	0.550233
4933412E12Rik	5.94344	-0.0435023	0.427606	-0.104054	0.917127	NA
4933413J09Rik	12.1469	-0.529355	0.38473	-1.34124	0.179842	0.362891
4933415A04Rik	4.42017	0.732211	0.433058	1.76272	0.0779474	NA
4933416M07Rik	126.938	0.946592	0.180719	5.24212	1.5874e-07	2.62158e-06
4933417D19Rik	11.6943	0.671286	0.389571	1.79186	0.0731549	0.190864
4933427D14Rik	272.888	0.31608	0.112125	2.81993	0.00480348	0.0223843
4933427E11Rik	8.02181	0.129214	0.421039	0.296339	0.766971	NA
4933427G23Rik	49.7564	0.17325	0.237524	0.735887	0.4618	0.661457
4933428G20Rik	173.312	0.190358	0.152766	1.24784	0.212088	0.405825
4933428P19Rik	133.975	0.207972	0.169297	1.2332	0.217501	0.412389
4933429H19Rik	84.8449	0.0863907	0.189872	0.454269	0.649635	0.801409
4933430I17Rik	8.18644	0.341135	0.412263	0.813762	0.415781	NA
4933430L12Rik	55.8232	0.630713	0.223617	2.81774	0.00483634	0.0224897
4933431C10Rik	6.47067	-0.580444	0.426247	-1.34192	0.179621	NA
4933431E20Rik	16.7387	-0.242202	0.350693	-0.687651	0.491673	0.687547
4933431K14Rik	45.0617	-0.351082	0.245924	-1.42956	0.152844	0.32409
4933433G19Rik	164.302	0.0827962	0.161437	0.520493	0.60272	0.769881
4933434E20Rik	275.383	-0.327952	0.111411	-2.94439	0.00323588	0.0161284
4933438K21Rik	9.31695	-0.168507	0.410867	-0.409968	0.681829	NA
4933439C10Rik	79.9862	-0.235747	0.194925	-1.21209	0.225477	0.421615
4933439K11Rik	8.95575	0.67767	0.416113	1.72506	0.0845158	NA
4933440N22Rik	162.844	-0.301341	0.145395	-2.07445	0.0380373	0.116326
5031415H12Rik	4.45775	-0.429085	0.433629	-0.956256	0.338943	NA
5031425E22Rik	60.1395	-0.512318	0.216622	-2.36484	0.0180378	0.0650053
5031434O11Rik	9.6285	0.801587	0.415814	2.06172	0.0392345	NA
5031439G07Rik	1908.87	0.825755	0.0673544	12.2718	1.28371e-34	6.81341e-32
5033406O09Rik	10.9617	0.657873	0.397321	1.6789	0.0931722	0.228334
5033417F24Rik	10.8512	0.078052	0.398382	0.186032	0.852419	0.927058
5033430I15Rik	6.98236	0.835738	0.431667	2.97259	0.00295297	NA
5330411J11Rik	4.04218	-0.629503	0.433669	-1.32365	0.18562	NA
5330438D12Rik	92.3508	-0.150986	0.183786	-0.822322	0.410893	0.618168
5430403G16Rik	20.2456	-0.251315	0.337207	-0.747389	0.454829	0.655744
5430405H02Rik	1017.65	0.272135	0.0731259	3.72237	0.000197365	0.00150911
5430416N02Rik	152.609	-0.597055	0.136115	-4.38626	1.15315e-05	0.000123516
5430430B14Rik	8.42049	-0.105754	0.423087	-0.198161	0.842919	NA
5530601H04Rik	74.3389	-0.230671	0.185903	-1.24476	0.213221	0.407133
5730409E04Rik	20.9294	-0.616279	0.318415	-1.9211	0.0547187	0.153094
5730455P16Rik	177.46	-0.220427	0.139431	-1.58175	0.113706	0.263619
5730480H06Rik	148.906	-0.223727	0.144451	-1.55003	0.121135	0.275529
5730507A11Rik	4.46225	-0.0583569	0.433763	-0.132113	0.894895	NA
5730559C18Rik	149.52	0.328378	0.146783	2.23002	0.0257464	0.0864126
5830408C22Rik	15.3398	-0.242447	0.369642	-0.655311	0.512267	0.704915
5830417I10Rik	612.319	-0.213175	0.0905381	-2.3555	0.018498	0.0663221
5830418P13Rik	22.1782	-0.411551	0.324401	-1.26567	0.205631	0.397372
5830432E09Rik	5.07089	-0.538085	0.433521	-1.53324	0.125216	NA
5830444B04Rik	17.7645	0.109143	0.328977	0.3093	0.757094	0.869344
5830462I19Rik	273.103	-0.0451949	0.119828	-0.375591	0.707221	0.83864
5930403N24Rik	6.96675	0.360577	0.428695	0.823955	0.409965	NA
5930412G12Rik	4.98357	-0.0108392	0.431824	-0.00702831	0.994392	NA
5930420M18Rik	6.13255	-0.0307986	0.419956	-0.0882062	0.929713	NA
6030419C18Rik	96.6998	-0.222594	0.199526	-1.11987	0.262769	0.466336
6030442K20Rik	13.6678	-0.140327	0.368517	-0.385347	0.699981	0.834038
6030443J06Rik	19.6396	-0.272665	0.326783	-0.838913	0.401518	0.609784
6030458C11Rik	542.932	-0.474692	0.0794226	-5.97715	2.27073e-09	5.47822e-08
6230400D17Rik	283.523	0.166278	0.123146	1.35321	0.175988	0.357504
6330403K07Rik	17.4906	0.669874	0.363583	1.89603	0.0579567	0.159726
6330403L08Rik	162.733	0.0061319	0.1633	0.0400684	0.968039	0.984036
6330409D20Rik	7.60823	0.280595	0.421098	0.705415	0.480552	NA
6330410L21Rik	5.68113	-0.505774	0.433601	-1.02698	0.304432	NA
6330418K02Rik	25.9218	0.219632	0.30759	0.713251	0.47569	0.672591
6330537M06Rik	270.539	0.785968	0.134966	5.84313	5.12292e-09	1.15789e-07
6330549D23Rik	31.9776	0.287729	0.288714	1.0138	0.310678	0.519367
6330562C20Rik	5.97688	-0.358892	0.426533	-0.803398	0.421745	NA
6430511E19Rik	22.86	-0.613087	0.329478	-1.8654	0.062126	0.168323
6430531B16Rik	47.6789	-0.211497	0.258395	-0.809417	0.418276	0.624248
6430548M08Rik	270.723	1.80368	0.189294	9.50608	1.97979e-21	2.64981e-19
6430550D23Rik	165.09	-0.0230086	0.154286	-0.150966	0.880003	0.940495
6430562O15Rik	268.588	-0.133066	0.118123	-1.12824	0.259218	0.462328
6430571L13Rik	7.92018	0.956131	0.416305	2.1828	0.0290502	NA
6430573F11Rik	5.52078	0.0841175	0.43075	0.179196	0.857784	NA
6430573P05Rik	12.7934	-0.110325	0.385718	-0.284177	0.776275	0.880503
6530409C15Rik	17.6404	-0.632732	0.352731	-1.78591	0.0741135	0.192663
6530437J22Rik	91.158	-0.0895397	0.183374	-0.496549	0.619507	0.780984
6720427I07Rik	8.76626	-0.85322	0.404899	-2.06858	0.0385853	NA
6720489N17Rik	36.0311	-0.101158	0.283543	-0.360061	0.718802	0.845943
6820408C15Rik	5.01475	0.694872	0.428483	1.5085	0.131428	NA
6820431F20Rik	104.893	-0.747885	0.167049	-4.47475	7.65025e-06	8.60765e-05
8030453O22Rik	5.4076	0.31788	0.433505	0.691691	0.489132	NA
8030462N17Rik	520.748	-0.216433	0.0846302	-2.55806	0.0105259	0.042368
8030474K03Rik	300.272	-0.0961527	0.239302	-0.401549	0.688016	0.826108
8430422M14Rik	12.3174	-0.35867	0.378772	-0.946398	0.343946	0.55146
8430429K09Rik	26.037	-0.00432334	0.311016	-0.0241271	0.980751	0.990858
9030407P20Rik	9.47417	0.581282	0.402514	1.43187	0.15218	NA
9030624G23Rik	28.953	0.00618792	0.306857	0.0248024	0.980213	0.990444
9030624J02Rik	977.23	-0.10049	0.0760408	-1.32079	0.186572	0.372033
9130008F23Rik	7.06312	0.135917	0.433481	0.544096	0.586375	NA
9130011E15Rik	236.961	-0.110894	0.12897	-0.861572	0.388923	0.597972
9130017K11Rik	27.8224	0.681282	0.298667	2.26456	0.0235396	0.0803907
9130019O22Rik	46.3225	0.223686	0.244663	0.914561	0.360422	0.568796
9130019P16Rik	15.9166	0.618118	0.397449	1.86592	0.0620527	0.16818
9130023H24Rik	77.7713	0.022619	0.208624	0.118385	0.905762	0.95316
9130024F11Rik	13.8865	-0.0841127	0.386013	-0.21825	0.827234	0.913072
9130213A22Rik	5.88523	0.95262	0.431898	2.36268	0.0181431	NA
9130221H12Rik	581.683	-0.0772573	0.0954877	-0.809185	0.418409	0.624248
9130230N09Rik	6.92406	-0.0276224	0.426177	-0.0581999	0.953589	NA
9130401M01Rik	121.34	-0.159508	0.170354	-0.938418	0.34803	0.555462
9130604C24Rik	6.54326	-0.133752	0.420627	-0.323085	0.746631	NA
9230104M06Rik	125.448	0.318088	0.173545	1.84437	0.0651293	0.174586
9230110C19Rik	49.8844	-0.0103272	0.253304	-0.0281097	0.977575	0.988723
9230112E08Rik	22.9603	-0.534148	0.320578	-1.6668	0.0955543	0.232423
9230114K14Rik	59.9859	0.334538	0.216402	1.54482	0.122391	0.277652
9230116N13Rik	22.7601	-0.217428	0.322484	-0.681887	0.49531	0.690764
9330020H09Rik	48.3401	-0.462807	0.292074	-1.58218	0.113608	0.263532
9330102E08Rik	44.9563	0.816937	0.272261	3.04734	0.0023088	0.0122541
9330104G04Rik	5.68395	0.552687	0.431834	1.3603	0.173735	NA
9330121J05Rik	13.8057	0.312187	0.359731	0.84702	0.396984	0.605787
9330136K24Rik	7.90518	-0.223918	0.410213	-0.546768	0.584538	NA
9330151L19Rik	60.7449	-0.0173297	0.241055	-0.0611852	0.951212	0.97529
9330154J02Rik	59.6603	0.647917	0.247255	2.65487	0.00793384	0.033638
9330159F19Rik	87.4819	-0.299975	0.252918	-1.18548	0.235829	0.434254
9330159M07Rik	9.64824	-0.512134	0.399621	-1.24845	0.211868	NA
9330160F10Rik	168.059	1.49049	0.172498	8.62759	6.26576e-18	5.775e-16
9330161L09Rik	4.27449	0.701066	0.433164	1.63858	0.101301	NA
9330162012Rik	26.18	-0.0897878	0.318184	-0.283305	0.776943	0.880918
9330162G02Rik	161.698	-0.409114	0.16045	-2.54969	0.0107817	0.0432281
9330171B17Rik	113.265	0.373129	0.175269	2.13135	0.0330606	0.104534
9330182L06Rik	12.8077	0.381603	0.397791	1.03607	0.30017	0.508472
9430002A10Rik	4.92044	-0.615186	0.433234	-1.40407	0.160299	NA
9430015G10Rik	489.867	-0.333553	0.095653	-3.48825	0.000486195	0.00327937
9430037O13Rik	5.28704	-0.357361	0.43204	-0.81764	0.413563	NA
9430038I01Rik	116.356	-0.0275871	0.177286	-0.158898	0.873749	0.937223
9430041J12Rik	17.1346	0.405059	0.348217	1.14715	0.251322	0.452755
9430060I03Rik	94.9702	0.138687	0.18382	0.756402	0.449408	0.651101
9430062P05Rik	5.66115	0.215184	0.428119	0.49629	0.61969	NA
9430064I24Rik	67.4387	-0.226797	0.201085	-1.13205	0.257612	0.460423
9430065F17Rik	8.59034	-0.207315	0.42301	-0.489757	0.624306	NA
9430069I07Rik	4.07819	-0.348317	0.433781	-0.763234	0.445324	NA
9430081H08Rik	10.1882	-0.326324	0.394516	-0.818366	0.413148	NA
9430091E24Rik	105.193	-0.0389693	0.170713	-0.225439	0.821638	0.909046
9430098F02Rik	50.6854	-0.519768	0.230213	-2.25795	0.0239488	0.0816074
9530027J09Rik	273.246	-0.14121	0.111659	-1.26672	0.205254	0.396933
9530046B11Rik	4.1778	0.0929891	0.432311	0.2187	0.826883	NA
9530052E02Rik	29.4347	-0.0748086	0.308087	-0.213074	0.831269	0.915663
9530053A07Rik	47.2492	-0.0386635	0.253394	-0.158865	0.873775	0.937223
9530056K15Rik	4.80914	-0.137397	0.433295	-0.262257	0.793123	NA
9530062K07Rik	4.35871	0.111319	0.432608	0.270044	0.787126	NA
9530068E07Rik	291.872	-0.35622	0.115528	-3.08355	0.0020455	0.0110782
9530077C05Rik	32.5334	-0.336573	0.28687	-1.17213	0.241144	0.440766
9530080O11Rik	60.6215	0.161973	0.234522	0.68634	0.492499	0.688077
9530082P21Rik	168.826	0.129423	0.139655	0.926979	0.353938	0.561051
9530085L11Rik	13.5589	0.752932	0.400641	2.00142	0.0453471	0.132495
9630013K17Rik	62.0236	-0.285706	0.210542	-1.35989	0.173864	0.354688
9830144P21Rik	867.528	-0.503645	0.0738891	-6.81608	9.35586e-12	3.46167e-10
9930012K11Rik	114.74	0.366217	0.166378	2.19499	0.028164	0.092411
9930014A18Rik	20.4361	-0.633776	0.317923	-1.97551	0.0482104	0.13895
9930021J03Rik	570.482	0.340598	0.0861994	3.95379	7.69245e-05	0.000652713
9930104L06Rik	303.882	0.103463	0.105202	0.983781	0.325223	0.533046
A030001D20Rik	61.5757	0.0989439	0.232678	0.418524	0.675564	0.818704
A130006I12Rik	40.8888	-0.253991	0.248699	-1.0238	0.305932	0.514476
A130010J15Rik	115.154	0.0217116	0.162698	0.128875	0.897456	0.950076
A130014A01Rik	10.1016	0.307219	0.403552	0.708195	0.478824	NA
A130051J06Rik	25.4262	-0.111095	0.310753	-0.356949	0.72113	0.847522
A230005M16Rik	258.038	-0.0110668	0.123575	-0.0897168	0.928512	0.963941
A230020J21Rik	74.1119	0.365547	0.222992	1.66071	0.0967726	0.234483
A230050P20Rik	158.77	0.120399	0.131282	0.90694	0.364439	0.572863
A230052G05Rik	5.37473	0.282192	0.433337	0.649621	0.515937	NA
A230056P14Rik	24.8453	-0.241827	0.29911	-0.812619	0.416436	0.623156
A230060F14Rik	33.889	-0.167337	0.25815	-0.652869	0.513841	0.705975
A230072C01Rik	89.9165	-0.029822	0.181563	-0.167613	0.866888	0.933674
A230072E10Rik	77.0762	0.200169	0.205785	0.963406	0.335344	0.54287
A230083G16Rik	13.7721	-0.136501	0.373539	-0.373021	0.709133	0.839991
A230087F16Rik	376.929	-0.0169682	0.109603	-0.153428	0.878061	0.939777
A230103J11Rik	795.905	-0.226181	0.0806805	-2.80336	0.00505728	0.0233618
A2m	21.4025	-0.0286427	0.331708	-0.108841	0.913329	0.956518
A330009N23Rik	29.1211	0.501129	0.299605	1.6849	0.0920076	0.22622
A330032B11Rik	7.46704	-0.0580212	0.421245	-0.130609	0.896085	NA
A330035P11Rik	17.8122	-0.632543	0.347867	-1.81498	0.0695273	0.183877
A330041J22Rik	37.2357	-0.0489692	0.284709	-0.152533	0.878767	0.940087
A330084C13Rik	112.057	0.0195168	0.179719	0.124417	0.900985	0.951548
A330093E20Rik	9.16939	0.0961205	0.4222	0.260382	0.794569	NA
A430005L14Rik	291.401	-0.394776	0.11332	-3.48458	0.000492908	0.00331448
A430033K04Rik	110.714	0.561644	0.203115	2.77558	0.00551035	0.0251007
A430035B10Rik	14.489	-0.248961	0.386055	-0.641896	0.520941	0.710907
A430046D13Rik	13.9384	-0.26822	0.358517	-0.750755	0.4528	0.654025
A430057M04Rik	155.312	-0.168686	0.138711	-1.21632	0.223864	0.419698
A430073D23Rik	4.9397	-0.415347	0.433201	-0.965008	0.334541	NA
A430078I02Rik	4.70252	-0.310294	0.43376	-0.699943	0.483963	NA
A430103D13Rik	7.17254	0.0960915	0.422144	0.21359	0.830867	NA
A430105I19Rik	10.7671	0.0422513	0.412534	0.169208	0.865633	0.932976
A430110C17Rik	7.91691	0.206648	0.425537	0.46147	0.644461	NA
A4galt	85.3216	0.113975	0.208199	0.552601	0.580537	0.754512
A530017D24Rik	42.579	-0.298333	0.279595	-1.06684	0.286044	0.492592
A530064N14Rik	10.1147	-1.23518	0.391566	-3.067	0.00216219	NA
A530083I20Rik	8.92478	0.363255	0.414699	0.933844	0.350385	NA
A530084C06Rik	4.63325	0.497015	0.433249	1.20397	0.228601	NA
A630001G21Rik	9.36266	0.000156658	0.418035	-0.00285242	0.997724	NA
A630052C17Rik	104.183	-0.16045	0.179005	-0.89867	0.368828	0.577107
A630072L19Rik	129.776	0.135716	0.152108	0.895431	0.370557	0.578769
A630072M18Rik	118.7	-0.285282	0.169072	-1.6893	0.0911615	0.224705
A730011C13Rik	58.2195	-0.329082	0.216143	-1.52089	0.128286	0.286428
A730015C16Rik	399.294	-0.27627	0.107849	-2.56203	0.0104063	0.0419413
A730017L22Rik	51.0116	0.0788213	0.233164	0.336536	0.736467	0.856882
A730036I17Rik	7.78502	-0.0842639	0.419522	-0.208916	0.834514	NA
A730049H05Rik	16.7119	-0.21723	0.34892	-0.62479	0.532109	0.718831
A730056A06Rik	5.194	0.0327006	0.432341	0.115422	0.908111	NA
A730071L15Rik	144.802	0.0762059	0.158815	0.480155	0.631117	0.789192
A730081D07Rik	207.823	-0.13114	0.132485	-0.989285	0.322524	0.530033
A730085K08Rik	36.731	-0.186962	0.270439	-0.686243	0.49256	0.688085
A830018L16Rik	14.7352	-0.362356	0.352676	-1.02789	0.304003	0.512701
A830035A12Rik	12.8035	0.182006	0.38752	0.496992	0.619194	0.780984
A830035O19Rik	104.866	0.203569	0.206084	0.994714	0.319875	0.527935
A830073O21Rik	8.38405	0.181601	0.408344	0.458048	0.646918	NA
A830082N09Rik	23.4746	-0.320749	0.312499	-1.02362	0.306014	0.514548
A930001C03Rik	80.4566	0.16416	0.191101	0.858449	0.390645	0.599498
A930004D18Rik	70.3772	-0.61285	0.194638	-3.14615	0.00165437	0.00929686
A930004J17Rik	110.925	-0.322198	0.163716	-1.97078	0.0487496	0.140017
A930005H10Rik	47.8229	0.0824169	0.252253	0.32813	0.742813	0.861381
A930005N03Rik	131.887	-0.428635	0.169153	-2.53438	0.0112646	0.0447558
A930007I19Rik	4.93103	0.253256	0.433637	0.545688	0.58528	NA
A930012O16Rik	63.898	-0.142315	0.206277	-0.68938	0.490584	0.686586
A930015D03Rik	46.052	0.607029	0.233898	2.58484	0.00974244	0.0397971
A930016O22Rik	12.5189	0.533649	0.379202	1.35882	0.174203	0.35519
A930017K11Rik	10.0247	0.59715	0.400796	1.44159	0.149419	NA
A930024E05Rik	18.0193	-0.269274	0.324951	-0.83247	0.405144	0.613053
A930024N18Rik	9.22486	0.950774	0.408772	2.25109	0.0243798	NA
A930028N01Rik	41.865	-0.256973	0.283174	-0.889264	0.373861	0.582024
A930029G22Rik	6.73414	0.010575	0.430688	0.051646	0.958811	NA
A930033H14Rik	5.20881	-0.12283	0.430718	-0.28654	0.774464	NA
A930035D04Rik	49.9082	0.0742452	0.229451	0.317547	0.750829	0.866064
A930037H05Rik	100.972	-0.0404693	0.176259	-0.230238	0.817907	0.907201
A930038B10Rik	11.8886	0.204817	0.383541	0.543398	0.586856	0.759768
AA386476	7.02207	0.255546	0.422336	0.566934	0.570759	NA
AA414768	22.6629	-0.161663	0.305539	-0.544839	0.585864	0.758661
AA465934	25.8841	-0.606315	0.363199	-1.64919	0.0991087	0.238655
AA474408	8.87558	-0.625441	0.404414	-1.52219	0.127962	NA
AA543186	4.46852	0.115797	0.431986	0.268445	0.788357	NA
AA986860	21.4084	-0.0769533	0.351498	-0.177681	0.858974	0.92977
Aaas	935.163	-0.130276	0.0688788	-1.89249	0.0584257	0.160731
Aacs	722.549	0.662888	0.0756816	8.76199	1.91837e-18	1.9299e-16
Aaed1	170.359	0.172358	0.166755	1.05583	0.291047	0.498044
Aagab	563.512	0.0408778	0.0798484	0.51231	0.608434	0.773457
Aak1	1867.65	0.291435	0.0734551	3.9694	7.20544e-05	0.000618551
Aamdc	81.847	0.0322126	0.200514	0.176289	0.860067	0.930323
Aamp	2346.54	0.0155192	0.0564933	0.274929	0.783371	0.885095
Aar2	519.677	-0.223421	0.0828384	-2.69759	0.00698439	0.0302657
Aard	259.091	-0.0179341	0.122954	-0.151013	0.879966	0.940495
Aars	8564.12	-0.272909	0.0566107	-4.82086	1.42944e-06	1.89794e-05
Aars2	629.317	-0.131659	0.0869586	-1.5152	0.129722	0.28883
Aarsd1	13.1952	0.0644736	0.372624	0.159437	0.873325	0.937052
Aasdh	71.8763	-0.679486	0.195389	-3.47506	0.00051073	0.00341641
Aasdhppt	423.06	-0.0796585	0.0886171	-0.900986	0.367595	0.575647
Aass	8.51164	-0.438896	0.409718	-1.07854	0.280794	NA
Aatf	501.922	-0.0524476	0.0870572	-0.603563	0.546134	0.728956
Aatk	22.4689	0.429408	0.32174	1.32227	0.186077	0.371333
AB041806	4.76166	0.559301	0.433203	1.3397	0.180342	NA
Abat	55.6465	-0.205245	0.24248	-0.835114	0.403654	0.611733
Abca1	586.37	-0.610294	0.103117	-5.91805	3.25783e-09	7.66735e-08
Abca13	4.5643	-0.0326637	0.433539	-0.0845698	0.932603	NA
Abca2	388.861	-0.179794	0.101174	-1.77804	0.0753977	0.195144
Abca3	485.777	0.252833	0.109737	2.30733	0.0210363	0.0733223
Abca4	6.38998	0.0912051	0.423198	0.193614	0.846478	NA
Abca5	149.815	0.0818483	0.166018	0.505072	0.613509	0.777148
Abca7	525.922	0.904786	0.129955	6.96644	3.25058e-12	1.30294e-10
Abca8b	7.87758	0.0529931	0.42052	0.143243	0.886099	NA
Abcb10	426.505	0.157597	0.0895062	1.75871	0.0786265	0.201334
Abcb1a	166.631	-0.310463	0.151792	-2.04711	0.0406473	0.122053
Abcb1b	450.352	-0.302641	0.0996802	-3.03642	0.00239406	0.01265
Abcb6	8.15219	0.633487	0.416166	1.52444	0.127399	NA
Abcb7	478.35	-0.154019	0.0898359	-1.71422	0.0864889	0.216075
Abcb8	231.747	-0.354989	0.108305	-3.2806	0.00103586	0.00633198
Abcb9	112.085	1.79052	0.257197	6.9064	4.97093e-12	1.93213e-10
Abcc1	536.923	-0.0377425	0.0894156	-0.421873	0.673118	0.81702
Abcc10	326.28	0.453259	0.120109	3.77263	0.000161534	0.0012621
Abcc2	29.3106	-0.376118	0.323611	-1.15933	0.246321	0.446807
Abcc3	14.4301	-0.544377	0.370891	-1.47369	0.140565	0.306283
Abcc4	1054.37	-0.167142	0.0668463	-2.50024	0.0124108	0.048484
Abcc5	1431.04	-0.182947	0.0618935	-2.9556	0.00312066	0.0156511
Abcc8	6.50566	-0.0385976	0.430746	-0.0484945	0.961322	NA
Abcd1	188.082	-0.0652547	0.14101	-0.454033	0.649805	0.80145
Abcd3	468.24	-0.111776	0.0857099	-1.30471	0.191993	0.379693
Abcd4	250.212	0.131755	0.129659	1.01694	0.309182	0.517612
Abce1	4662.43	-0.171683	0.0437769	-3.922	8.78184e-05	0.000737023
Abcf1	3904.87	0.0296616	0.069609	0.426263	0.669916	0.814872
Abcf2	2923.55	-0.0954346	0.0614411	-1.55339	0.12033	0.274185
Abcf3	526.351	0.192003	0.0910716	2.11083	0.0347873	0.108676
Abcg1	121.256	0.770199	0.180696	4.26235	2.0229e-05	0.000202288
Abcg2	473.107	-0.159658	0.0952654	-1.67728	0.0934869	0.228783
Abcg4	18.3283	0.92298	0.357411	2.60532	0.0091788	0.0379174
Abhd1	75.5166	0.26496	0.198152	1.34024	0.180166	0.363328
Abhd10	184.352	-0.195516	0.139713	-1.40181	0.160971	0.335817
Abhd11	372.501	0.0744403	0.0985884	0.752521	0.451738	0.653099
Abhd11os	61.5951	0.0483319	0.212286	0.22051	0.825474	0.912045
Abhd12	462.62	0.164892	0.101142	1.63327	0.102413	0.244317
Abhd13	434.181	0.0660202	0.096727	0.684019	0.493963	0.689372
Abhd14a	136.154	-0.0854167	0.150253	-0.573259	0.566469	0.744586
Abhd14b	74.9829	0.495767	0.208559	2.37799	0.0174073	0.0632663
Abhd15	137.641	0.448382	0.164647	2.73204	0.00629432	0.0278557
Abhd16a	128.681	-0.348689	0.153599	-2.27313	0.0230183	0.078996
Abhd16b	4.35673	0.168743	0.433685	0.378512	0.70505	NA
Abhd17a	1315.58	0.178676	0.0810467	2.20566	0.027408	0.0905401
Abhd17b	539.183	0.0537596	0.100213	0.53787	0.590666	0.76191
Abhd17c	912.432	-0.132758	0.0689525	-1.92588	0.0541187	0.15184
Abhd18	136.062	0.979351	0.185978	5.28491	1.25769e-07	2.13433e-06
Abhd2	1095.63	0.407794	0.0774838	5.26627	1.3922e-07	2.32416e-06
Abhd3	64.3895	0.58885	0.250714	2.41417	0.0157713	0.0584127
Abhd4	603.374	-0.0290126	0.110427	-0.260015	0.794852	0.893078
Abhd5	148.225	0.0947069	0.151905	0.627908	0.530064	0.717126
Abhd6	53.5837	-0.208375	0.223443	-0.93557	0.349495	0.556934
Abhd8	539.575	0.659538	0.0907188	7.27535	3.45529e-13	1.60192e-11
Abi1	801.709	0.104652	0.0734825	1.42463	0.154265	0.326295
Abi2	654.902	0.214794	0.0761619	2.82162	0.00477818	0.0222866
Abi3	466.199	0.314059	0.111229	2.83226	0.00462203	0.0216699
Abl1	900.644	-0.0085111	0.0826761	-0.103583	0.9175	0.9588
Abl2	1028.8	-0.0325052	0.0677335	-0.480739	0.630702	0.788864
Ablim1	80.4199	0.0484155	0.201765	0.239986	0.810341	0.902581
Ablim2	55.1764	0.130182	0.288677	0.520145	0.602962	0.769931
Ablim3	25.1997	-0.137113	0.359612	-0.365439	0.714784	0.843126
Abr	1295.7	-0.0192184	0.0623689	-0.307759	0.758266	0.869924
Abracl	247.152	0.0490631	0.137123	0.356224	0.721673	0.847873
Abraxas1	117.774	-0.409586	0.158617	-2.58352	0.00977971	0.039907
Abraxas2	283.508	-0.163163	0.106302	-1.53501	0.12478	0.281368
Abt1	533.754	0.0776826	0.0941544	0.825802	0.408916	0.616097
Abtb1	836.484	0.289136	0.071548	4.04163	5.308e-05	0.000474057
Abtb2	161.892	0.764824	0.181206	4.2631	2.01612e-05	0.000201901
AC061963.1	27.987	0.0259084	0.305398	0.0962578	0.923316	0.961925
AC093043.1	149.2	-0.222061	0.149252	-1.4869	0.13704	0.300559
AC099934.1	72.2472	0.283562	0.214748	1.32249	0.186004	0.371237
AC102103.1	72.7245	0.848977	0.210685	4.02928	5.59471e-05	0.000495191
AC104325.1	12.4865	-0.0729553	0.378414	-0.185308	0.852988	0.92727
AC105358.1	4.78026	0.496487	0.4335	1.13853	0.2549	NA
AC108802.1	4.81528	-0.124575	0.433698	-0.286556	0.774452	NA
AC112943.2	81.819	-0.172318	0.19181	-0.90103	0.367573	0.575647
AC113178.1	96.6798	-0.0433391	0.180334	-0.239374	0.810816	0.902849
AC116487.1	49.8086	0.94561	0.266628	3.56564	0.000362972	0.00255895
AC117245.2	86.8396	0.388917	0.204241	1.92431	0.0543162	0.152172
AC117588.1	5.39721	-0.202329	0.428227	-0.472093	0.63686	NA
AC121577.1	17.427	-0.364152	0.346712	-1.04814	0.294573	0.501778
AC121965.1	182.557	-0.299965	0.142373	-2.10793	0.0350373	0.109235
AC122291.1	20.6191	0.160653	0.323681	0.514582	0.606845	0.772328
AC122351.1	10.313	0.179363	0.401546	0.433343	0.664765	NA
AC122821.1	4.24956	-0.0362029	0.43376	-0.0724802	0.94222	NA
AC122858.2	12.4707	-0.077149	0.387753	-0.201031	0.840674	0.921222
AC123061.1	12.8733	-0.38336	0.365136	-1.04618	0.295478	0.503041
AC123665.6	70.7699	-0.0162486	0.206991	-0.0822388	0.934457	0.96635
AC123857.1	12.3096	0.065716	0.420651	0.278525	0.780609	0.883203
AC124426.1	148.41	-0.338873	0.147499	-2.30033	0.0214294	0.0744521
AC124592.1	214.8	-0.830543	0.13363	-6.20992	5.30112e-10	1.43401e-08
AC125311.2	7.50863	-0.490632	0.427369	-1.13197	0.257649	NA
AC125351.1	60.3302	0.895738	0.247045	3.67735	0.000235668	0.00176688
AC125526.1	51.7119	0.265034	0.279634	0.961885	0.336107	0.543657
AC125541.1	7.28795	-0.30811	0.420873	-0.723425	0.469419	NA
AC126028.2	158.573	-0.470793	0.1544	-3.05002	0.0022883	0.0121621
AC126804.1	150.833	0.660913	0.160321	4.12872	3.64788e-05	0.000337429
AC130669.1	13.7564	-0.59515	0.387233	-1.51404	0.130015	0.289252
AC131029.2	16.0357	0.0405454	0.370923	0.119407	0.904953	0.952934
AC131586.3	27.8199	0.343934	0.340656	1.08425	0.278256	0.484004
AC132112.1	6.70328	-0.528808	0.424181	-1.2634	0.206444	NA
AC132863.4	5.00448	-0.272067	0.433427	-0.608965	0.542548	NA
AC134329.1	7.68857	0.194128	0.419472	0.446809	0.655013	NA
AC134548.2	261.792	-0.173136	0.113374	-1.52927	0.126196	0.283399
AC136987.1	5.28299	-0.561831	0.430473	-1.14765	0.251114	NA
AC136987.2	38.0246	-0.577927	0.262291	-2.19909	0.0278717	0.0916867
AC137842.1	6.15188	-0.0969264	0.433788	-0.225213	0.821813	NA
AC137871.4	4.20332	-0.249568	0.432587	-0.604856	0.545275	NA
AC137950.3	4.68016	0.289712	0.430743	0.728445	0.466341	NA
AC138715.1	16.6123	0.0111797	0.352192	0.0149658	0.988059	0.994781
AC139347.1	8.54828	-0.548201	0.410878	-1.3505	0.176856	NA
AC139844.1	109.036	0.0757604	0.203258	0.391751	0.695242	0.830965
AC140244.1	10.1237	0.735033	0.419859	1.96419	0.0495082	NA
AC141880.1	62.9967	0.245151	0.20803	1.17989	0.238046	0.437232
AC142266.1	146.198	-0.5753	0.172745	-3.32931	0.000870599	0.00543401
AC144733.1	4.06006	-0.419508	0.433361	-0.928668	0.353061	NA
AC147041.1	4.65313	0.756962	0.433112	1.74574	0.0808553	NA
AC149588.1	16.7053	-0.0883782	0.349337	-0.251653	0.801309	0.896899
AC151836.1	5.80246	-0.00614205	0.429151	0.0244705	0.980477	NA
AC152940.1	5.27808	-0.464994	0.425595	-1.07419	0.282739	NA
AC154256.1	6.04113	0.047149	0.425941	0.106437	0.915236	NA
AC154276.1	7.21779	-0.384862	0.423372	-0.89721	0.369607	NA
AC154335.1	10.1892	-0.20861	0.398244	-0.526645	0.59844	NA
AC154377.1	48.548	-0.429966	0.234261	-1.83468	0.0665536	0.177446
AC154436.2	14.1917	0.103217	0.366422	0.259768	0.795042	0.893103
AC154477.1	49.7275	-0.242782	0.243275	-1.00099	0.316834	0.524701
AC154506.1	43.7393	-0.474669	0.237339	-1.99916	0.0455913	0.133107
AC154636.1	34.6618	0.0806609	0.278168	0.292086	0.770221	0.876949
AC154636.2	69.8042	0.10841	0.230495	0.463395	0.643082	0.797201
AC154640.4	44.372	0.338896	0.235234	1.43376	0.151641	0.322349
AC154738.2	5.41116	-0.154179	0.431858	-0.357529	0.720696	NA
AC154767.1	176.025	-0.280623	0.17612	-1.5941	0.110914	0.258901
AC155167.1	30.0574	0.138769	0.283201	0.49592	0.619951	0.781194
AC156016.1	147.974	-0.24338	0.140029	-1.74121	0.081647	0.207275
AC156016.3	119.972	0.306882	0.176554	1.74208	0.0814947	0.207037
AC156016.4	230.022	-0.472858	0.114979	-4.1136	3.89537e-05	0.000358812
AC157566.1	4.9059	0.461438	0.431843	0.990805	0.321781	NA
AC157566.4	4.90767	0.299081	0.43355	0.683788	0.494109	NA
AC157602.1	36.7339	-0.816804	0.249195	-3.26211	0.00110586	0.00669082
AC157931.1	9.99945	-0.0105174	0.408597	0.00590756	0.995286	NA
AC158554.1	25.3185	-0.171657	0.327364	-0.527669	0.597729	0.766751
AC158921.1	154.687	-0.078178	0.152905	-0.509411	0.610464	0.774885
AC159193.1	5.19837	-0.347896	0.433752	-0.790576	0.429192	NA
AC160120.1	39.2905	-0.231322	0.251109	-0.923648	0.35567	0.563043
AC160336.1	6.80344	-0.312749	0.417899	-0.739788	0.459429	NA
AC160411.1	240.693	0.410233	0.127577	3.22437	0.00126249	0.00745959
AC160550.2	84.6713	-0.268789	0.181759	-1.48243	0.138226	0.302686
AC160637.1	194.471	-0.63055	0.133976	-4.70594	2.52704e-06	3.14949e-05
AC161165.2	14.8716	0.412039	0.362524	1.10965	0.26715	0.471665
AC161165.3	2768.59	-0.109584	0.0748248	-1.4649	0.142949	0.309228
AC161269.1	9.43057	-0.530106	0.411449	-1.27586	0.202007	NA
AC161812.1	10.508	-0.108806	0.392089	-0.277412	0.781464	NA
AC161877.1	4.7881	0.000603086	0.432794	0.0366001	0.970804	NA
AC162938.1	11.8512	0.192793	0.403566	0.503209	0.614817	0.778101
AC163032.1	20.7491	0.146483	0.337459	0.455871	0.648483	0.80093
AC163040.1	9.74737	0.331376	0.401779	0.88973	0.373611	NA
AC163041.1	4.08644	0.336321	0.43201	0.701827	0.482787	NA
AC163280.1	9.31674	0.670342	0.423876	1.61411	0.106504	NA
AC163623.2	14.4979	-0.218702	0.367492	-0.598421	0.549559	0.731417
AC163667.1	4.21161	-0.333916	0.432539	-0.750274	0.45309	NA
AC164297.2	9.02819	-0.0217841	0.397389	-0.0745268	0.940591	NA
AC164433.2	255.977	0.153375	0.136982	1.12709	0.259703	0.46287
AC166323.1	9.25554	-0.217381	0.421737	-0.505724	0.61305	NA
AC166344.3	16.3599	-0.211958	0.379028	-0.559114	0.576084	0.751003
AC166356.1	23.03	0.128523	0.305337	0.414774	0.678308	0.820464
AC166491.1	7.49072	-0.328881	0.427634	-0.755166	0.45015	NA
AC166574.2	6.19797	-0.322974	0.416873	-0.761341	0.446454	NA
AC167019.3	271.922	-0.108699	0.111951	-0.971633	0.331233	0.538986
AC167192.1	24.6852	-0.695187	0.326537	-2.09878	0.0358359	0.111274
AC167565.1	10.1344	-0.424701	0.396872	-1.08052	0.279911	NA
AC167565.2	8.35617	0.501364	0.418155	1.17695	0.239214	NA
AC174678.1	19.6107	0.611421	0.340748	1.80921	0.0704178	0.185721
Acaa1a	881.19	-0.00906206	0.0800167	-0.1124	0.910506	0.955333
Acaa1b	60.2394	0.533644	0.263384	2.06286	0.0391256	0.118664
Acaa2	330.944	0.0457196	0.234591	0.196284	0.844388	0.923278
Acaca	1014.63	0.0274094	0.0672766	0.406155	0.684629	0.824084
Acacb	318.328	0.1093	0.106701	1.02517	0.305284	0.513676
Acad10	149.615	-0.0456946	0.140057	-0.331249	0.740457	0.859735
Acad11	265.382	-0.0222237	0.116425	-0.185102	0.853149	0.927378
Acad12	58.6992	0.0659235	0.210004	0.307586	0.758397	0.869969
Acad8	277.188	-0.0697461	0.108661	-0.643016	0.520214	0.710356
Acad9	461.751	-0.0730772	0.0914958	-0.799015	0.424282	0.629541
Acadl	486.782	0.0886143	0.118367	0.753424	0.451195	0.652645
Acadm	1013.04	0.0168945	0.070116	0.240956	0.809589	0.902208
Acads	685.482	0.0113526	0.0844451	0.134519	0.892992	0.947665
Acadsb	735.774	0.170512	0.0834706	2.04803	0.0405572	0.121865
Acadvl	311.393	-0.0477813	0.121021	-0.394465	0.693238	0.829278
Acan	61.986	0.0501115	0.247982	0.238174	0.811746	0.903156
Acap1	238.889	-0.0585079	0.117506	-0.503874	0.61435	0.777638
Acap2	1553.14	0.232222	0.0628873	3.69505	0.000219843	0.00165874
Acap3	1542.35	1.31928	0.0757128	17.4305	4.84072e-68	2.48361e-64
Acat1	203.92	-0.209353	0.13575	-1.54068	0.123395	0.279104
Acat2	863.601	-0.0152107	0.0729289	-0.208753	0.834641	0.917617
Acat3	1207.19	-0.186847	0.0691775	-2.70132	0.00690656	0.0299622
Acbd3	631.848	-0.00113506	0.0850702	-0.0118033	0.990583	0.995953
Acbd4	202.774	0.130314	0.139705	0.934642	0.349973	0.557292
Acbd5	414.471	0.289598	0.0946547	3.06342	0.00218819	0.0117101
Acbd6	464.366	-0.133568	0.0951677	-1.40408	0.160295	0.335044
Acbd7	7.88301	-0.0954203	0.426634	-0.210975	0.832906	NA
Accs	35.0897	0.468959	0.289668	1.61181	0.107003	0.25218
Accsl	45.5985	0.10819	0.244521	0.421011	0.673747	0.817397
Acd	1121.96	0.450977	0.0780496	5.78224	7.37119e-09	1.60932e-07
Ace	57.3365	0.210536	0.263699	0.805337	0.420625	0.625895
Acer1	4.98822	-0.19871	0.432662	-0.45558	0.648692	NA
Acer2	160.533	0.0148307	0.143159	0.101064	0.919499	0.959586
Acer3	104.745	-0.0167332	0.188522	-0.0875676	0.93022	0.964757
Ache	95.1345	2.2314	0.275412	7.74419	9.61951e-15	5.67293e-13
Acin1	2853.16	-0.186843	0.0555622	-3.36322	0.000770391	0.00491212
Ackr3	26.8553	0.280577	0.357164	0.890954	0.372954	0.581249
Ackr4	101.024	-0.0844989	0.192746	-0.432074	0.665688	0.811911
Acly	5015.22	0.0701334	0.0507319	1.38243	0.166841	0.344054
Acmsd	4.25466	0.0252434	0.429965	0.0799039	0.936314	NA
Aco1	1244.23	0.153343	0.0658939	2.33082	0.0197628	0.0699447
Aco2	3475.61	-0.181948	0.0552134	-3.29524	0.000983375	0.00605202
Acot1	36.5661	-0.190789	0.304987	-0.631142	0.527948	0.715584
Acot11	79.2401	0.0886447	0.202873	0.4416	0.658779	0.807062
Acot13	86.9183	-0.109975	0.186614	-0.585204	0.558411	0.738798
Acot2	23.545	0.00556185	0.319527	0.00578405	0.995385	0.998192
Acot7	1033.95	0.0489416	0.0730879	0.671984	0.501594	0.695669
Acot8	267.329	0.292065	0.145995	2.00024	0.0454743	0.132791
Acot9	449.276	-0.0938978	0.0918542	-1.02405	0.305813	0.514379
Acox1	792.476	0.3585	0.0855807	4.194	2.7408e-05	0.000264823
Acox3	99.4011	0.0721775	0.195701	0.370059	0.711339	0.84101
Acoxl	5.90747	0.465957	0.428076	1.03111	0.30249	NA
Acp1	414.193	-0.14326	0.0968461	-1.48004	0.138862	0.303703
Acp2	225.642	-0.164161	0.129743	-1.26667	0.205272	0.396933
Acp4	78.4306	-0.226495	0.186757	-1.21521	0.224286	0.420131
Acp5	36.4372	0.306091	0.257229	1.17585	0.239653	0.438939
Acp6	692.256	-0.182657	0.0906828	-2.01647	0.0437512	0.129111
Acp7	35.9299	0.277196	0.284765	1.00528	0.314764	0.522581
Acpp	7.30905	-0.130072	0.415331	-0.301152	0.763298	NA
Acr	5.49765	-0.18085	0.433697	-0.427926	0.668705	NA
Acrbp	37.8286	0.658062	0.270915	2.43094	0.0150598	0.0564466
Acsbg1	7.62951	0.144444	0.426347	0.443627	0.657312	NA
Acsbg2	5.48293	-0.370501	0.431115	-0.79896	0.424314	NA
Acsf2	182.928	0.00800233	0.163292	0.0469991	0.962514	0.981037
Acsf3	132.219	-0.423356	0.143592	-2.95025	0.00317516	0.0158676
Acsl1	623.871	0.583049	0.101052	5.77941	7.49613e-09	1.63428e-07
Acsl3	583.968	-0.155074	0.0891956	-1.73534	0.08268	0.209173
Acsl4	432.224	0.115774	0.0996187	1.16493	0.244048	0.444175
Acsl5	110.839	-0.0995528	0.162062	-0.619606	0.535517	0.721696
Acsl6	103.025	0.329799	0.193792	1.70308	0.0885522	0.219732
Acsm3	132.549	-0.0316866	0.146986	-0.219809	0.82602	0.91223
Acss1	78.1799	0.0272506	0.228224	0.144856	0.884825	0.943421
Acss2	386.593	0.059124	0.108948	0.547804	0.583826	0.757311
Acss2os	41.2834	0.159266	0.262988	0.625284	0.531785	0.718633
Acta1	118.866	0.0579576	0.241041	0.258936	0.795685	0.893648
Acta2	68.265	0.390785	0.24646	1.58688	0.11254	0.261861
Actb	25326.4	-0.146716	0.0464102	-3.16132	0.00157056	0.0089072
Actc1	43.4711	0.318327	0.264627	1.20573	0.227923	0.424515
Actg1	9669.87	-0.134128	0.0537777	-2.49407	0.0126289	0.0491242
Actg2	4.20619	0.0439052	0.433521	0.0845458	0.932622	NA
Actl10	4.79489	0.650785	0.433319	1.53773	0.124115	NA
Actl6a	1591.66	-0.213911	0.0626137	-3.41696	0.000633255	0.00411442
Actl6b	10.7837	0.702491	0.422045	2.10321	0.0354476	0.110291
Actn1	4208.56	0.0136674	0.0574689	0.238243	0.811692	0.903156
Actn2	75.5702	-0.81454	0.198454	-4.09882	4.15265e-05	0.000380461
Actn3	391.193	0.220566	0.122202	1.80198	0.0715486	0.187931
Actn4	8870.92	-0.0645826	0.0498053	-1.2968	0.1947	0.383519
Actr10	685.502	0.194147	0.0816484	2.38066	0.0172815	0.0629856
Actr1a	1527.4	0.0617083	0.062369	0.990547	0.321907	0.529584
Actr1b	1588.34	0.113456	0.0644813	1.76049	0.0783247	0.200709
Actr2	4146.28	-0.0662717	0.0468506	-1.41447	0.157223	0.331095
Actr3	2559.97	-0.0646991	0.0485226	-1.33323	0.182456	0.366628
Actr3b	138.118	0.111635	0.149356	0.742082	0.458037	0.658581
Actr5	221.523	0.20627	0.118717	1.73726	0.0823415	0.208523
Actr6	224.353	0.27312	0.125697	2.17548	0.0295941	0.0959833
Actr8	325.004	-0.244428	0.0965599	-2.53233	0.0113307	0.0449998
Acvr1	114.639	0.369702	0.179857	2.06106	0.0392978	0.119093
Acvr1b	548.15	0.164563	0.0857155	1.91895	0.0549911	0.153671
Acvr2a	331.015	0.298057	0.101993	2.92464	0.00344856	0.017002
Acvr2b	343.62	0.0452234	0.108168	0.41958	0.674793	0.817978
Acvrl1	34.9614	-0.0828542	0.262849	-0.321221	0.748043	0.864341
Acy1	474.366	0.390759	0.0881973	4.43591	9.1685e-06	0.000100586
Acy3	19.108	-0.0107543	0.326242	-0.0488255	0.961058	0.980227
Acyp1	44.2134	-0.010028	0.240023	-0.0438654	0.965012	0.982372
Acyp2	6.47687	0.178222	0.413946	0.357519	0.720703	NA
Ada	311.088	0.102178	0.105693	0.967695	0.333197	0.54076
Adad2	178.266	0.0596485	0.153754	0.381872	0.702556	0.835296
Adal	221.995	-0.301008	0.115981	-2.59758	0.00938843	0.0386278
Adam10	531.241	0.0219586	0.0959765	0.23512	0.814115	0.90463
Adam11	155.743	0.92644	0.179736	5.20961	1.89235e-07	3.06924e-06
Adam15	766.326	0.751697	0.0812011	9.26331	1.98195e-20	2.4405e-18
Adam17	718.988	0.0725552	0.0831737	0.87323	0.382538	0.591378
Adam19	513.363	-0.2149	0.121733	-1.76682	0.0772592	0.198427
Adam1a	12.5808	0.107179	0.374918	0.270192	0.787013	0.886996
Adam22	96.9137	-0.166643	0.190019	-0.877011	0.38048	0.589526
Adam23	1610.01	-0.241806	0.0590672	-4.09484	4.22461e-05	0.000386365
Adam33	15.9443	0.474613	0.371275	1.22386	0.221006	0.416564
Adam4	7.54775	-0.455049	0.41818	-1.09335	0.274239	NA
Adam8	122.443	0.127343	0.209015	0.634116	0.526005	0.71402
Adam9	588.154	0.266801	0.0842435	3.17013	0.0015237	0.00870557
Adamts1	39.8873	0.862709	0.323775	2.68306	0.00729526	0.0312869
Adamts10	282.147	0.438224	0.117518	3.72629	0.000194322	0.00148807
Adamts14	166.644	-0.0924094	0.153208	-0.608508	0.54285	0.726874
Adamts15	140.372	1.84721	0.201524	9.0998	9.05e-20	1.0094e-17
Adamts17	54.1441	-0.0968065	0.33104	-0.194213	0.846009	0.924514
Adamts2	28.5722	0.347397	0.333297	1.14494	0.252234	0.453549
Adamts20	32.5625	0.299878	0.343785	0.917594	0.358831	0.56691
Adamts3	16.0644	0.212835	0.363928	0.625917	0.531369	0.71845
Adamts4	27.1566	0.00323336	0.312731	-0.0012557	0.998998	0.999519
Adamts7	968.183	0.0730981	0.0946297	0.773428	0.439269	0.643359
Adamts8	28.0366	0.00227856	0.281886	-0.0123439	0.990151	0.99565
Adamts9	150.225	0.0133464	0.158625	0.0833945	0.933538	0.966049
Adamtsl1	19.4556	0.186493	0.322557	0.56349	0.573102	0.749017
Adamtsl4	53.855	0.65253	0.23156	2.81871	0.00482177	0.0224355
Adamtsl5	163.212	0.643424	0.188803	3.41958	0.000627168	0.00408349
Adap1	830.424	-0.151193	0.0826724	-1.83146	0.0670325	0.178537
Adap2	47.2396	0.579187	0.296253	1.96667	0.0492213	0.141214
Adap2os	12.6626	0.246106	0.375416	0.67227	0.501412	0.695652
Adar	823.756	-0.0364516	0.0681365	-0.536356	0.591713	0.7626
Adarb1	351.122	0.70281	0.127761	5.50748	3.64014e-08	6.84116e-07
Adat1	264.559	-0.329522	0.122353	-2.69529	0.00703276	0.0304227
Adat2	112.288	-0.245593	0.172513	-1.42529	0.154072	0.326022
Adat3	173.646	-0.285469	0.145765	-1.95979	0.0500205	0.142948
Adck1	112.201	-0.359087	0.170026	-2.11449	0.0344735	0.107981
Adck2	94.7472	0.343254	0.180002	1.91557	0.0554197	0.154583
Adck5	206.021	-0.148791	0.132661	-1.12431	0.260883	0.464059
Adcy1	209.317	-0.0160125	0.166793	-0.0965507	0.923083	0.961891
Adcy2	15.4904	0.401361	0.362248	1.09573	0.273199	0.478748
Adcy3	313.498	0.093413	0.111913	0.840584	0.400581	0.609142
Adcy4	9.08111	-0.208385	0.413998	-0.500912	0.616433	NA
Adcy5	19.2382	-0.239897	0.35321	-0.680401	0.49625	0.691247
Adcy6	221.267	0.79858	0.168382	4.75802	1.955e-06	2.48279e-05
Adcy7	70.3502	-0.168998	0.201353	-0.843519	0.398938	0.607725
Adcy9	90.4478	0.540367	0.206855	2.62539	0.00865486	0.0361508
Adcyap1r1	24.7165	0.22316	0.316455	0.710445	0.477428	0.674119
Add1	540.17	-0.0483738	0.0818197	-0.590342	0.554961	0.735995
Add2	24.2688	0.416524	0.354156	1.27667	0.201719	0.392722
Add3	607.222	0.143603	0.0948543	1.51659	0.129371	0.288215
Adgra2	53.8712	0.269751	0.26303	1.01699	0.309159	0.517612
Adgra3	433.828	-0.135243	0.10739	-1.26022	0.207591	0.400056
Adgrb1	277.662	0.0691788	0.144632	0.474334	0.635262	0.792438
Adgrb2	344.843	0.647828	0.125076	5.198	2.0144e-07	3.23311e-06
Adgrd1	21.0083	-0.653305	0.312661	-2.06524	0.0389001	0.11819
Adgre5	724.009	-0.0927531	0.0918219	-1.01186	0.311605	0.520028
Adgrf5	5.76454	-0.240915	0.426435	-0.565429	0.571782	NA
Adgrg1	251.319	0.236474	0.130973	1.80807	0.0705961	0.186017
Adgrg2	3.91761	0.132981	0.432404	0.28473	0.775851	NA
Adgrg6	11.6611	-0.00174053	0.393184	-0.0197321	0.984257	0.992251
Adgrl1	4058.55	0.350939	0.0626692	5.60002	2.14322e-08	4.23471e-07
Adgrl2	434.591	0.166353	0.102443	1.62557	0.104041	0.246863
Adgrl3	10.5449	0.177585	0.402194	0.464966	0.641956	NA
Adgrv1	187.91	0.207729	0.135281	1.54189	0.123101	0.278666
Adh5	2368.83	-0.126778	0.0590218	-2.14833	0.0316876	0.101148
Adh7	5.9596	0.173701	0.432838	0.47932	0.631711	NA
Adhfe1	31.5571	0.00440342	0.31075	0.0566532	0.954821	0.977233
Adi1	509.064	-0.0843693	0.0993974	-0.848908	0.395932	0.604883
Adipor1	1669.82	0.0246084	0.0546845	0.450833	0.65211	0.802982
Adipor2	1212.72	-0.262975	0.0661099	-3.97834	6.93983e-05	0.000598419
Adk	608.244	0.0611247	0.0755918	0.809919	0.417987	0.624142
Adm	5.12802	0.525982	0.432761	1.28	0.200544	NA
Adm2	20.8886	-0.780273	0.330955	-2.31939	0.0203739	0.0716297
Adnp	114.259	-0.673572	0.178077	-3.78012	0.000156752	0.00122847
Adnp2	587.606	-0.534485	0.0883729	-6.0482	1.4647e-09	3.61873e-08
Ado	501.148	-0.227772	0.0874038	-2.60606	0.00915911	0.0378563
Adora1	16.2404	0.381107	0.392328	1.22112	0.22204	0.417512
Adora2a	9.76762	0.0101831	0.408615	0.0487744	0.961099	NA
Adora2b	46.4358	0.516703	0.252663	2.04547	0.0408083	0.122393
Adpgk	762.062	-0.34253	0.0714784	-4.79298	1.64319e-06	2.13033e-05
Adprh	587.645	-0.131512	0.0991145	-1.32852	0.184006	0.368539
Adprhl2	424.271	-0.435652	0.0924684	-4.71206	2.45229e-06	3.06626e-05
Adprm	143.37	-0.170135	0.154483	-1.10171	0.270588	0.475771
Adra1d	15.1239	0.294743	0.420347	1.04333	0.296794	0.504381
Adra2a	4.34188	-0.310251	0.43308	-0.746832	0.455165	NA
Adra2b	64.529	1.75782	0.256226	6.77933	1.20731e-11	4.38276e-10
Adrb1	49.2291	0.776571	0.268795	2.89422	0.00380105	0.0184386
Adrb2	59.6836	0.251398	0.24019	1.0523	0.292662	0.499628
Adrb3	166.026	-0.399395	0.143564	-2.78415	0.00536679	0.0245412
Adrm1	2375.24	-0.131162	0.0501142	-2.61724	0.00886427	0.0368754
Adsl	1497.32	-0.1508	0.0546143	-2.76169	0.00575039	0.025956
Adss	1959.1	-0.0751658	0.0611786	-1.2285	0.219261	0.414664
Adssl1	48.6355	0.506819	0.263785	1.97489	0.0482811	0.139061
Aebp1	77.7011	-0.0550751	0.196423	-0.280747	0.778905	0.881926
Aebp2	1064.64	-0.253321	0.074674	-3.39303	0.000691253	0.00445925
Aen	1434.77	-0.271391	0.0593429	-4.57361	4.79384e-06	5.65416e-05
Aes	2225	-0.0491152	0.0781896	-0.628583	0.529622	0.71704
AF357399	10.1283	-0.119662	0.392593	-0.312015	0.755029	NA
AF529169	16.2578	0.287674	0.358006	0.838559	0.401717	0.610016
Afap1	193.696	0.186779	0.151807	1.2474	0.212251	0.405935
Afap1l1	177.262	-0.0908866	0.130851	-0.693553	0.487963	0.684011
Afap1l2	42.7762	-0.113859	0.259768	-0.427965	0.668676	0.814262
Afdn	1487.38	-0.0421867	0.0733375	-0.575693	0.564822	0.743246
Aff1	985.97	0.0411376	0.0691885	0.594793	0.551982	0.733393
Aff3	67.3792	0.0778545	0.228708	0.353649	0.723602	0.849172
Aff4	2536.05	-0.203008	0.0550341	-3.6892	0.000224961	0.00169238
Afg1l	61.0897	-0.120752	0.214049	-0.573133	0.566554	0.744634
Afg3l1	1206.33	-0.102233	0.0655387	-1.56086	0.118556	0.271026
Afg3l2	1795.01	0.168795	0.056222	3.00361	0.00266794	0.0138055
Afmid	12.9498	0.000488149	0.373779	0.000736263	0.999413	0.999672
Aftph	544.996	0.457153	0.0885691	5.16382	2.41958e-07	3.8119e-06
Aga	34.9427	-0.198294	0.280089	-0.707902	0.479006	0.675542
Agap1	681.617	-0.102164	0.0807319	-1.26222	0.206868	0.399112
Agap2	263.812	1.46438	0.160321	9.142	6.13096e-20	6.93881e-18
Agap3	1246.55	0.342088	0.0686405	4.98634	6.15335e-07	8.84336e-06
Agbl2	13.0643	-0.00392057	0.378501	0.0180356	0.98561	0.992965
Agbl3	7.93875	-0.194775	0.421403	-0.455142	0.649007	NA
Agbl5	314.548	-0.0616496	0.124434	-0.49652	0.619527	0.780984
Ager	11.5129	-0.35038	0.386101	-0.904511	0.365724	0.573798
Agfg1	1370.05	-0.105384	0.0616605	-1.70954	0.0873516	0.217665
Agfg2	588.102	1.09371	0.0988429	11.0685	1.78416e-28	4.90388e-26
Aggf1	1583.1	0.0422086	0.0560135	0.754325	0.450654	0.652279
Agk	212.34	-0.370413	0.122788	-3.01856	0.00253981	0.0132833
Agl	358.533	0.325734	0.108182	3.01529	0.00256731	0.0133924
Ago1	690.27	0.152897	0.0865146	1.76591	0.0774115	0.198785
Ago2	3008.64	0.0229145	0.0688714	0.332989	0.739142	0.858824
Ago3	431.053	0.247398	0.0952648	2.59956	0.00933422	0.0384562
Ago4	67.7317	1.76843	0.254278	6.87238	6.31413e-12	2.40562e-10
Agpat1	904.115	0.112742	0.0874221	1.29157	0.196505	0.386234
Agpat2	512.621	-0.289424	0.103751	-2.79011	0.00526901	0.0241731
Agpat3	339.18	-0.227347	0.114402	-1.98848	0.0467584	0.135793
Agpat4	461.856	0.0294699	0.102995	0.289502	0.772197	0.878077
Agpat5	974.15	0.0715854	0.0695771	1.03068	0.302692	0.511195
Agps	1527.23	-0.0579092	0.0602278	-0.961429	0.336336	0.543858
Agrn	4188.83	-0.18647	0.0555523	-3.35666	0.000788904	0.0049991
Agtpbp1	391.776	-0.023805	0.10986	-0.219312	0.826407	0.91242
Agtr1a	4.44963	0.185819	0.430257	0.665674	0.50562	NA
Agtrap	877.906	-0.314011	0.0749424	-4.19066	2.78145e-05	0.000268079
Ahctf1	2544.98	-0.176447	0.0511647	-3.44902	0.000562628	0.00371354
Ahcy	1288.22	-0.123735	0.0593279	-2.08694	0.0368937	0.11371
Ahcyl1	1241.01	-0.0460259	0.0722456	-0.636328	0.524563	0.713194
Ahcyl2	398.973	0.0789215	0.109085	0.726986	0.467234	0.666333
Ahdc1	1763.22	-0.0998346	0.0609097	-1.63941	0.101129	0.242306
Ahi1	224.594	-0.0797171	0.133173	-0.591356	0.554282	0.735475
Ahnak	4662.21	-0.494348	0.0609195	-8.11455	4.87603e-16	3.42702e-14
Ahnak2	95.6257	-0.549556	0.191833	-2.86502	0.00416982	0.0199144
Ahr	37.3457	0.13386	0.289167	0.460889	0.644878	0.798293
Ahrr	4.85079	-0.0652567	0.432243	-0.154897	0.876903	NA
Ahsa1	1265.07	-0.0604609	0.0756777	-0.799306	0.424113	0.629541
Ahsa2	692.044	-0.0675074	0.0821453	-0.821565	0.411325	0.618574
Ahsg	7.50443	-0.208647	0.419205	-0.494997	0.620602	NA
AI182371	8.46423	-0.458348	0.404454	-1.10722	0.268197	NA
AI314180	396.76	-0.0464442	0.0946206	-0.490783	0.62358	0.783905
AI413582	102.086	0.299781	0.18611	1.63777	0.10147	0.242934
AI427809	9.47447	-0.413099	0.427522	-0.949883	0.342172	NA
AI464131	341.736	0.967033	0.113583	8.50932	1.7496e-17	1.51291e-15
AI467606	213.343	0.539847	0.133581	4.04022	5.34018e-05	0.000476499
AI480526	95.8072	-0.980507	0.184989	-5.28908	1.22933e-07	2.0938e-06
AI481877	30.127	-0.306733	0.290599	-1.05627	0.290844	0.497906
AI504432	5.85449	0.467314	0.429589	1.15921	0.246371	NA
AI506816	336.704	-0.299472	0.125598	-2.38514	0.0170727	0.0623902
AI507597	14.2554	0.173076	0.377561	0.425807	0.670248	0.815015
AI593442	7.36419	0.760536	0.431171	1.68624	0.091749	NA
AI597479	337.055	-0.0185627	0.0994605	-0.186407	0.852125	0.92692
AI606181	112.267	-0.045718	0.16523	-0.272361	0.785344	0.885959
AI661453	150.724	-0.123758	0.294723	-0.419986	0.674496	0.817919
AI837181	305.784	0.164526	0.108628	1.51318	0.130233	0.289507
AI846148	654.361	0.0506019	0.0817506	0.617074	0.537186	0.722341
AI847159	4.32191	0.519644	0.433566	1.05941	0.289411	NA
AI854703	38.0244	-0.0287509	0.255275	-0.12974	0.896772	0.949771
AI987944	98.708	0.620254	0.185751	3.33942	0.000839526	0.00526984
Aida	646.274	0.245898	0.0807068	3.0524	0.00227017	0.0120992
Aif1l	301.072	0.363732	0.126014	2.88714	0.00388763	0.0187817
Aifm1	704.152	-0.073941	0.0896219	-0.825384	0.409154	0.616212
Aifm2	206.083	0.125392	0.13883	0.897832	0.369275	0.577454
Aifm3	77.3809	0.630433	0.224039	2.83966	0.00451613	0.0212484
Aig1	53.8753	-0.00900349	0.262211	-0.00543258	0.995665	0.998192
Aim2	50.4591	-0.0835474	0.223562	-0.382132	0.702363	0.835261
Aimp1	1062.29	-0.0299399	0.076197	-0.392784	0.694479	0.830247
Aimp2	833.793	-0.0229909	0.0664515	-0.345481	0.729733	0.852668
Aip	268.768	-0.244114	0.108735	-2.24756	0.0246043	0.0834346
Aire	406.95	-0.221256	0.1242	-1.78348	0.0745079	0.193361
Ajap1	9.75494	0.127661	0.421605	0.458152	0.646843	NA
Ajuba	3048.29	-0.322604	0.0658725	-4.89743	9.70965e-07	1.33797e-05
Ak1	393.549	-0.223156	0.10939	-2.04214	0.0411372	0.123044
Ak2	1833.03	0.0157385	0.0539087	0.291649	0.770555	0.876988
Ak3	439.211	0.0293929	0.0948255	0.311217	0.755636	0.86855
Ak3l2-ps	18.4684	-0.369998	0.321031	-1.15355	0.248687	0.449289
Ak4	843.939	-0.0787135	0.070989	-1.11126	0.266455	0.470707
Ak6	215.796	-0.0283444	0.136631	-0.206005	0.836787	0.918872
Ak7	57.5998	0.218603	0.209226	1.0316	0.302261	0.510972
Ak8	9.07877	-0.323934	0.416752	-0.779818	0.435498	NA
Akain1	5.51979	0.32244	0.430553	1.24443	0.213342	NA
Akap1	1530.87	0.0499616	0.0569423	0.876656	0.380674	0.589766
Akap10	342.152	-0.29904	0.0998119	-2.99689	0.00272752	0.0140502
Akap11	2380.19	0.0429726	0.0784392	0.548346	0.583454	0.756956
Akap12	5973.58	-0.127467	0.0512399	-2.48754	0.012863	0.0498458
Akap13	573.438	-0.0898991	0.0853096	-1.05372	0.29201	0.498958
Akap17b	164.248	0.085403	0.138581	0.617471	0.536924	0.722341
Akap5	95.5827	0.655246	0.208838	3.1474	0.00164731	0.00926733
Akap7	126.811	-0.453006	0.154344	-2.93661	0.00331818	0.0164435
Akap8	1832.68	-0.283739	0.0510606	-5.55744	2.73764e-08	5.30034e-07
Akap8l	526.887	0.24899	0.0956978	2.60273	0.00924844	0.0381743
Akap9	388.149	-0.0749842	0.107492	-0.698204	0.48505	0.681691
Akip1	98.1041	-0.0969547	0.167832	-0.583743	0.559393	0.739498
Akirin1	952.607	0.351789	0.0650456	5.40969	6.31338e-08	1.13126e-06
Akirin2	953.322	-0.330272	0.0757441	-4.36063	1.29688e-05	0.000136071
Akna	271.495	0.0228591	0.12913	0.175558	0.860641	0.930343
Aknaos	16.7832	0.221928	0.343417	0.635359	0.525195	0.713589
Akr1a1	1362.14	-0.101877	0.0690969	-1.4749	0.140239	0.305701
Akr1b10	86.6862	0.305671	0.196722	1.55317	0.120382	0.274222
Akr1b3	2431.64	-0.0111768	0.0769717	-0.145459	0.884349	0.943288
Akr1b8	180.003	0.159629	0.279264	0.579383	0.562331	0.741939
Akr1cl	5.56728	-0.24605	0.433757	-0.572907	0.566708	NA
Akr1e1	42.6149	-0.433693	0.243404	-1.78305	0.0745775	0.193509
Akr7a5	428.74	0.231739	0.111819	2.07972	0.0375508	0.115159
Akt1	1222.26	0.00931121	0.0720201	0.130432	0.896225	0.94959
Akt1s1	365.931	-0.581172	0.1064	-5.46216	4.70364e-08	8.61886e-07
Akt2	689.184	-0.342067	0.0764744	-4.47375	7.68594e-06	8.63518e-05
Akt2-ps	22.6964	-0.406895	0.303575	-1.34154	0.179746	0.362744
Akt3	105.031	0.0163553	0.181195	0.0974406	0.922376	0.961413
Aktip	660.572	0.361579	0.0917183	3.94481	7.98623e-05	0.000675407
AL589670.3	244.283	0.554755	0.145833	3.83824	0.000123919	0.00100229
AL589670.5	96.3177	0.275843	0.190049	1.46674	0.142446	0.308807
AL591946.1	4.82207	0.0911032	0.432108	0.472409	0.636635	NA
AL591952.1	16.2056	-0.104321	0.362835	-0.286778	0.774283	0.879474
AL591952.3	27.6944	0.301863	0.308097	0.985361	0.324447	0.532284
Alad	487.048	0.160378	0.0981658	1.63615	0.101809	0.243504
Alas1	457.781	0.175409	0.0932912	1.8806	0.0600269	0.163963
Alas2	5.8909	0.367653	0.426678	0.896945	0.369748	NA
Alcam	24.3992	-0.340074	0.362819	-0.935203	0.349684	0.557022
Aldh16a1	698.029	-0.389383	0.0892775	-4.36224	1.28738e-05	0.000135536
Aldh18a1	1109.64	-0.24195	0.0739839	-3.27057	0.00107329	0.0065271
Aldh1a2	22.2547	-0.132121	0.327149	-0.399069	0.689843	0.827135
Aldh1a3	106.492	0.970388	0.289085	3.6041	0.000313235	0.00225085
Aldh1b1	37.8302	0.636941	0.277423	2.28765	0.022158	0.0765041
Aldh1l1	266.785	0.150643	0.122057	1.24422	0.21342	0.407309
Aldh1l2	110.63	-0.037282	0.17536	-0.20649	0.836408	0.918646
Aldh2	3354.97	0.0602271	0.0457425	1.3167	0.187939	0.373932
Aldh3a1	11.9097	0.251819	0.378169	0.649888	0.515764	0.707607
Aldh3a2	297.721	-0.125243	0.123502	-1.01435	0.310418	0.519061
Aldh3b1	10.0187	0.587653	0.39955	1.40568	0.159818	NA
Aldh4a1	525.388	0.416618	0.0968327	4.30699	1.65493e-05	0.000169705
Aldh5a1	152.988	-0.100792	0.146215	-0.688502	0.491137	0.687109
Aldh6a1	849.929	0.345045	0.0891636	3.88249	0.000103394	0.000852404
Aldh7a1	1235.19	-0.00329224	0.0650211	-0.0495741	0.960462	0.980138
Aldh9a1	1211.19	0.0461549	0.0656758	0.704465	0.481143	0.677377
Aldoa	11271.1	-0.0733784	0.0408006	-1.79839	0.0721146	0.188934
Aldoc	97.6699	0.229868	0.20184	1.14593	0.251823	0.453178
Alg1	445.205	0.107709	0.0950651	1.13685	0.255599	0.458156
Alg11	351.57	0.0204207	0.108429	0.188785	0.850262	0.926426
Alg12	215.243	0.0647103	0.14807	0.440581	0.659516	0.807516
Alg13	1899.23	-0.252988	0.0705002	-3.58898	0.00033197	0.00236559
Alg14	113.294	-0.120543	0.174914	-0.6852	0.493218	0.688519
Alg2	440.188	0.123391	0.0992958	1.2446	0.213278	0.407192
Alg3	259.958	-0.0536588	0.115482	-0.465878	0.641303	0.796364
Alg5	214.975	-0.133726	0.129728	-1.0268	0.304513	0.513145
Alg6	231.518	-0.0140499	0.11707	-0.120029	0.90446	0.952675
Alg8	85.1078	-0.405401	0.202358	-2.00203	0.0452816	0.132429
Alg9	222.54	-0.0692865	0.137184	-0.507148	0.612051	0.776004
Alk	17.1695	0.699001	0.380642	1.96782	0.0490885	0.140912
Alkbh1	344.82	-1.04745	0.10198	-10.2665	9.97586e-25	1.87254e-22
Alkbh2	141.639	0.0365644	0.145484	0.250999	0.801815	0.89724
Alkbh3	123.462	-0.179471	0.16701	-1.07585	0.281994	0.488129
Alkbh3os1	9.42093	0.0762692	0.416292	0.172324	0.863183	NA
Alkbh4	295.414	0.554255	0.110064	5.03749	4.71688e-07	6.9877e-06
Alkbh5	1547.76	0.0907699	0.0635086	1.42932	0.152913	0.324192
Alkbh6	219.834	0.727729	0.133521	5.45522	4.89122e-08	8.90955e-07
Alkbh7	146.966	-0.0434838	0.139574	-0.315164	0.752637	0.86711
Alkbh8	255.042	-0.206375	0.11664	-1.77134	0.0765049	0.196752
Alms1	1360.38	0.225907	0.0724439	3.11964	0.0018107	0.0100289
Alms1-ps2	5.30719	-0.214855	0.412357	-0.797353	0.425246	NA
Alox12	26.5729	0.16078	0.311705	0.524707	0.599787	0.767727
Alox15	49.9763	0.648038	0.264018	2.51455	0.0119184	0.0468698
Alox5	44.219	-0.155544	0.286347	-0.533371	0.593777	0.764141
Alox5ap	19.1385	-0.00195859	0.362747	-0.0213768	0.982945	0.991803
Aloxe3	14.3885	0.246108	0.365025	0.685879	0.49279	0.688233
Alpk3	95.0177	0.0463657	0.183886	0.241404	0.809242	0.901976
Alpl	853.288	-0.0908335	0.0761745	-1.19325	0.232773	0.430572
Als2	807.382	-0.252985	0.0734322	-3.44511	0.000570818	0.00375471
Als2cl	620.121	0.301709	0.0931941	3.23892	0.00119983	0.0071692
Alx3	4.45205	0.0163229	0.43369	0.0369576	0.970519	NA
Alyref	1763.94	-0.251176	0.0679245	-3.69798	0.000217322	0.00164132
Alyref2	23.689	-0.0174067	0.315622	-0.0529024	0.95781	0.97899
Amacr	122.276	-0.359083	0.165984	-2.16392	0.0304701	0.0982809
Ambra1	639.583	-0.24311	0.0780219	-3.11724	0.0018255	0.0100891
Amd-ps3	16.897	0.804513	0.35808	2.25731	0.023989	0.0817081
Amd-ps4	7.57861	-0.0110975	0.418583	-0.00588193	0.995307	NA
Amd1	1389.34	0.0914876	0.0659848	1.38613	0.165709	0.342223
Amd2	148.964	-0.0542767	0.138783	-0.39158	0.695368	0.831029
Amdhd1	4.19702	-0.168014	0.433451	-0.380186	0.703807	NA
Amdhd2	247.895	-0.274037	0.123856	-2.20965	0.0271295	0.0898014
Amer1	415.281	0.293415	0.102743	2.85978	0.00423939	0.0201521
Amer2	3.85949	0.225892	0.432237	0.545496	0.585413	NA
Amer3	8.87743	1.63014	0.426325	4.22314	2.40923e-05	NA
Amfr	1411.65	0.0824632	0.059285	1.39489	0.16305	0.338547
Amh	8.72696	0.0581255	0.402148	0.135943	0.891866	NA
Amhr2	38.2472	-0.381431	0.259088	-1.4728	0.140804	0.30658
Amigo1	140.628	1.15357	0.161549	7.13229	9.87158e-13	4.30435e-11
Amigo2	40.4086	-0.615286	0.286082	-2.15084	0.0314887	0.100764
Amigo3	45.6526	0.83917	0.258934	3.26193	0.00110656	0.00669242
Ammecr1	204.655	-0.209839	0.140517	-1.49511	0.134885	0.297102
Ammecr1l	442.745	-0.211795	0.085956	-2.46519	0.0136941	0.0524065
Amn	254.077	0.140015	0.135491	1.05028	0.293589	0.500836
Amn1	43.8251	-0.683383	0.246127	-2.77469	0.00552541	0.025147
Amot	93.0769	0.178699	0.221052	0.848711	0.396042	0.60493
Amotl1	891.87	-0.148131	0.10093	-1.46615	0.142608	0.308957
Amotl2	1167.91	-0.41925	0.0778252	-5.38685	7.1703e-08	1.26276e-06
Ampd2	1594.53	0.387034	0.0642595	6.02499	1.69119e-09	4.15164e-08
Ampd3	87.6787	-0.0687906	0.198517	-0.351653	0.725098	0.849758
Amph	133.486	-0.0642701	0.164782	-0.382923	0.701777	0.834886
Amt	592.334	-0.117744	0.0776963	-1.51828	0.128943	0.28747
Amz1	231.788	-0.0904942	0.120648	-0.752217	0.451921	0.653204
Amz2	327.69	-0.115797	0.103333	-1.12067	0.262427	0.465802
Anapc1	2977.07	-0.258027	0.048227	-5.3505	8.77102e-08	1.52202e-06
Anapc10	234.964	0.179548	0.110001	1.62882	0.103351	0.245794
Anapc11	733.312	-0.185093	0.0758673	-2.44024	0.0146773	0.0554807
Anapc13	209.679	-0.152234	0.147866	-1.03133	0.302386	0.511066
Anapc15	510.938	-0.242013	0.0928403	-2.60747	0.00912138	0.0377511
Anapc15-ps	5.02207	-0.504507	0.433678	-1.19817	0.230851	NA
Anapc16	207.99	-0.312359	0.122814	-2.54491	0.0109307	0.0437001
Anapc2	970.729	-0.0698125	0.0799751	-0.87279	0.382778	0.591478
Anapc4	917.165	0.0757382	0.0675696	1.12211	0.261814	0.464963
Anapc5	2840.06	-0.189856	0.0644979	-2.9439	0.00324107	0.0161393
Anapc7	871.735	0.0937197	0.0765219	1.22531	0.220459	0.416051
Ang	7.76382	-0.023586	0.412381	-0.0660563	0.947333	NA
Angel1	246.081	0.037898	0.113066	0.334674	0.737871	0.858062
Angel2	405.688	-0.262941	0.0954426	-2.75679	0.00583715	0.0262629
Angpt2	12.9503	-0.0586367	0.387243	-0.15087	0.880078	0.94051
Angptl2	41.9227	0.80729	0.337467	2.61078	0.00903351	0.0374454
Angptl4	129.643	-0.254359	0.15831	-1.61149	0.107072	0.252224
Angptl6	39.2337	-0.175332	0.250403	-0.708915	0.478377	0.675094
Angptl7	4.51778	0.357499	0.433505	0.829717	0.406699	NA
Angptl8	30.0738	-0.0461222	0.337371	-0.137777	0.890417	0.946441
Ank	112.631	0.319495	0.177959	1.80114	0.0716806	0.188149
Ank1	30.2109	0.0939222	0.300668	0.319722	0.749179	0.865068
Ank2	193.071	-0.0991327	0.151082	-0.640523	0.521833	0.711247
Ank3	169.917	0.372136	0.165376	2.27007	0.0232035	0.0794669
Ankdd1b	41.6806	0.563188	0.281828	2.03786	0.041564	0.124079
Ankfy1	1272.62	-0.0184128	0.0705824	-0.260586	0.794412	0.893005
Ankhd1	1746.76	-0.00551254	0.060381	-0.0907125	0.927721	0.963842
Ankib1	434.769	-0.184851	0.0944554	-1.9573	0.0503117	0.143487
Ankle1	322.529	0.269049	0.124553	2.16263	0.03057	0.098541
Ankle2	615.588	-0.145437	0.0875588	-1.66163	0.0965871	0.234195
Ankmy1	40.7398	0.218248	0.278979	0.815477	0.414799	0.621553
Ankmy2	415.681	0.13164	0.0964368	1.36676	0.1717	0.351344
Ankra2	151.401	0.0143637	0.139916	0.105497	0.915982	0.958124
Ankrd10	1277.49	-0.239233	0.0588231	-4.0674	4.75411e-05	0.000429684
Ankrd11	3233.11	-0.183247	0.0456862	-4.01129	6.03868e-05	0.000529313
Ankrd12	384.801	0.140899	0.125757	1.12832	0.259184	0.46232
Ankrd13a	2353.22	0.166541	0.0560315	2.97314	0.00294773	0.014979
Ankrd13b	437.183	0.947465	0.116026	8.17491	2.96084e-16	2.17015e-14
Ankrd13c	794.643	-0.121884	0.0749683	-1.62629	0.103889	0.246654
Ankrd13d	124.201	0.538788	0.166983	3.23285	0.00122564	0.0072866
Ankrd16	440.795	0.137683	0.103832	1.32535	0.185054	0.369723
Ankrd17	2019.09	-0.124508	0.0583101	-2.13557	0.0327141	0.103651
Ankrd23	4.96497	0.545408	0.431054	1.30986	0.190242	NA
Ankrd24	132.032	0.182252	0.149358	1.21456	0.224535	0.420326
Ankrd26	559.516	-0.0683179	0.0845513	-0.809799	0.418056	0.624144
Ankrd27	905.147	0.289233	0.0720672	4.01703	5.89372e-05	0.000518082
Ankrd28	1256.17	-0.0513326	0.0609713	-0.842007	0.399784	0.608564
Ankrd31	12.698	-0.336258	0.368715	-0.912397	0.36156	0.570023
Ankrd33b	292.712	-0.372124	0.110737	-3.36124	0.000775938	0.00493522
Ankrd34a	70.3336	0.7867	0.216391	3.60788	0.000308705	0.0022287
Ankrd34b	85.3527	1.7406	0.274488	6.30999	2.79052e-10	7.98357e-09
Ankrd35	173.667	0.654992	0.150044	4.36998	1.2426e-05	0.000131813
Ankrd37	28.3279	0.102952	0.291989	0.345469	0.729742	0.852668
Ankrd39	78.6127	0.280627	0.189061	1.49015	0.136186	0.29924
Ankrd40	560.52	0.0528258	0.0890326	0.594071	0.552465	0.733823
Ankrd42	208.765	0.446672	0.144252	3.12161	0.00179864	0.00997286
Ankrd44	149.555	0.131485	0.178192	0.754268	0.450688	0.652279
Ankrd45	58.3412	-0.412881	0.214291	-1.92831	0.0538163	0.15116
Ankrd46	639.848	0.143218	0.0795813	1.80321	0.0713552	0.187583
Ankrd49	255.962	-0.278103	0.118365	-2.34913	0.0188173	0.0671543
Ankrd50	356.479	0.188138	0.100735	1.87151	0.061274	0.166778
Ankrd52	938.405	0.124844	0.0718363	1.73828	0.0821615	0.20817
Ankrd53	22.293	0.700202	0.344139	2.06035	0.0393649	0.119179
Ankrd54	482.598	0.598131	0.103171	5.80093	6.59501e-09	1.45222e-07
Ankrd6	184.744	-0.139076	0.130641	-1.06249	0.288015	0.494934
Ankrd61	196.641	0.439443	0.133741	3.2892	0.00100473	0.00616131
Ankrd9	251.851	0.45673	0.126404	3.61095	0.00030508	0.00220563
Anks1	672.794	0.301706	0.101291	2.98377	0.00284725	0.0145598
Anks1b	13.7584	0.257975	0.363372	0.717957	0.472784	0.670761
Anks3	424.841	0.555167	0.120381	4.61427	3.94472e-06	4.72507e-05
Anks6	22.6137	0.172285	0.37714	0.525615	0.599156	0.767366
Ankzf1	326.091	0.208052	0.106657	1.9516	0.0509854	0.144898
Anln	2494.03	-0.252538	0.0481958	-5.23989	1.60669e-07	2.64457e-06
Ano1	16.1524	0.027202	0.355943	0.0809045	0.935518	0.966898
Ano10	62.1772	-0.0485468	0.302125	-0.121245	0.903497	0.952132
Ano3	32.331	0.0194555	0.271113	0.0546428	0.956423	0.978287
Ano6	533.422	-0.0476999	0.0826711	-0.576104	0.564545	0.743192
Ano7	8.12842	-0.442155	0.410685	-1.03933	0.298649	NA
Ano8	772.705	0.368091	0.11639	3.16714	0.00153948	0.00876318
Ano9	523.259	0.46882	0.131729	3.56059	0.000370028	0.00259804
Anp32a	1570.86	0.0288075	0.0597514	0.481719	0.630005	0.788185
Anp32b	4822.13	-0.270842	0.0471005	-5.75058	8.89353e-09	1.90919e-07
Anp32b-ps1	20.1498	-0.104755	0.355375	-0.302509	0.762264	0.87219
Anp32e	2216.04	-0.0584828	0.0697425	-0.838267	0.401881	0.610016
Anpep	246.404	0.0719544	0.13679	0.523137	0.600879	0.76855
Antxr1	29.3592	0.046868	0.307673	0.160119	0.872787	0.93689
Antxr2	11.4653	-0.0517631	0.427829	0.033595	0.9732	0.98683
Anxa1	65.7723	0.590428	0.27953	2.20999	0.0271057	0.0897421
Anxa11	744.511	-0.068148	0.0843394	-0.806198	0.420129	0.625419
Anxa11os	299.22	-0.130777	0.111239	-1.17275	0.240895	0.440524
Anxa2	1164.47	-0.0989638	0.179137	-0.549864	0.582413	0.756179
Anxa3	232.766	0.17788	0.160784	1.11735	0.263843	0.467758
Anxa4	331.22	0.135953	0.114619	1.19101	0.23365	0.43145
Anxa5	271.542	0.236409	0.163866	1.47252	0.140881	0.30658
Anxa6	1597.44	0.103929	0.0666749	1.56012	0.118732	0.271387
Anxa7	1022.76	0.0832725	0.0726804	1.14827	0.250856	0.452209
Anxa8	27.8125	0.133863	0.293979	0.442456	0.658159	0.806894
Anxa9	20.3497	-0.150979	0.322418	-0.475006	0.634783	0.792166
Aoah	90.3631	-0.361865	0.171853	-2.10963	0.0348904	0.108932
Aoc2	82.5883	-0.259164	0.188506	-1.3724	0.169938	0.348716
Aoc3	8.73293	0.158263	0.409672	0.382676	0.70196	NA
Aox1	5.39175	0.00796931	0.429788	0.0106463	0.991506	NA
Ap1ar	694.431	-0.0593404	0.0773418	-0.76745	0.442814	0.645741
Ap1b1	1927.2	-0.0477382	0.0626216	-0.761839	0.446156	0.648586
Ap1g1	2046.44	-0.0848575	0.0541997	-1.56586	0.11738	0.269378
Ap1g2	167.128	0.0865004	0.147154	0.583371	0.559643	0.739719
Ap1m1	788.473	-0.313329	0.0714913	-4.38359	1.1674e-05	0.000124869
Ap1m2	126.219	-0.0222449	0.349675	-0.0648421	0.9483	0.973883
Ap1s1	567.945	0.00766873	0.107784	0.0717734	0.942782	0.970549
Ap1s2	418.8	0.381833	0.134929	2.84512	0.00443942	0.0209606
Ap1s3	82.0557	0.464866	0.202824	2.3084	0.020977	0.0731818
Ap2a1	3087.62	0.0162115	0.0597345	0.271964	0.785649	0.886101
Ap2a2	2851.01	0.031352	0.0516092	0.608056	0.54315	0.727035
Ap2b1	2405.06	-0.0886587	0.0497788	-1.78069	0.074963	0.194313
Ap2m1	3109.39	-0.0641622	0.0651305	-0.984714	0.324765	0.532692
Ap2s1	808.381	-0.122044	0.088624	-1.37661	0.168632	0.346569
Ap3b1	944.011	0.0359598	0.078981	0.455273	0.648913	0.800968
Ap3b2	61.832	0.0205129	0.264002	0.122312	0.902652	0.951883
Ap3d1	2408.93	0.101386	0.0542119	1.87095	0.0613514	0.16687
Ap3m1	1974.42	0.116716	0.0560909	2.08186	0.037355	0.114695
Ap3m2	42.4513	-0.220013	0.245979	-0.893369	0.37166	0.579711
Ap3s1	492.315	0.116711	0.100658	1.16665	0.24335	0.443428
Ap3s1-ps1	25.6177	0.480737	0.316957	1.55175	0.120723	0.274829
Ap3s2	833.473	-0.0508516	0.0708742	-0.716833	0.473477	0.671373
Ap4e1	477.774	0.068833	0.0824931	0.835501	0.403435	0.61155
Ap4m1	729.539	0.00480785	0.0791468	0.0603523	0.951875	0.97571
Ap4s1	149.409	-0.253113	0.143111	-1.76929	0.076846	0.197531
Ap5b1	88.1936	0.0471178	0.196533	0.237428	0.812325	0.903492
Ap5m1	457.382	0.00826929	0.0866183	0.0953867	0.924008	0.961959
Ap5s1	129.75	0.362421	0.151959	2.38674	0.0169984	0.0621914
Ap5z1	454.994	-0.10487	0.0919642	-1.13926	0.254595	0.45694
Apaf1	822.658	0.0777956	0.0835973	0.933442	0.350592	0.557816
Apba1	7.90784	0.237688	0.411681	0.584434	0.558928	NA
Apba2	22.2603	0.335893	0.333909	1.03268	0.301755	0.510565
Apba3	448.701	-0.0103097	0.0955466	-0.108142	0.913883	0.956774
Apbb1	186.164	0.402584	0.148618	2.7207	0.00651445	0.0286323
Apbb2	331.31	-0.0848493	0.0984844	-0.859003	0.390339	0.599251
Apc	1521.82	-0.214795	0.063651	-3.37467	0.000739045	0.00473974
Apc2	75.9286	1.28254	0.249264	5.13033	2.89234e-07	4.46977e-06
Apcdd1	129.83	0.51008	0.180166	2.84018	0.00450879	0.0212295
Apeh	596.459	0.264447	0.0943311	2.80732	0.00499557	0.0231114
Apela	29.2168	-0.167223	0.276221	-0.616628	0.53748	0.722587
Apex1	1869.09	-0.136886	0.061769	-2.2165	0.0266571	0.0886766
Apex2	159.72	-0.000614516	0.149351	-0.00866827	0.993084	0.996645
Aph1a	686.175	0.0840534	0.0826287	1.02008	0.307693	0.516073
Aph1b	26.2687	1.58121	0.35529	4.42631	9.58576e-06	0.000104493
Aph1c	19.7317	1.23827	0.360422	3.48553	0.000491164	0.00330564
Api5	3051.22	0.0074865	0.0514111	0.145958	0.883954	0.943015
Apip	174.842	-0.0432105	0.139887	-0.308987	0.757331	0.869344
Aplf	480.537	0.395586	0.0972	4.07551	4.59129e-05	0.000417173
Apln	7.23813	0.159528	0.431741	0.579119	0.562509	NA
Aplp1	1085.83	0.268099	0.0744516	3.60383	0.000313561	0.00225214
Aplp2	4040.36	0.0793584	0.054412	1.45904	0.144555	0.311624
Apmap	358.962	0.00449337	0.11033	0.0455064	0.963704	0.981689
Apob	10.8259	0.25546	0.405181	0.627062	0.530619	0.717624
Apobec1	68.9133	-0.100188	0.219187	-0.465515	0.641563	0.796498
Apobec2	26.4275	-0.444211	0.314453	-1.41264	0.157762	0.331777
Apobec3	610.543	-0.063024	0.0885703	-0.713419	0.475586	0.672567
Apobr	39.1188	-0.547355	0.266647	-2.05093	0.0402737	0.121286
Apoc1	109.463	-0.0175725	0.157227	-0.117158	0.906735	0.95355
Apod	23.541	0.0649394	0.308892	0.186945	0.851704	0.92674
Apoe	3881.72	-0.221264	0.0822849	-2.68912	0.00716404	0.0308531
Apoh	6.37811	0.788218	0.431089	2.10879	0.0349631	NA
Apol6	8.09846	-0.829902	0.404453	-1.97529	0.0482349	NA
Apol7d	99.883	-0.134132	0.178013	-0.758958	0.447878	0.649984
Apol8	41.6284	0.0417891	0.248172	0.159036	0.873641	0.937209
Apold1	28.1285	-0.113698	0.385241	-0.156825	0.875382	0.938325
Apom	5.54799	0.311081	0.433673	0.681675	0.495445	NA
Apoo	182.974	0.0754124	0.142118	0.533665	0.593573	0.764062
Apoo-ps	23.1406	0.152687	0.399593	0.390641	0.696063	0.831124
Apool	95.3466	-0.356477	0.178411	-1.99899	0.0456095	0.133135
Apopt1	199.695	-0.0152837	0.124755	-0.124235	0.901129	0.951548
App	404.84	0.0301625	0.149138	0.24433	0.806975	0.900527
Appbp2	1716.85	0.00764021	0.0552313	0.138607	0.889761	0.946358
Appbp2os	178.084	0.0250651	0.161078	0.154812	0.87697	0.938948
Appl1	831.306	0.156929	0.0835108	1.88153	0.0598997	0.163703
Appl2	262.603	0.146683	0.112355	1.30842	0.190732	0.377686
Aprt	1768.18	-0.0728143	0.0611833	-1.19057	0.23382	0.431582
Aptx	115.197	0.0209275	0.174632	0.121656	0.903172	0.952095
Aqp11	89.0512	1.65239	0.216244	7.58998	3.19967e-14	1.722e-12
Aqp3	393.202	-0.376823	0.277436	-1.34848	0.177505	0.359737
Aqp5	25.8216	0.624048	0.296177	2.08659	0.0369251	0.113761
Aqp6	4.769	-0.114352	0.43327	-0.263488	0.792175	NA
Aqr	2166.2	-0.0556576	0.0562956	-0.988936	0.322694	0.5302
Araf	776.297	-0.108985	0.0719222	-1.51587	0.129553	0.288495
Arap1	947.718	-0.00163904	0.0728704	-0.0218464	0.982571	0.991803
Arap2	228.39	-0.227776	0.161567	-1.40865	0.158938	0.333248
Arap3	71.6448	0.235394	0.23955	1.00619	0.314325	0.522134
Arc	1048.52	0.248065	0.0863771	2.87421	0.00405036	0.0194161
Arcn1	2671.09	-0.0408355	0.0539793	-0.756289	0.449476	0.65113
Arel1	498.381	-0.0194793	0.0850531	-0.229283	0.818649	0.907525
Arf1	3628.49	-0.142445	0.0485747	-2.93249	0.00336252	0.0166257
Arf2	675.151	0.642091	0.0828543	7.75514	8.82463e-15	5.24435e-13
Arf3	2863.46	0.000472013	0.0695028	0.00707032	0.994359	0.997339
Arf4	1669.43	0.0520535	0.0681992	0.763723	0.445032	0.647565
Arf4os	206.361	-0.139577	0.144512	-0.96593	0.334079	0.54145
Arf5	875.402	-0.00930578	0.084263	-0.109535	0.912779	0.956178
Arf6	1711.29	-0.276807	0.076736	-3.60744	0.000309232	0.00223022
Arfgap1	477.662	-0.0154552	0.0872836	-0.178263	0.858517	0.92977
Arfgap2	600.486	-0.117503	0.0827435	-1.42086	0.155359	0.328022
Arfgap3	232.95	0.628267	0.139794	4.51379	6.36807e-06	7.31473e-05
Arfgef1	622.738	-0.196274	0.0917752	-2.13719	0.0325824	0.103361
Arfgef2	1305.67	-0.140933	0.0584721	-2.41022	0.0159428	0.0589601
Arfgef3	78.1635	-0.152525	0.217768	-0.698303	0.484987	0.681666
Arfip1	53.0649	0.171449	0.228503	0.749174	0.453752	0.654929
Arfip2	515.394	-0.0164191	0.0986812	-0.167337	0.867105	0.933777
Arfrp1	310.234	-0.0318899	0.103037	-0.310906	0.755872	0.868756
Arg2	13.3538	0.933002	0.387263	2.46965	0.0135246	0.0519259
Arglu1	948.644	-0.31154	0.0733429	-4.24829	2.1541e-05	0.000213496
Arhgap1	1080.6	-0.0218239	0.0701312	-0.309188	0.757178	0.869344
Arhgap10	208.651	-0.0411459	0.134981	-0.302449	0.76231	0.87219
Arhgap11a	1630.19	0.0978045	0.0542228	1.80413	0.0712116	0.187302
Arhgap12	699.253	0.221481	0.0802	2.7628	0.00573074	0.0258749
Arhgap17	560.064	-0.100493	0.0811764	-1.23804	0.215701	0.409925
Arhgap18	94.7745	-0.329145	0.241168	-1.33261	0.182659	0.366842
Arhgap19	1435.58	-0.107931	0.0569052	-1.8968	0.0578537	0.159528
Arhgap20	86.4244	1.62254	0.247724	6.53344	6.42751e-11	2.04829e-09
Arhgap20os	5.55969	0.482794	0.433094	1.27947	0.200733	NA
Arhgap21	924.911	0.0368559	0.077479	0.475587	0.634369	0.791863
Arhgap22	129.654	0.50344	0.172008	2.9361	0.00332362	0.0164598
Arhgap23	1116.35	0.0890483	0.0683956	1.30248	0.192753	0.380805
Arhgap26	178.168	-0.330174	0.164941	-1.99365	0.0461908	0.134475
Arhgap27	203.232	-0.214694	0.124397	-1.72743	0.0840903	0.211594
Arhgap27os1	9.41528	-0.119705	0.401853	-0.302924	0.761948	NA
Arhgap27os2	40.9187	0.0704781	0.258754	0.273609	0.784385	0.885484
Arhgap28	133.314	0.273133	0.16153	1.68898	0.0912228	0.224764
Arhgap29	479.178	0.897908	0.0903521	9.93998	2.78883e-23	4.42532e-21
Arhgap30	140.18	0.336707	0.149073	2.2536	0.0242216	0.0824273
Arhgap31	17.286	0.294397	0.366949	0.856871	0.391516	0.60016
Arhgap32	781.768	-0.0969791	0.0861662	-1.12583	0.260237	0.463446
Arhgap33	217.964	1.08764	0.185057	5.88168	4.06115e-09	9.37169e-08
Arhgap33os	14.0169	1.0042	0.371498	2.65262	0.00798692	0.0338383
Arhgap35	1759.13	-0.131738	0.0522678	-2.52075	0.0117106	0.0462121
Arhgap39	841.042	0.852743	0.0923699	9.239	2.48822e-20	2.99208e-18
Arhgap4	55.7747	0.405775	0.217421	1.86034	0.0628373	0.169921
Arhgap42	121.811	-0.267216	0.174992	-1.52982	0.126061	0.283218
Arhgap44	251.654	0.0998675	0.129568	0.781537	0.434487	0.638969
Arhgap45	302.262	-0.00365976	0.111564	-0.0356865	0.971532	0.98588
Arhgap5	966.49	-0.131238	0.0816907	-1.60664	0.108134	0.253953
Arhgap8	206.443	0.322387	0.147201	2.1896	0.0285533	0.0933502
Arhgap9	60.4063	0.107596	0.223092	0.47071	0.637848	0.794124
Arhgdia	4976.32	-0.107816	0.0522035	-2.06528	0.0388966	0.11819
Arhgdib	171.736	0.0259762	0.192901	0.133382	0.893891	0.947984
Arhgdig	150.672	-0.0106951	0.135704	-0.083483	0.933468	0.966041
Arhgef1	2492.74	-0.03582	0.0483136	-0.741117	0.458622	0.659114
Arhgef10	236.252	0.291795	0.125578	2.3256	0.0200398	0.0707137
Arhgef10l	223.627	-0.152989	0.128108	-1.19667	0.231435	0.428954
Arhgef11	588.712	0.152877	0.0816315	1.87382	0.0609553	0.166057
Arhgef12	1151.25	0.00671612	0.07063	0.095976	0.92354	0.961959
Arhgef15	63.4401	-0.00665535	0.219102	-0.0399094	0.968165	0.984036
Arhgef16	114.645	0.333605	0.191296	1.7409	0.0817006	0.207343
Arhgef17	743.235	-0.000438312	0.0965748	-0.00331454	0.997355	0.998939
Arhgef18	616.42	0.0332989	0.100193	0.332256	0.739696	0.859146
Arhgef19	70.8122	0.825749	0.269741	3.05926	0.00221882	0.0118501
Arhgef2	1037.3	-0.099263	0.0651338	-1.52457	0.127366	0.285193
Arhgef25	583.947	0.0362759	0.0787965	0.459571	0.645824	0.798885
Arhgef26	33.6794	0.462657	0.282667	1.64431	0.100113	0.240509
Arhgef28	55.5231	-0.233305	0.250124	-0.924127	0.35542	0.562864
Arhgef3	232.492	0.483977	0.129719	3.74313	0.000181742	0.00140206
Arhgef33	7.31268	0.390553	0.428536	1.16004	0.246031	NA
Arhgef38	4.77928	-0.195854	0.432204	-0.451746	0.651452	NA
Arhgef39	97.7148	-0.55862	0.166153	-3.36202	0.000773735	0.00492325
Arhgef4	118.083	-0.172746	0.182233	-0.946936	0.343671	0.551422
Arhgef40	227.319	0.63794	0.162314	3.9336	8.36842e-05	0.000706178
Arhgef5	165.668	-0.460387	0.155252	-2.96469	0.00302989	0.0152905
Arhgef6	6.75765	-0.0436107	0.42728	-0.0721557	0.942478	NA
Arhgef7	1049.37	0.274889	0.070979	3.87447	0.000106856	0.000877188
Arhgef9	61.7311	-0.0515437	0.242759	-0.217577	0.827759	0.91352
Arid1a	3808.31	-0.355741	0.0487029	-7.3046	2.78084e-13	1.32107e-11
Arid1b	206.904	0.0104989	0.161629	0.0626091	0.950078	0.974776
Arid2	1087.15	-0.199108	0.0648267	-3.07185	0.00212734	0.011437
Arid3a	607.748	0.911092	0.114791	7.94955	1.87185e-15	1.23126e-13
Arid3b	912.1	-0.036652	0.0822604	-0.445369	0.656053	0.805775
Arid3c	19.3958	0.58983	0.346942	1.71302	0.0867085	0.216518
Arid4a	665.81	0.667829	0.0813378	8.21369	2.14495e-16	1.61838e-14
Arid4b	659.314	0.457362	0.0785397	5.82447	5.72954e-09	1.28182e-07
Arid5a	190.018	0.96801	0.151794	6.388	1.68064e-10	4.97782e-09
Arid5b	2076.78	-0.522105	0.0732669	-7.12604	1.03299e-12	4.46622e-11
Arih1	1637.33	-0.00486492	0.0607885	-0.0798898	0.936325	0.967329
Arih2	1137.02	-0.0673241	0.0665663	-1.01208	0.311499	0.519964
Arl1	945.17	0.0982914	0.0669946	1.46773	0.142177	0.308442
Arl10	118.528	0.270137	0.187018	1.44575	0.148247	0.317317
Arl13b	307.127	0.250883	0.115557	2.1728	0.0297957	0.0964895
Arl14ep	507.993	-0.466375	0.0883302	-5.28048	1.28843e-07	2.17929e-06
Arl14epl	158.841	-0.0213237	0.162785	-0.136634	0.89132	0.946739
Arl15	319.982	-0.19326	0.100832	-1.91713	0.0552215	0.15412
Arl16	99.8068	0.689363	0.18022	3.83092	0.000127664	0.00102826
Arl2	249.807	-0.0644583	0.108903	-0.594816	0.551967	0.733393
Arl2bp	813.411	-0.0153431	0.0713108	-0.215825	0.829124	0.914241
Arl3	154.569	-0.00997978	0.159401	-0.059073	0.952894	0.97626
Arl4a	182.337	0.174967	0.129677	1.34778	0.177731	0.360029
Arl4c	242.388	1.01067	0.133815	7.5615	3.98458e-14	2.12217e-12
Arl4d	124.593	0.450497	0.184972	2.4196	0.0155377	0.0578371
Arl5a	532.928	0.0496249	0.0799652	0.620776	0.534747	0.721125
Arl5b	656.163	0.235237	0.0780562	3.01591	0.00256213	0.0133803
Arl5c	46.1142	0.356059	0.254012	1.39829	0.162026	0.33715
Arl6	291.947	0.0644166	0.117913	0.547452	0.584068	0.757433
Arl6ip1	3398.09	-0.160431	0.0554474	-2.89348	0.00381001	0.0184704
Arl6ip4	428.278	-0.164186	0.107645	-1.52651	0.126884	0.284445
Arl6ip5	868.706	0.224514	0.0802994	2.79855	0.00513326	0.0236136
Arl6ip6	730.972	0.179034	0.095882	1.86858	0.0616814	0.167531
Arl8a	509.071	0.356701	0.110018	3.24309	0.00118239	0.00708149
Arl8b	1742.32	0.12461	0.0636725	1.95891	0.0501229	0.143161
Arl9	5.14617	0.362552	0.433298	1.04004	0.298323	NA
Armc1	434.72	0.0169345	0.0893822	0.19026	0.849106	0.925971
Armc10	764.527	0.00922026	0.0701818	0.130793	0.895939	0.949353
Armc2	65.8685	0.0602228	0.239926	0.265225	0.790836	0.890197
Armc5	319.389	-0.367967	0.100585	-3.65909	0.00025311	0.00187934
Armc6	728.468	0.128394	0.0770389	1.66652	0.0956097	0.232521
Armc7	197.755	1.12355	0.133674	8.3949	4.663e-17	3.81771e-15
Armc8	742.324	-0.138689	0.0989937	-1.40108	0.16119	0.336048
Armc9	278.232	0.120019	0.120393	1.00836	0.31328	0.521213
Armcx1	116.431	-0.32004	0.162242	-1.97546	0.0482154	0.13895
Armcx2	615.348	0.529787	0.0944969	5.62086	1.90011e-08	3.79824e-07
Armcx3	51.3216	1.10997	0.280386	4.03518	5.45593e-05	0.000485669
Armcx4	353.752	-0.0249494	0.124028	-0.202027	0.839896	0.921043
Armcx5	89.5976	0.107082	0.190224	0.560603	0.575068	0.75006
Armcx6	18.1807	0.375109	0.350084	1.103	0.270029	0.475004
Armt1	331.149	-0.240475	0.10589	-2.27236	0.0230646	0.0790669
Arnt	755.198	0.010258	0.0760977	0.133836	0.893533	0.947847
Arnt2	182.263	-0.212179	0.144469	-1.46588	0.14268	0.309009
Arntl	559.281	-0.0180794	0.101442	-0.175259	0.860876	0.930389
Arntl2	140.897	-0.248175	0.162532	-1.52282	0.127804	0.285723
Arpc1a	1169.95	0.0404875	0.0672207	0.602937	0.546551	0.729366
Arpc1b	1514.68	-0.0774077	0.0569495	-1.35857	0.174281	0.355303
Arpc2	1676.23	-0.0282627	0.0638461	-0.442011	0.658482	0.807019
Arpc3	1135.39	0.0589749	0.0695512	0.849884	0.395389	0.604173
Arpc4	1817.52	-0.0183514	0.055596	-0.329632	0.741678	0.860604
Arpc5	1281.18	0.190938	0.0684037	2.79352	0.0052137	0.0239479
Arpc5l	663.712	-0.0197689	0.0821261	-0.240803	0.809708	0.902268
Arpin	43.5588	-0.0638017	0.263125	-0.247655	0.804402	0.898991
Arpp19	1020.53	-0.107134	0.0697793	-1.53524	0.124724	0.281283
Arrb1	411.266	0.10778	0.115314	0.945439	0.344435	0.551889
Arrb2	517.972	0.512083	0.092119	5.56507	2.62049e-08	5.09275e-07
Arrdc1	182.363	0.665553	0.160293	4.16911	3.05785e-05	0.000290893
Arrdc2	387.935	1.09319	0.110958	9.84487	7.21342e-23	1.0993e-20
Arrdc3	784.832	-0.385448	0.0788516	-4.88839	1.01665e-06	1.39095e-05
Arrdc4	1417.38	0.28402	0.0651261	4.36308	1.28244e-05	0.000135294
Arsa	239.338	0.43795	0.130311	3.36695	0.000760032	0.00486016
Arsb	5.49388	-0.817373	0.432894	-1.91319	0.0557234	NA
Arsg	17.6412	-0.28199	0.340867	-0.823427	0.410265	0.617404
Arsi	12.3534	0.376405	0.40874	1.01443	0.31038	0.519061
Arsk	29.6989	-0.343071	0.309079	-1.11023	0.266898	0.471274
Art1	8.74989	-0.187663	0.404505	-0.472208	0.636778	NA
Art5	20.8346	-0.34805	0.308218	-1.13073	0.25817	0.461075
Artn	31.3166	1.17847	0.305429	3.86873	0.000109405	0.000895723
Arv1	220.305	-0.0332708	0.125674	-0.26437	0.791495	0.890808
Arvcf	697.332	0.24808	0.0752783	3.29409	0.000987424	0.00607354
Arxes1	69.7452	0.271559	0.22159	1.22201	0.221703	0.417231
Arxes2	98.9388	-0.0395336	0.196538	-0.205735	0.836998	0.918973
As3mt	139.336	-0.195469	0.155769	-1.25869	0.208144	0.400819
Asah1	845.887	0.0701121	0.069899	1.00635	0.314248	0.522118
Asap1	951.033	0.0662184	0.068602	0.970209	0.331943	0.539407
Asap2	442.777	0.0837698	0.100239	0.842392	0.399568	0.608384
Asap3	203.874	0.100355	0.128643	0.778568	0.436234	0.640393
Asb1	557.792	0.828321	0.0955821	8.67083	4.28994e-18	4.05097e-16
Asb13	62.4669	-0.432916	0.217032	-1.99366	0.0461889	0.134475
Asb14	5.94484	0.155472	0.429291	0.433787	0.664443	NA
Asb16	18.7089	-0.148049	0.332006	-0.451073	0.651937	0.802971
Asb3	81.0975	-0.126782	0.193889	-0.657144	0.511088	0.703953
Asb5	147.931	-0.163902	0.147908	-1.10872	0.267551	0.472047
Asb6	691.414	-0.148267	0.0863885	-1.71617	0.086131	0.215425
Asb7	254.416	0.10363	0.115929	0.894819	0.370884	0.578911
Asb8	148.255	-0.341831	0.14358	-2.37991	0.0173169	0.0630569
Ascc1	191.111	-0.276402	0.129102	-2.14339	0.0320815	0.102067
Ascc2	634.528	0.0627565	0.0770259	0.815095	0.415018	0.621759
Ascc3	556.332	-0.0615778	0.0814738	-0.754979	0.450261	0.651907
Ascl2	32.6298	0.996473	0.280139	3.52977	0.000415921	0.00287336
Ascl4	228.785	0.106777	0.1439	0.741997	0.458089	0.658591
Asf1a	566.69	-0.177932	0.0906332	-1.96438	0.0494857	0.141788
Asf1b	1068.27	0.443759	0.0731304	6.06949	1.28318e-09	3.20628e-08
Asgr2	15.0945	-0.171745	0.389342	-0.441369	0.658946	0.807138
Ash1l	512.155	-0.412591	0.0783408	-5.26749	1.38301e-07	2.31428e-06
Ash2l	2005.11	-0.154694	0.0867135	-1.78422	0.0743885	0.193182
Asic1	247.084	0.201061	0.123117	1.63544	0.101956	0.24353
Asic3	5.64285	0.0502777	0.431362	0.117258	0.906655	NA
Asic4	4.09262	0.0123344	0.430716	0.051186	0.959177	NA
Asl	432.069	0.343805	0.0951806	3.61912	0.000295612	0.00214423
Asna1	2549.23	-0.146405	0.0493377	-2.96758	0.00300156	0.0151674
Asns	3250.73	-0.253639	0.0664996	-3.81422	0.000136612	0.00109233
Asnsd1	51.1108	-0.11121	0.234417	-0.473299	0.636	0.792717
Aspg	282.388	0.285529	0.121485	2.35459	0.0185432	0.0664379
Asph	395.09	-0.174964	0.0911011	-1.91974	0.0548908	0.153447
Asphd1	25.477	0.471859	0.319123	1.50915	0.131262	0.291331
Asphd2	145.061	0.716918	0.174091	4.12625	3.68732e-05	0.000340463
Aspm	1445.98	-0.151443	0.0647261	-2.33967	0.0193008	0.068546
Aspn	12.7827	0.407694	0.37773	1.09362	0.274123	0.47963
Asprv1	30.1549	-0.343403	0.322402	-1.06509	0.286833	0.493565
Aspscr1	760.469	-0.126424	0.0756929	-1.67244	0.0944382	0.230436
Asrgl1	189.141	-0.167826	0.134923	-1.24164	0.214369	0.408464
Ass1	2853.55	-0.0258716	0.0559682	-0.462337	0.643839	0.797544
Aste1	166.303	-0.113764	0.14244	-0.79909	0.424238	0.629541
Asxl1	1207.23	-0.625497	0.0876046	-7.13969	9.35437e-13	4.09041e-11
Asxl2	791.989	-0.378747	0.0770955	-4.91347	8.94784e-07	1.24301e-05
Asxl3	50.5336	0.503826	0.249086	2.04885	0.0404764	0.121682
Atad1	593.578	-0.153868	0.0868858	-1.7716	0.0764611	0.196738
Atad2	2251.4	-0.0396539	0.0542943	-0.7302	0.465268	0.664138
Atad2b	618.229	-0.103409	0.0811656	-1.27534	0.202188	0.39315
Atad3a	1909.74	-0.0204418	0.0618881	-0.330573	0.740967	0.859973
Atad5	902.963	0.21913	0.0745879	2.93737	0.00331009	0.016414
Atat1	156.231	0.71249	0.158566	4.4978	6.86593e-06	7.81066e-05
Atcay	47.4711	-0.00580497	0.227779	-0.0441021	0.964823	0.98231
Atcayos	8.3434	-0.252863	0.42051	-0.595595	0.551446	NA
Ate1	592.289	-0.100454	0.0871607	-1.15124	0.249633	0.450663
Atf1	896.402	-0.357626	0.0834645	-4.28556	1.82282e-05	0.000184584
Atf2	1058.99	-0.157892	0.0773798	-2.04065	0.0412857	0.123368
Atf3	115.07	0.454294	0.21223	2.14016	0.0323417	0.102725
Atf4	2768.66	-0.611703	0.0540699	-11.3132	1.12908e-29	3.69763e-27
Atf5	392.266	-0.362104	0.105742	-3.42542	0.000613858	0.004007
Atf6	538.342	0.151426	0.0845319	1.79238	0.0730719	0.190728
Atf6b	775.951	0.129229	0.0897158	1.44102	0.149578	0.319322
Atf7	200.669	-0.342136	0.132222	-2.58849	0.00963973	0.039409
Atf7ip	999.1	-0.424144	0.0859773	-4.9333	8.08508e-07	1.13132e-05
Atf7ip2	128.659	0.0477485	0.147818	0.318672	0.749975	0.865403
Atg10	7.56815	-0.291996	0.425144	-0.688998	0.490824	NA
Atg101	714.861	0.0793711	0.0735281	1.07942	0.2804	0.4863
Atg12	593.983	0.584708	0.0817806	7.15145	8.58675e-13	3.79791e-11
Atg13	549.482	-0.0296731	0.0860664	-0.344613	0.730385	0.85316
Atg14	469.901	0.0313272	0.0957225	0.324728	0.745387	0.862753
Atg16l1	748.623	-0.308651	0.0708797	-4.35484	1.33163e-05	0.000139242
Atg16l2	155.285	1.02137	0.164965	6.18763	6.10774e-10	1.62929e-08
Atg2a	1739.18	0.497773	0.0638146	7.80186	6.09989e-15	3.71105e-13
Atg2b	1127.98	0.0805952	0.0626254	1.2874	0.197953	0.387942
Atg3	436.488	0.0473115	0.102721	0.467205	0.640353	0.795546
Atg4a	88.1445	-0.295778	0.187934	-1.56962	0.116503	0.267925
Atg4b	557.238	0.342446	0.0972203	3.52431	0.000424586	0.00292143
Atg4c	74.3552	-0.303386	0.20065	-1.51417	0.129982	0.28924
Atg4d	972.037	0.181284	0.0725205	2.49991	0.0124226	0.0484847
Atg5	408.463	-0.0926203	0.104111	-0.889335	0.373823	0.582024
Atg7	452.524	0.0899617	0.0961988	0.938141	0.348172	0.555541
Atg9a	228.003	0.385547	0.127994	3.02299	0.00250292	0.013126
Atg9b	91.6858	0.0116128	0.213074	0.0517496	0.958728	0.979538
Atic	2668.72	-0.0887302	0.0600168	-1.47871	0.139219	0.304176
Atl1	275.156	0.0273035	0.114165	0.238691	0.811345	0.903156
Atl2	934.038	-0.117083	0.0797022	-1.46942	0.141718	0.307792
Atl3	349.651	-0.515417	0.113523	-4.54071	5.60638e-06	6.53126e-05
Atm	1028.99	0.00219259	0.0889758	0.02456	0.980406	0.990574
Atmin	1498.3	0.391385	0.0690132	5.67177	1.41329e-08	2.88507e-07
Atn1	36.6188	-0.0303433	0.27999	-0.115467	0.908075	0.954153
Atox1	993.792	0.0353108	0.0675041	0.524017	0.600267	0.768095
Atp10a	18.172	-0.173466	0.364338	-0.481912	0.629868	0.788142
Atp10d	416.636	0.180864	0.118028	1.53628	0.12447	0.280834
Atp11a	823.934	-0.104264	0.0743323	-1.4027	0.160705	0.335524
Atp11b	1254.23	-0.218363	0.0778826	-2.80392	0.00504855	0.0233355
Atp11c	205.688	-0.103593	0.13433	-0.769633	0.441518	0.645072
Atp12a	136.109	0.52097	0.183798	2.83765	0.00454464	0.0213581
Atp13a1	2010.08	-0.239073	0.0625721	-3.82091	0.000132958	0.00106588
Atp13a2	867.278	0.302394	0.0831251	3.64012	0.000272508	0.00199926
Atp13a3	2673.13	-0.106196	0.0688715	-1.54177	0.123129	0.278666
Atp1a1	4831.46	-0.147962	0.0507731	-2.91414	0.00356676	0.0174784
Atp1a3	794.879	0.428733	0.111205	3.86251	0.000112229	0.000917384
Atp1a4	51.0194	0.260487	0.231338	1.09185	0.2749	0.480662
Atp1b1	1661.67	0.0370672	0.0785677	0.473603	0.635783	0.792579
Atp1b2	503.819	0.348171	0.137617	2.52981	0.0114125	0.0452504
Atp1b3	1214.69	-0.0858031	0.066671	-1.28679	0.198169	0.388167
Atp23	234.266	0.419528	0.120154	3.49209	0.000479264	0.00323829
Atp2a1	9.47952	0.25476	0.401592	0.640909	0.521582	NA
Atp2a2	4439.83	-0.147171	0.04373	-3.36536	0.000764434	0.0048802
Atp2a3	922.252	-0.0206973	0.111049	-0.184764	0.853415	0.927438
Atp2b1	1360.15	0.0862062	0.0807426	1.06993	0.284649	0.490904
Atp2b2	39.5922	-0.605987	0.311809	-1.94161	0.0521846	0.147535
Atp2b4	107.348	0.288275	0.212044	1.41017	0.158488	0.332742
Atp2c1	833.451	-0.142004	0.0737612	-1.9253	0.0541918	0.151975
Atp4a	49.7227	0.901868	0.265682	3.4191	0.000628296	0.00408737
Atp5a1	11417.7	-0.149361	0.0491864	-3.03665	0.00239221	0.0126445
Atp5b	15623.3	-0.194418	0.0519002	-3.74602	0.000179659	0.00138751
Atp5c1	2119.69	-0.124512	0.0585559	-2.12641	0.0334695	0.105653
Atp5d	1886.29	-0.140666	0.0653267	-2.15341	0.0312862	0.100241
Atp5e	512.42	0.154665	0.0882779	1.75035	0.0800571	0.204284
Atp5f1	3263.45	-0.0994473	0.05639	-1.76355	0.0778072	0.199592
Atp5g1	1581.53	-0.0890818	0.0818704	-1.08827	0.276474	0.482607
Atp5g2	1351.66	-0.189834	0.0652828	-2.90836	0.00363331	0.017748
Atp5g3	2747.85	-0.095745	0.05472	-1.74992	0.0801313	0.204405
Atp5h	1136.41	-0.0377113	0.0729246	-0.517152	0.60505	0.771448
Atp5j	1194	-0.199942	0.0828157	-2.41455	0.0157549	0.0583771
Atp5j2	960.565	-0.111879	0.0767883	-1.45767	0.144931	0.312302
Atp5k	331.196	-0.0330816	0.239268	-0.13899	0.889458	0.946358
Atp5l	971.212	-0.0310244	0.079108	-0.392511	0.694681	0.830423
Atp5o	1724.34	-0.0548827	0.0684966	-0.801327	0.422943	0.628251
Atp5s	58.4748	0.0283291	0.220214	0.135772	0.892002	0.947112
Atp6ap1	657.664	0.0436062	0.0892079	0.491401	0.623143	0.783905
Atp6ap2	728.298	-0.000282383	0.0801152	-0.000654529	0.999478	0.999673
Atp6v0a1	782.122	0.190787	0.0786285	2.43216	0.0150091	0.0563065
Atp6v0a2	1110.67	0.585389	0.0800166	7.31908	2.49671e-13	1.19346e-11
Atp6v0a4	15.9825	-0.687439	0.373127	-1.80027	0.0718182	0.18835
Atp6v0b	1393.01	0.168446	0.0757471	2.22673	0.0259652	0.087052
Atp6v0c	71.7775	0.154431	0.207608	0.736232	0.46159	0.661312
Atp6v0d1	2008.43	0.0190856	0.0518826	0.369548	0.71172	0.84114
Atp6v0e	630.361	0.0681685	0.0889668	0.768654	0.442099	0.645251
Atp6v0e2	117.3	0.0950838	0.165355	0.574529	0.56561	0.744155
Atp6v1a	2311.67	0.0682776	0.0530798	1.28763	0.197875	0.387838
Atp6v1b2	3082.67	-0.0646981	0.0446868	-1.44746	0.147768	0.316676
Atp6v1c1	818.948	-0.155765	0.0748876	-2.07928	0.0375915	0.115238
Atp6v1c2	16.8134	0.383896	0.362925	1.1115	0.266352	0.470581
Atp6v1d	776.983	0.0516244	0.0797608	0.649362	0.516105	0.707759
Atp6v1e1	1568.13	0.101584	0.0617554	1.64648	0.0996645	0.239731
Atp6v1f	558.416	-0.118944	0.079026	-1.50588	0.132099	0.292893
Atp6v1g1	696.344	0.000659426	0.0847874	0.00902948	0.992796	0.996607
Atp6v1g2	43.1828	-0.52791	0.297169	-1.77214	0.0763706	0.196637
Atp6v1h	637.329	-0.0614586	0.0841279	-0.730959	0.464804	0.663722
Atp7a	185.097	0.166627	0.149945	1.11359	0.265454	0.469479
Atp7b	63.6385	0.401704	0.232729	1.77778	0.0754403	0.195149
Atp8a1	229.043	-0.0976808	0.145815	-0.658047	0.510508	0.703405
Atp8a2	11.165	0.21985	0.409601	0.535916	0.592017	0.7626
Atp8b1	12.1984	0.177598	0.406174	0.501634	0.615925	0.778991
Atp8b2	1535.87	0.412863	0.0620165	6.6602	2.73446e-11	9.23001e-10
Atp8b3	19.7986	0.337809	0.334551	1.01831	0.30853	0.517007
Atp8b5	3.92448	0.24446	0.428411	0.532316	0.594507	NA
Atp9a	284.63	-0.237558	0.111183	-2.1388	0.0324521	0.103011
Atp9b	496.743	-0.221628	0.0896905	-2.47045	0.0134944	0.0518488
Atpaf1	264.576	-0.0612838	0.116432	-0.527872	0.597588	0.766751
Atpaf2	435.312	0.0837559	0.0908619	0.921734	0.356667	0.56416
Atpif1	777.465	-0.0651722	0.0796934	-0.818607	0.41301	0.619945
Atr	863.913	-0.00890872	0.0792954	-0.111047	0.911579	0.955727
Atraid	107.801	0.277075	0.192715	1.45103	0.146773	0.31508
Atrip	12.1222	0.447533	0.387905	1.13601	0.255952	0.458468
Atrn	605.292	0.211451	0.0821217	2.57557	0.0100076	0.0405788
Atrnl1	220.409	-0.0620074	0.137959	-0.432154	0.665629	0.811911
Atrx	2946.85	-0.321064	0.0496076	-6.47234	9.64973e-11	3.00665e-09
Atxn1	73.2505	0.354054	0.301388	1.40723	0.159359	0.333863
Atxn10	2463.59	-0.0574287	0.0609709	-0.941834	0.346278	0.553527
Atxn1l	673.6	-0.0059641	0.0851343	-0.0677303	0.946	0.972747
Atxn2	1182.92	0.028606	0.0679517	0.421065	0.673708	0.817397
Atxn2l	4086.97	-0.363012	0.0478196	-7.59142	3.16428e-14	1.70893e-12
Atxn3	785.091	0.316955	0.0737341	4.29977	1.70974e-05	0.00017437
Atxn7	82.9399	-0.277418	0.186093	-1.49384	0.135217	0.297621
Atxn7l1	65.7874	-0.181273	0.211375	-0.860712	0.389397	0.598282
Atxn7l1os2	4.33663	-0.288969	0.43091	-0.647912	0.517042	NA
Atxn7l2	174.817	-0.33123	0.133678	-2.48058	0.0131168	0.0505979
Atxn7l3	1846.01	-0.299359	0.0573598	-5.21904	1.79857e-07	2.9267e-06
Atxn7l3b	732.576	0.0222966	0.091695	0.243618	0.807526	0.900946
AU015836	205.375	0.0605999	0.162374	0.381428	0.702886	0.835495
AU018091	1458.23	-0.284264	0.0766761	-3.70809	0.000208828	0.00158339
AU019823	495.605	-0.0885393	0.0882386	-1.00325	0.31574	0.523742
AU020206	513.107	-0.252544	0.0951753	-2.6554	0.00792135	0.0335975
AU022252	415.278	0.274365	0.0937667	2.92794	0.0034121	0.0168438
AU022751	10.9026	0.0439638	0.389132	0.106407	0.91526	0.957609
AU022754	61.3659	-0.193317	0.281533	-0.676581	0.498672	0.693366
AU040320	272.189	-0.251565	0.122444	-2.05057	0.0403092	0.121322
AU041133	12.2384	-0.473229	0.364592	-1.29252	0.196176	0.385736
Auh	92.1629	-0.0233284	0.208131	-0.110588	0.911943	0.955849
Aunip	150.538	-0.156397	0.147884	-1.06076	0.2888	0.495647
Aup1	887.284	-0.0815487	0.0705073	-1.15671	0.247392	0.448133
Aurka	1192.6	-0.348084	0.0614818	-5.662	1.49617e-08	3.03412e-07
Aurkaip1	885.219	-0.0870774	0.0900012	-0.967881	0.333104	0.540666
Aurkb	911.119	-0.0962041	0.0739979	-1.30048	0.193435	0.38181
Aurkc	7.00149	0.370327	0.418132	0.842919	0.399274	NA
Auts2	182.566	0.415909	0.131452	3.16536	0.00154894	0.00880399
AV039307	117.9	-0.133176	0.160804	-0.829811	0.406645	0.613997
AV099323	12.9671	-0.0438529	0.372245	-0.117552	0.906423	0.953503
AV356131	7.98572	0.422316	0.421482	1.04473	0.296149	NA
Aven	217.858	-0.112615	0.131419	-0.861133	0.389165	0.598105
Avil	7.02421	0.672054	0.42909	1.72211	0.08505	NA
Avl9	364.213	-0.172798	0.095556	-1.80846	0.070535	0.185935
Avpi1	871.32	0.154179	0.0981357	1.57444	0.115386	0.266193
Avpr2	13.7975	0.40217	0.383767	1.04928	0.294049	0.501329
AW046200	17.0904	0.253182	0.358807	0.71024	0.477555	0.674175
AW146154	65.3402	0.215407	0.215606	1.00011	0.317259	0.525137
AW209491	152.141	-0.29401	0.129152	-2.28088	0.0225557	0.0776059
AW549877	584.234	-0.151188	0.0865947	-1.74581	0.080844	0.205848
AW551984	18.9581	0.725733	0.360396	2.11527	0.0344066	0.107903
AW554918	68.7607	-0.166226	0.203721	-0.819502	0.4125	0.619676
Awat2	5.52234	-0.218114	0.426842	-0.508909	0.610816	NA
Axin1	1032.97	-0.0833597	0.0710228	-1.17402	0.240386	0.439903
Axin2	152.672	0.950178	0.177094	5.36152	8.25235e-08	1.44177e-06
Axl	47.45	0.176557	0.22873	0.763991	0.444873	0.647496
AY074887	253.403	-0.230798	0.118417	-1.94919	0.0512722	0.145478
AY512931	4.22821	0.376662	0.433285	0.875278	0.381423	NA
Azi2	403.049	-0.231641	0.10568	-2.19216	0.0283682	0.0928632
Azin1	1655.24	0.0360408	0.0550567	0.65421	0.512977	0.705451
Azin2	100.32	0.0191978	0.188866	0.100458	0.919981	0.959828
B130021K23Rik	24.7788	-1.2162	0.326683	-3.66474	0.000247595	0.00184283
B130046B21Rik	293.046	-0.135505	0.115478	-1.17498	0.240004	0.439436
B130055M24Rik	46.3311	-0.316156	0.258029	-1.22688	0.219867	0.415375
B230118H07Rik	84.3364	-0.0706979	0.193225	-0.366309	0.714135	0.842619
B230206H07Rik	77.7101	0.44749	0.246328	1.81338	0.0697725	0.184367
B230206L02Rik	6.95106	-0.446531	0.416836	-1.05895	0.289621	NA
B230207O21Rik	30.9446	-0.137532	0.291982	-0.473231	0.636048	0.792717
B230208H11Rik	7.37836	-0.118883	0.418574	-0.290319	0.771572	NA
B230216N24Rik	5.17831	0.346381	0.433085	0.806097	0.420187	NA
B230217C12Rik	25.1424	-0.173397	0.291698	-0.602512	0.546833	0.729427
B230219D22Rik	660.451	-0.26295	0.0761021	-3.45598	0.000548301	0.00362675
B230307C23Rik	23.8874	0.0784476	0.327411	0.231028	0.817293	0.906716
B230322F03Rik	48.0607	0.00434306	0.2385	0.014797	0.988194	0.994852
B230334C09Rik	40.3639	-0.114462	0.25569	-0.444392	0.656759	0.806449
B230344G16Rik	39.9961	-0.00638514	0.259129	-0.0192188	0.984667	0.992394
B230354K17Rik	519.285	0.352985	0.0819209	4.30756	1.65063e-05	0.000169377
B230369F24Rik	5.69195	-0.674844	0.425683	-1.5809	0.113901	NA
B230377A18Rik	130.381	-0.230492	0.168337	-1.37039	0.170566	0.349674
B230398E01Rik	65.8278	0.137262	0.203705	0.670003	0.502856	0.696854
B2m	103.778	-0.0547812	0.20103	-0.260384	0.794567	0.893005
B330016D10Rik	5.92202	-0.505739	0.427159	-1.11952	0.262918	NA
B3galnt1	46.4425	-0.191167	0.241471	-0.792028	0.428344	0.633614
B3galnt2	517.492	0.122448	0.0872317	1.40278	0.160683	0.335524
B3galt1	14.3052	-0.157039	0.380555	-0.407147	0.6839	0.823736
B3galt2	4.19552	-0.341884	0.430586	-0.721031	0.47089	NA
B3galt4	37.0307	-0.554709	0.242241	-2.28795	0.0221405	0.0764923
B3galt5	6.26528	-0.445279	0.43382	-1.18061	0.237756	NA
B3galt6	99.5514	-0.724268	0.182659	-3.96243	7.41897e-05	0.000634404
B3gat1	40.3511	0.496462	0.30897	1.66267	0.0963791	0.233821
B3gat2	445.312	-0.100894	0.101397	-0.992545	0.320932	0.52879
B3gat3	280	0.0585881	0.134106	0.443775	0.657206	0.806696
B3glct	75.1365	-0.388166	0.198101	-1.96021	0.0499718	0.142841
B3gnt2	9.15155	-0.240367	0.396055	-0.606258	0.544343	NA
B3gnt3	57.3484	-0.174424	0.217577	-0.809302	0.418342	0.624248
B3gnt4	38.5608	0.296967	0.283801	1.08395	0.278389	0.484068
B3gnt5	295.581	0.0240384	0.121464	0.200674	0.840954	0.921222
B3gnt7	1219.32	-0.357629	0.0819621	-4.36376	1.27845e-05	0.000134965
B3gnt8	558.302	0.149371	0.0942792	1.58533	0.112892	0.26251
B3gnt9	152.541	0.227852	0.154929	1.46852	0.141963	0.308106
B3gntl1	245.381	-0.123662	0.113803	-1.08701	0.277034	0.482966
B430010I23Rik	45.0799	0.376484	0.294958	1.27511	0.202271	0.39315
B430212C06Rik	26.187	0.109643	0.307009	0.364446	0.715525	0.843736
B430218F22Rik	458.269	-0.202905	0.098002	-2.07175	0.0382886	0.116796
B430219N15Rik	35.5676	0.602016	0.29658	2.06162	0.0392443	0.118977
B430305J03Rik	229.824	-0.0115861	0.125453	-0.0874248	0.930334	0.964809
B430319F04Rik	6.158	0.521768	0.428732	1.16862	0.242556	NA
B4galnt1	122.28	0.0781714	0.160757	0.483704	0.628596	0.787474
B4galnt2	23.6115	0.259254	0.316079	0.825547	0.409061	0.616194
B4galnt3	698.784	0.0997995	0.0805225	1.2396	0.215123	0.409292
B4galnt4	671.387	-0.26261	0.0912626	-2.87796	0.00400254	0.0192342
B4galt1	552.851	0.181543	0.0974575	1.86466	0.0622288	0.168542
B4galt2	146.854	-0.00815882	0.147927	-0.0591804	0.952808	0.97626
B4galt3	289.977	-0.154719	0.122271	-1.26685	0.205208	0.396933
B4galt4	44.3127	0.40447	0.26338	1.53693	0.12431	0.280631
B4galt5	763.439	0.0288194	0.0715416	0.401851	0.687794	0.826104
B4galt6	945.04	-0.231369	0.0666553	-3.47059	0.000519323	0.00346486
B4galt7	186.013	0.608911	0.14694	4.14588	3.38513e-05	0.000316741
B4gat1	295.172	0.748969	0.11172	6.7076	1.97855e-11	6.79773e-10
B930036N10Rik	26.7002	-0.124795	0.303772	-0.411739	0.680531	0.821612
B930082K07Rik	12.139	-0.0550743	0.379339	-0.154998	0.876823	0.938948
B930086L07Rik	6.42068	-0.135852	0.430567	-0.311892	0.755122	NA
B930094E09Rik	95.8757	-0.324816	0.176059	-1.84492	0.0650498	0.174464
B930095G15Rik	23.7962	0.150711	0.312916	0.499582	0.61737	0.779729
B9d1	230.172	-0.0405277	0.128805	-0.313793	0.753678	0.867412
B9d2	54.5308	-0.484747	0.210433	-2.30487	0.0211737	0.0737344
Baalc	6.59453	-0.455151	0.432399	-1.52734	0.126677	NA
Babam1	703.699	-0.0596755	0.0810357	-0.736263	0.461571	0.661312
Babam2	187.741	-0.191638	0.138193	-1.38806	0.16512	0.341516
Bace1	554.525	0.535779	0.0864865	6.19891	5.68539e-10	1.52989e-08
Bace2	5.75903	0.581284	0.432898	1.79354	0.0728874	NA
Bach1	559.436	0.266055	0.0983363	2.71028	0.00672264	0.0293463
Bach2	89.4083	-0.448442	0.222846	-2.00164	0.0453235	0.132476
Bach2os	17.922	0.2517	0.391135	0.766312	0.443491	0.646299
Bad	156.558	-0.000633621	0.154189	-0.00449691	0.996412	0.998488
Bag1	1411.63	-0.00804369	0.0610739	-0.130818	0.895919	0.949353
Bag2	87.2657	0.368132	0.185865	1.97536	0.0482277	0.138959
Bag3	161.941	0.0264919	0.142829	0.187622	0.851173	0.92674
Bag4	952.048	0.195996	0.0706718	2.7733	0.00554903	0.0252321
Bag5	243.468	0.272291	0.125976	2.16093	0.0307009	0.0988593
Bag6	3727.39	-0.143724	0.055683	-2.58111	0.00984819	0.0401227
Bahcc1	752.638	0.713189	0.0935317	7.62135	2.51031e-14	1.36532e-12
Bahd1	554.894	0.724741	0.103718	6.99133	2.72287e-12	1.10001e-10
Baiap2	1125.54	0.522484	0.0826643	6.32328	2.5607e-10	7.36715e-09
Baiap2l1	150.815	0.733046	0.174242	4.25712	2.07078e-05	0.000206434
Baiap2l2	34.6573	0.695833	0.293569	2.40965	0.015968	0.0590248
Baiap3	175.502	0.0997464	0.139698	0.717768	0.4729	0.670803
Bak1	750.133	-0.0687431	0.0826914	-0.833122	0.404776	0.612677
Bambi	75.0431	0.6061	0.204592	2.97659	0.00291472	0.0148426
Bambi-ps1	7.766	-0.0711587	0.425903	-0.0945922	0.924639	NA
Banf1	1737.3	-0.149006	0.0670397	-2.223	0.0262159	0.0877208
Banp	250.218	-0.578451	0.116008	-4.98635	6.15317e-07	8.84336e-06
Bap1	1367.11	-0.0859327	0.0593952	-1.44698	0.147902	0.316797
Bard1	570.722	-0.213978	0.0842459	-2.54084	0.0110586	0.0441311
Barhl1	5.97308	0.0337054	0.430624	0.140881	0.887964	NA
Barx1	9.08662	-0.477043	0.4075	-1.15988	0.246097	NA
Barx2	4.39052	0.183064	0.427254	0.53789	0.590653	NA
Basp1	1969.42	0.0051643	0.0925125	0.0562267	0.955161	0.977321
Batf2	50.7414	-0.164666	0.245255	-0.673908	0.50037	0.69466
Batf3	40.5168	0.515116	0.262343	1.98506	0.0471377	0.136663
Bax	862.006	-0.180306	0.0848737	-2.12503	0.0335842	0.105928
Baz1a	861.672	-0.141321	0.0747149	-1.89104	0.0586187	0.16106
Baz1b	2110.89	-0.265757	0.0543557	-4.88967	1.01005e-06	1.38315e-05
Baz2a	4593.41	0.133208	0.0453263	2.93909	0.0032918	0.0163443
Baz2b	154.687	-0.327762	0.163839	-2.0036	0.0451128	0.132036
BB218582	4.23096	0.354467	0.431594	0.887054	0.37505	NA
Bbc3	933.461	0.853422	0.0791055	10.7873	3.95417e-27	1.01438e-24
Bbip1	127.996	0.19696	0.163903	1.20927	0.22656	0.423
Bbof1	261.243	0.459984	0.139705	3.31757	0.000908033	0.00564249
[truncated: 15,810 more rows]

## Sheet: 2hr DEGs
Gene	baseMean	log2FoldChange	lfcSE	stat	pvalue	padj
Fosb	112.316	3.52268	0.245181	13.1609	1.4723e-39	1.19271e-36
Cyp46a1	114.575	2.53679	0.262024	9.21055	3.24449e-20	3.78327e-18
Hrh3	99.802	2.52245	0.239662	10.191	2.1748e-24	3.84765e-22
Gpr3	88.0227	2.52085	0.233011	10.4537	1.40874e-25	3.09763e-23
Fam212a	81.9881	2.3158	0.242703	9.29619	1.45566e-20	1.80689e-18
Celf3	163.383	2.28949	0.264491	8.28582	1.17301e-16	9.07284e-15
Slc2a4	176.817	2.24253	0.181978	12.1639	4.83667e-34	2.40149e-31
Sema4c	464.017	2.23873	0.128822	17.2982	4.85572e-67	1.86848e-63
Cdc42ep2	54.3553	2.23585	0.276417	7.76764	7.99598e-15	4.77031e-13
Ache	95.1345	2.2314	0.275412	7.74419	9.61951e-15	5.67293e-13
Sox8	123.489	2.14713	0.216192	9.78056	1.36451e-22	2.00024e-20
Sept5	99.2386	2.11993	0.287518	6.96089	3.38118e-12	1.34827e-10
Lin7b	222.252	2.1001	0.165093	12.6251	1.53614e-36	8.4444e-34
Plekhh3	305.074	2.09878	0.160067	13.0535	6.06894e-39	4.06144e-36
Fstl3	83.5482	2.04265	0.263185	7.64169	2.14381e-14	1.18696e-12
Rapgefl1	139.926	2.02494	0.212578	9.44352	3.60449e-21	4.66222e-19
Eno2	372.593	2.00922	0.144371	13.8773	8.70014e-44	8.9275e-41
Sema6b	401.693	1.99882	0.149853	13.3092	2.04777e-40	1.85407e-37
Map3k21	85.2117	1.99783	0.297973	6.60728	3.9145e-11	1.29134e-09
Icam5	83.9093	1.99026	0.224764	8.72404	2.68448e-18	2.61516e-16
Bmf	532.303	1.9763	0.114302	17.2522	1.07697e-66	3.31534e-63
Tcp11l2	196.74	1.9738	0.164546	11.925	8.77058e-33	3.74991e-30
Rab3a	277.696	1.96654	0.143344	13.6693	1.54819e-42	1.48936e-39
Rnf122	67.9846	1.89877	0.254802	7.35067	1.97211e-13	9.54551e-12
Sh2d3c	262.538	1.84875	0.140253	13.1362	2.04165e-39	1.42841e-36
Adamts15	140.372	1.84721	0.201524	9.0998	9.05e-20	1.0094e-17
Prss57	56.4603	1.84575	0.266333	6.79952	1.04967e-11	3.82855e-10
Kiss1r	72.3499	1.83849	0.282494	6.44763	1.13613e-10	3.48353e-09
Derl3	337.893	1.83089	0.168618	10.8418	2.18036e-27	5.68815e-25
Fos	340.721	1.82927	0.140255	13.0146	1.01008e-38	6.47799e-36
Zfp703	61.1468	1.81635	0.288111	6.22078	4.94705e-10	1.35249e-08
Mturn	301.912	1.81197	0.140216	12.8854	5.44197e-38	3.22165e-35
Gprin2	216.464	1.81189	0.158472	11.38	5.26274e-30	1.841e-27
Per2	268.798	1.8083	0.177764	10.1556	3.12739e-24	5.40863e-22
6430548M08Rik	270.723	1.80368	0.189294	9.50608	1.97979e-21	2.64981e-19
C2cd4c	69.5419	1.79476	0.248585	7.10459	1.20679e-12	5.1885e-11
Hspa1a	108.984	1.79197	0.220575	8.0518	8.15838e-16	5.60598e-14
Hcn3	218.743	1.79072	0.170968	10.4472	1.50966e-25	3.27278e-23
Abcb9	112.085	1.79052	0.257197	6.9064	4.97093e-12	1.93213e-10
Ggn	73.0518	1.78291	0.243728	7.22532	4.99919e-13	2.26316e-11
Ago4	67.7317	1.76843	0.254278	6.87238	6.31413e-12	2.40562e-10
Adra2b	64.529	1.75782	0.256226	6.77933	1.20731e-11	4.38276e-10
C2cd2l	475.64	1.74147	0.119826	14.5186	9.24443e-48	1.09454e-44
Ankrd34b	85.3527	1.7406	0.274488	6.30999	2.79052e-10	7.98357e-09
Dusp10	69.3853	1.72222	0.241264	7.05846	1.68356e-12	7.09955e-11
Gm45619	80.0795	1.69953	0.233406	7.22774	4.91108e-13	2.22983e-11
Clip2	435.087	1.69081	0.150083	11.2681	1.88691e-29	5.92721e-27
Mxd1	670.849	1.6755	0.0986679	16.9702	1.36433e-64	3.49996e-61
Per1	1298.23	1.66959	0.077446	21.5508	5.20137e-103	8.00595e-99
Aqp11	89.0512	1.65239	0.216244	7.58998	3.19967e-14	1.722e-12
Slc25a29	94.5594	1.64459	0.208732	7.8231	5.15361e-15	3.19856e-13
Fam222a	321.817	1.64325	0.145528	11.2772	1.6998e-29	5.45068e-27
Spns2	164.447	1.63355	0.16276	9.99689	1.57252e-23	2.57491e-21
Mapk15	144.577	1.62548	0.177194	9.1355	6.51041e-20	7.31447e-18
Arhgap20	86.4244	1.62254	0.247724	6.53344	6.42751e-11	2.04829e-09
Cbx4	57.7097	1.61557	0.290617	5.54423	2.95254e-08	5.65242e-07
Il17ra	806.527	1.58002	0.0878206	17.9849	2.55939e-72	1.96971e-68
Rtn4rl1	99.3737	1.57764	0.225983	6.96523	3.27857e-12	1.31074e-10
Trim62	151.108	1.57466	0.195565	8.04396	8.69795e-16	5.92384e-14
Bcan	98.6981	1.57435	0.257679	6.11421	9.7036e-10	2.4893e-08
Nptx1	64.5934	1.56532	0.264493	5.87904	4.12657e-09	9.50842e-08
Unc5a	248.79	1.56399	0.206549	7.62462	2.44763e-14	1.33595e-12
Mast3	1521.52	1.5595	0.0970376	16.0707	4.09242e-58	6.29905e-55
Celsr3	1315.57	1.55893	0.105527	14.7784	2.01796e-49	2.58837e-46
Mex3b	227.434	1.55689	0.154781	10.047	9.47154e-24	1.56759e-21
Dchs1	60.1373	1.55608	0.281827	5.52423	3.30943e-08	6.25782e-07
Cdk5r1	91.3112	1.54692	0.222706	6.91387	4.71605e-12	1.84237e-10
Inafm2	110.859	1.53623	0.199588	7.67403	1.66675e-14	9.39729e-13
Tbc1d30	89.4594	1.53554	0.216834	7.05458	1.73125e-12	7.26087e-11
Cacna1h	360.303	1.52996	0.149895	10.2209	1.59821e-24	2.89407e-22
Dact3	1136.22	1.52851	0.0912178	16.7646	4.42987e-63	8.52307e-60
Fam214b	297.485	1.52605	0.126006	12.0946	1.12852e-33	5.42817e-31
Gpr155	141.448	1.52533	0.191332	7.96877	1.60267e-15	1.06329e-13
Ccng2	255.118	1.4983	0.140514	10.6514	1.71781e-26	4.33453e-24
Il12rb1	62.048	1.49589	0.235437	6.28912	3.19274e-10	9.00048e-09
Rhpn1	220.718	1.4917	0.176412	8.46651	2.52855e-17	2.10375e-15
9330160F10Rik	168.059	1.49049	0.172498	8.62759	6.26576e-18	5.775e-16
Epha10	76.6278	1.48631	0.287347	5.22387	1.75224e-07	2.86008e-06
Magee1	194.4	1.4832	0.166792	8.8928	5.95878e-19	6.24894e-17
Cdk5r2	83.3257	1.47163	0.27651	5.35051	8.7707e-08	1.52202e-06
Sh2b2	204.839	1.46927	0.171268	8.58606	8.99995e-18	8.05391e-16
Agap2	263.812	1.46438	0.160321	9.142	6.13096e-20	6.93881e-18
Zfp78	76.8345	1.46136	0.232207	6.27149	3.57599e-10	9.98942e-09
Lmtk3	661.192	1.44728	0.109617	13.2032	8.41366e-40	7.19462e-37
Zbtb42	186.079	1.44171	0.189058	7.63145	2.32128e-14	1.27604e-12
Gdf11	91.6273	1.44076	0.205942	6.97471	3.06492e-12	1.23173e-10
Usp2	311.572	1.43838	0.126978	11.3231	1.00874e-29	3.37534e-27
Xkr7	148.441	1.43636	0.209221	6.89579	5.35647e-12	2.07153e-10
Rasl11b	84.8555	1.42908	0.204682	6.94606	3.75617e-12	1.48625e-10
Carmil3	181.067	1.42667	0.196622	7.28252	3.27647e-13	1.52868e-11
Egr1	1969.06	1.42597	0.138412	10.3027	6.84786e-25	1.33421e-22
Ccdc96	50.6708	1.42221	0.271923	5.23162	1.68035e-07	2.75736e-06
Frat1	114.418	1.41948	0.188849	7.49926	6.41767e-14	3.24937e-12
Gpr153	355.788	1.41771	0.13591	10.4383	1.65817e-25	3.49624e-23
Rora	94.0047	1.40857	0.210063	6.69396	2.17214e-11	7.41323e-10
Fbxo41	99.5477	1.40615	0.209811	6.69647	2.13512e-11	7.30307e-10
Oaf	81.0954	1.40331	0.23368	5.99642	2.01714e-09	4.88941e-08
Gm20481	50.5086	1.40202	0.277792	5.03723	4.72327e-07	6.99043e-06
Nxph3	85.3755	1.39965	0.218615	6.37893	1.78328e-10	5.25829e-09
Map3k14	173.862	1.39609	0.160131	8.71279	2.96479e-18	2.81691e-16
Pnmal2	91.2953	1.39436	0.228557	6.07472	1.24202e-09	3.10847e-08
Cbln1	76.7999	1.3941	0.218508	6.34731	2.19112e-10	6.37536e-09
Egr4	133.988	1.38892	0.202181	6.85481	7.14062e-12	2.70045e-10
Nol4l	836.803	1.38263	0.117903	11.7363	8.30688e-32	3.41117e-29
Cpne7	97.942	1.38258	0.227134	6.0987	1.06937e-09	2.70719e-08
Chrm4	66.3099	1.37363	0.226379	6.03304	1.609e-09	3.95619e-08
Cry2	984.948	1.37303	0.0916778	14.9758	1.05752e-50	1.47975e-47
Mak	76.3442	1.35718	0.240026	5.65904	1.52226e-08	3.08298e-07
Psd	183.286	1.35379	0.162193	8.34861	6.90706e-17	5.53716e-15
Trim36	74.0891	1.35348	0.223822	6.03394	1.60009e-09	3.94057e-08
Bcorl1	361.463	1.34758	0.13137	10.2683	9.78951e-25	1.86025e-22
Frat2	268.815	1.34691	0.120606	11.1535	6.88678e-29	2.03849e-26
Fam46c	128.627	1.33725	0.177726	7.51421	5.7254e-14	2.93751e-12
Rab11fip5	898.845	1.33566	0.0926026	14.426	3.55277e-47	3.90602e-44
Fchsd1	363.281	1.32875	0.116968	11.3542	7.06567e-30	2.41677e-27
Slco4a1	327.395	1.32733	0.125528	10.5597	4.5797e-26	1.08447e-23
Mpp2	209.171	1.32643	0.156315	8.48832	2.09646e-17	1.77301e-15
Gnb5	115.427	1.32628	0.1812	7.30028	2.87167e-13	1.35585e-11
Peli3	58.0762	1.3245	0.266315	4.97955	6.37339e-07	9.12551e-06
Acap3	1542.35	1.31928	0.0757128	17.4305	4.84072e-68	2.48361e-64
Plag1	108.728	1.31902	0.183992	7.14343	9.1032e-13	4.0148e-11
Rem2	68.1932	1.31288	0.256117	5.14883	2.62116e-07	4.09177e-06
Borcs6	320.11	1.31243	0.123299	10.6424	1.89292e-26	4.69932e-24
Lrrc73	73.8375	1.30246	0.230211	5.66979	1.42975e-08	2.91479e-07
Strip2	114.431	1.30098	0.211126	6.18208	6.32606e-10	1.67881e-08
Ing2	459.345	1.2991	0.102014	12.7318	3.93616e-37	2.2439e-34
Xkr8	319.676	1.29702	0.125011	10.3745	3.23966e-25	6.47596e-23
Metrnl	88.6993	1.29607	0.239806	5.46188	4.71116e-08	8.62238e-07
Apc2	75.9286	1.28254	0.249264	5.13033	2.89234e-07	4.46977e-06
Disp2	67.6057	1.28092	0.286884	4.57096	4.85485e-06	5.72173e-05
Tle2	85.3941	1.27848	0.220139	5.79377	6.88243e-09	1.51335e-07
Fhdc1	77.9609	1.26935	0.235463	5.41971	5.96965e-08	1.07345e-06
D430019H16Rik	113.803	1.2683	0.2294	5.60957	2.02827e-08	4.02827e-07
Lrrc3	198.248	1.26642	0.168035	7.54671	4.46375e-14	2.33694e-12
Mxra8	208.363	1.25805	0.151894	8.29186	1.11492e-16	8.66712e-15
Hic1	76.02	1.25802	0.257396	4.87663	1.07911e-06	1.46729e-05
Cntnap1	57.4574	1.25019	0.269727	4.66068	3.15167e-06	3.8623e-05
Sstr2	54.7058	1.24799	0.259193	4.81787	1.45101e-06	1.91569e-05
Efna3	365.305	1.2477	0.140561	8.89263	5.96799e-19	6.24894e-17
Gm15998	189.515	1.24066	0.17277	7.20251	5.91135e-13	2.66826e-11
Fgfrl1	372.954	1.23917	0.118172	10.4989	8.7373e-26	1.94905e-23
Mycl	139.689	1.23832	0.170862	7.24713	4.25702e-13	1.95594e-11
Stambpl1	81.5906	1.23586	0.21093	5.85977	4.63509e-09	1.05538e-07
Ss18l1	201.028	1.23406	0.135829	9.07327	1.15499e-19	1.26983e-17
Gm47512	85.3971	1.2332	0.213399	5.7874	7.14862e-09	1.5674e-07
Foxo6	134.822	1.23163	0.168184	7.29672	2.94857e-13	1.3879e-11
Kcng1	80.7442	1.23022	0.241143	5.14447	2.68279e-07	4.17528e-06
Sertad3	321.505	1.23002	0.117783	10.4408	1.61371e-25	3.44976e-23
Pitpnm1	439.563	1.22833	0.126926	9.68174	3.60525e-22	5.2351e-20
D930015M05Rik	114.199	1.22739	0.186938	6.56044	5.36494e-11	1.73847e-09
Mblac2	64.8952	1.22573	0.258813	4.77129	1.83051e-06	2.33995e-05
Zfp69	110.925	1.22382	0.182015	6.71193	1.92071e-11	6.61376e-10
Spsb2	165.819	1.21914	0.162384	7.51335	5.76341e-14	2.94719e-12
Col1a1	52.3513	1.21664	0.264483	4.59283	4.37275e-06	5.20134e-05
Tcf19	604.122	1.21615	0.10088	12.0636	1.64534e-33	7.67425e-31
Fam161b	142.755	1.21553	0.16393	7.41672	1.20056e-13	5.94183e-12
Izumo4	98.7386	1.21067	0.194541	6.21765	5.04654e-10	1.37724e-08
Wnt9a	71.1654	1.20943	0.22873	5.28902	1.22973e-07	2.0938e-06
Fgf11	141.727	1.20677	0.185101	6.53633	6.30472e-11	2.01332e-09
Kctd11	93.4075	1.20636	0.197026	6.10531	1.02602e-09	2.61466e-08
Cited4	105.337	1.20591	0.2209	5.47148	4.46296e-08	8.22682e-07
Sec11c	477.683	1.19979	0.118812	10.108	5.09235e-24	8.61334e-22
Hspa1b	287.346	1.18636	0.153689	7.72916	1.08256e-14	6.27516e-13
Ppp1r16b	136.932	1.186	0.234556	5.12936	2.90727e-07	4.48384e-06
Mpp3	97.5519	1.18499	0.207901	5.6952	1.23226e-08	2.55964e-07
Cygb	58.5695	1.18478	0.278663	4.32276	1.54089e-05	0.000158963
Tmem151a	123.133	1.18243	0.174522	6.76077	1.37261e-11	4.8905e-10
Cfap69	120.336	1.17949	0.196029	6.0541	1.41206e-09	3.51689e-08
Sema6c	902.08	1.17604	0.0907482	12.9607	2.04425e-38	1.25861e-35
Rell2	177.632	1.17454	0.152813	7.69102	1.45962e-14	8.25972e-13
Ccdc184	60.1081	1.16968	0.273432	4.33766	1.44009e-05	0.000149366
Lrp4	286.124	1.16662	0.14318	8.14541	3.77983e-16	2.71865e-14
Hid1	275.634	1.16238	0.140317	8.29584	1.07822e-16	8.50342e-15
Evi5l	380.953	1.1607	0.144662	8.05431	7.99301e-16	5.51697e-14
Sh2d5	83.5883	1.16016	0.240401	4.83834	1.3093e-06	1.74937e-05
Lhfpl4	100.877	1.15745	0.225115	5.16794	2.36684e-07	3.74413e-06
Amigo1	140.628	1.15357	0.161549	7.13229	9.87158e-13	4.30435e-11
Fam219aos	96.7042	1.15332	0.23987	4.8824	1.04801e-06	1.43005e-05
Gm44832	261.532	1.15277	0.148129	7.79706	6.33637e-15	3.83974e-13
Tspyl4	194.835	1.1522	0.155657	7.41256	1.23884e-13	6.11163e-12
Hapln4	157.403	1.15011	0.198657	5.79164	6.97023e-09	1.53047e-07
Kcnc3	1073.86	1.14858	0.159973	7.19085	6.43899e-13	2.89792e-11
Casz1	613.079	1.14712	0.17938	6.4033	1.52053e-10	4.55329e-09
Slc26a11	113.638	1.14366	0.20106	5.68837	1.28257e-08	2.64985e-07
Kcnh4	95.6589	1.14055	0.199089	5.72112	1.05823e-08	2.21911e-07
Lzts3	488.255	1.13634	0.110641	10.2719	9.4318e-25	1.81468e-22
Ppfia3	337.139	1.13629	0.138203	8.23118	1.85377e-16	1.41254e-14
Prr36	83.1243	1.13597	0.214975	5.2752	1.32612e-07	2.23567e-06
Tmem158	117.127	1.13458	0.198084	5.76312	8.25725e-09	1.7856e-07
Mylip	86.3638	1.1345	0.213349	5.33989	9.30036e-08	1.60664e-06
Ero1lb	105.085	1.13287	0.216584	5.25122	1.51091e-07	2.50333e-06
Wnk4	77.6845	1.13118	0.355428	3.21609	0.0012995	0.00764017
Kremen2	78.9428	1.12887	0.212727	5.29057	1.21939e-07	2.0808e-06
Rita1	449.683	1.12839	0.0926403	12.1778	4.08078e-34	2.09371e-31
Gpsm1	372.489	1.12715	0.122356	9.22366	2.87128e-20	3.37365e-18
Tead3	339.934	1.12444	0.127744	8.80802	1.27371e-18	1.29834e-16
Armc7	197.755	1.12355	0.133674	8.3949	4.663e-17	3.81771e-15
Wfs1	377.06	1.11952	0.121771	9.20335	3.4696e-20	4.01534e-18
Dact1	276.132	1.11847	0.117353	9.52613	1.63252e-21	2.2237e-19
Plekhg6	79.7505	1.1155	0.234203	4.78101	1.74418e-06	2.24656e-05
Orai2	92.0603	1.11441	0.244259	4.66339	3.11038e-06	3.82083e-05
Tmem86a	58.5555	1.11185	0.251267	4.46019	8.18887e-06	9.11374e-05
Gm29093	77.0867	1.11181	0.213614	5.19302	2.06914e-07	3.31407e-06
Armcx3	51.3216	1.10997	0.280386	4.03518	5.45593e-05	0.000485669
Tmem198	106.745	1.10495	0.187808	5.88641	3.94681e-09	9.12152e-08
Tmem102	156.51	1.10396	0.15425	7.1429	9.13815e-13	4.0187e-11
Zfp30	82.5303	1.10389	0.200455	5.50118	3.77247e-08	7.06398e-07
Mxd4	376.557	1.10378	0.146577	7.55475	4.19653e-14	2.22673e-12
Nfil3	146.297	1.10348	0.18595	5.95325	2.62875e-09	6.2441e-08
Extl1	179.65	1.10188	0.155649	7.06928	1.55744e-12	6.60389e-11
Rrad	88.9417	1.10099	0.234012	4.76972	1.84484e-06	2.35259e-05
Crb2	102.566	1.10028	0.222464	4.98667	6.14298e-07	8.84336e-06
Tns2	204.884	1.09957	0.146041	7.5177	5.57495e-14	2.87952e-12
Pcsk4	83.6641	1.09946	0.193507	5.65538	1.555e-08	3.14102e-07
Tmem159	59.3679	1.09693	0.246257	4.48914	7.15129e-06	8.08169e-05
Syne3	134.509	1.09535	0.198857	5.54279	2.9769e-08	5.69198e-07
Tigd5	151.416	1.09406	0.15887	6.88704	5.69649e-12	2.19201e-10
Agfg2	588.102	1.09371	0.0988429	11.0685	1.78416e-28	4.90388e-26
Arrdc2	387.935	1.09319	0.110958	9.84487	7.21342e-23	1.0993e-20
Elavl3	389.544	1.09239	0.222633	4.91226	9.00303e-07	1.24955e-05
Pou3f1	804.471	1.091	0.179543	6.10098	1.05422e-09	2.67765e-08
Fam219a	446.554	1.08981	0.127692	8.56731	1.05935e-17	9.42512e-16
Arhgap33	217.964	1.08764	0.185057	5.88168	4.06115e-09	9.37169e-08
Mn1	81.8851	1.08748	0.278921	3.90649	9.36467e-05	0.0007821
Peg3	2035.13	1.08006	0.0949125	11.3866	4.87865e-30	1.74633e-27
Rab43	57.9271	1.07956	0.26157	4.17543	2.97429e-05	0.00028382
Lgals8	272.533	1.07465	0.136085	7.91579	2.45695e-15	1.59567e-13
Gpc2	51.9397	1.07346	0.244472	4.38792	1.14441e-05	0.00012275
Cyth1	189.036	1.07284	0.164008	6.55644	5.51065e-11	1.7782e-09
Spred3	257.847	1.07237	0.146172	7.34571	2.04672e-13	9.84471e-12
Ifnlr1	50.0703	1.07219	0.249982	4.24867	2.15046e-05	0.000213273
Gm22877	112.823	1.06816	0.206727	5.21902	1.79877e-07	2.9267e-06
Ndrg4	782.712	1.06634	0.0950014	11.2407	2.574e-29	7.92379e-27
Rhof	255.136	1.06598	0.145998	7.31011	2.66914e-13	1.27193e-11
Nfkbie	144.6	1.06504	0.161851	6.58021	4.69789e-11	1.53199e-09
Tlx3	94.0449	1.06424	0.233127	4.59782	4.26929e-06	5.08614e-05
Mfsd12	445.036	1.05949	0.134224	7.90052	2.77744e-15	1.78872e-13
Ssh3	223.25	1.05942	0.153679	6.89217	5.49477e-12	2.11969e-10
Nxph4	100.401	1.05919	0.207387	5.07612	3.8522e-07	5.83791e-06
Slc18a3	60.6054	1.05546	0.244049	4.35105	1.35486e-05	0.000141192
Tspan33	132.714	1.05383	0.174078	6.05346	1.41766e-09	3.52513e-08
Hcn4	168.546	1.05343	0.212228	5.07362	3.90316e-07	5.90152e-06
Iffo2	462.661	1.05268	0.128486	8.19844	2.43527e-16	1.81959e-14
Tunar	75.7905	1.05168	0.222961	4.71341	2.43604e-06	3.04842e-05
Bmp8a	174.72	1.05128	0.17914	5.89453	3.75756e-09	8.7103e-08
4930474H06Rik	149.735	1.04596	0.169203	6.18417	6.24291e-10	1.66142e-08
Ppargc1b	187.915	1.04299	0.148924	7.01231	2.34416e-12	9.6217e-11
Gm42789	74.5023	1.04193	0.210384	4.94988	7.42594e-07	1.04959e-05
Rgs9bp	118.155	1.04021	0.183594	5.66732	1.45052e-08	2.95323e-07
Pllp	137.785	1.03858	0.183685	5.66522	1.46836e-08	2.98166e-07
Vwa5b2	74.3945	1.0377	0.243022	4.27128	1.94352e-05	0.000195011
Sp6	110.513	1.03554	0.212215	4.86183	1.16304e-06	1.57445e-05
Bcl9l	960.657	1.03513	0.170429	6.08131	1.19208e-09	2.98834e-08
Tob2	703.47	1.03502	0.0787026	13.1491	1.72289e-39	1.2628e-36
Pdk2	131.343	1.02908	0.176132	5.8616	4.58433e-09	1.04536e-07
Nrbp2	318.143	1.02742	0.13437	7.65068	1.99916e-14	1.11087e-12
Tmem50b	338.859	1.02574	0.112827	9.09302	9.63217e-20	1.06661e-17
N4bp2l1	60.2919	1.02488	0.276864	3.75927	0.000170409	0.00132271
Pfkfb2	273.894	1.02407	0.13405	7.65286	1.96563e-14	1.0962e-12
Flt1	105.137	1.02398	0.240701	4.37551	1.21151e-05	0.000129049
Kif5a	224.533	1.02184	0.142766	7.15297	8.49215e-13	3.76689e-11
BC022687	212.472	1.02145	0.152242	6.72951	1.70231e-11	5.95499e-10
Atg16l2	155.285	1.02137	0.164965	6.18763	6.10774e-10	1.62929e-08
Klhl25	329.871	1.01727	0.117533	8.65654	4.86293e-18	4.56403e-16
Rassf8	342.787	1.01651	0.124993	8.14171	3.89721e-16	2.7781e-14
Gm47205	108.939	1.01592	0.199024	5.13424	2.8329e-07	4.39114e-06
Arl4c	242.388	1.01067	0.133815	7.5615	3.98458e-14	2.12217e-12
Prrt4	55.9901	1.0082	0.247975	4.07148	4.67147e-05	0.000422961
Gm37249	71.2584	1.00749	0.23226	4.37651	1.20594e-05	0.000128634
Pgpep1	637.752	1.00606	0.0837369	12.0151	2.96033e-33	1.34016e-30
Kdm7a	425.037	1.00508	0.116666	8.62076	6.65087e-18	6.09346e-16
Mxi1	651.441	1.00507	0.0980955	10.2554	1.1195e-24	2.07606e-22
Hspa2	173.128	1.00454	0.159772	6.29216	3.13078e-10	8.87459e-09
Nipal3	411.3	1.00265	0.104679	9.58138	9.5757e-22	1.35219e-19
Fam102a	884.588	1.00212	0.106548	9.40754	5.07861e-21	6.51417e-19
Prdm14	62.1736	-1.03097	0.20061	-5.10491	3.30951e-07	5.06361e-06
Spry4	1814.6	-1.0419	0.172556	-6.03702	1.56985e-09	3.8723e-08
Alkbh1	344.82	-1.04745	0.10198	-10.2665	9.97586e-25	1.87254e-22
Serpinb9b	71.4375	-1.0609	0.240525	-4.39901	1.08748e-05	0.000117298
Gm21781	63.5602	-1.06095	0.276783	-3.82507	0.000130735	0.00105079
Dancr	60.8003	-1.09249	0.211396	-5.14561	2.66648e-07	4.1541e-06
Klf3	1067.74	-1.10272	0.0684581	-16.1058	2.32339e-58	3.97351e-55
Gm9947	70.9502	-1.11366	0.193292	-5.73269	9.88506e-09	2.10153e-07
H2-M6-ps	61.9202	-1.14304	0.202737	-5.60916	2.03312e-08	4.0327e-07
Gm37795	96.6819	-1.1544	0.186219	-6.17906	6.44852e-10	1.70836e-08
Mir17hg	225.708	-1.18172	0.134758	-8.75956	1.96023e-18	1.95921e-16
Foxd3	210.133	-1.22185	0.300668	-3.96749	7.26339e-05	0.000622831
Snhg15	121.963	-1.25119	0.17404	-7.17388	7.29038e-13	3.26202e-11
Inhbb	243.078	-1.38975	0.119679	-11.5873	4.7784e-31	1.79388e-28
Nlrp12	159.895	-1.6887	0.171053	-9.84556	7.16366e-23	1.0993e-20

## Sheet: 6hrs all genes
Gene	baseMean	log2FoldChange	lfcSE	stat	pvalue	padj
0610005C13Rik	72.2219	-0.617302	0.211214	-2.91306	0.003579	0.00805491
0610009B22Rik	177.729	-0.426662	0.149032	-2.8624	0.00420445	0.00933615
0610009E02Rik	119.664	0.529225	0.16305	3.24292	0.00118311	0.00290142
0610009O20Rik	300.791	-0.7017	0.110952	-6.32187	2.58424e-10	1.41217e-09
0610010F05Rik	207.438	0.118285	0.136525	0.866724	0.386093	0.485966
0610010K14Rik	5.42903	-0.0226463	0.432483	-0.0522876	0.9583	0.971313
0610012G03Rik	305.979	-0.249675	0.110076	-2.26853	0.0232968	0.0440439
0610030E20Rik	224.769	-0.657595	0.122925	-5.34658	8.96313e-08	3.79965e-07
0610037L13Rik	177.552	-0.785853	0.139253	-5.63533	1.74727e-08	7.95426e-08
0610038B21Rik	34.3152	0.2841	0.295833	0.957834	0.338147	0.437495
0610039K10Rik	146.17	-0.135381	0.151748	-0.892329	0.372217	0.472485
0610040B10Rik	6.40859	0.0452012	0.426411	0.107384	0.914484	0.939002
0610040F04Rik	100.893	-0.281815	0.197275	-1.43101	0.152428	0.22599
0610040J01Rik	11.0701	0.185566	0.405735	0.467499	0.640143	0.723094
1110002J07Rik	19.5614	-1.38116	0.357977	-3.79791	0.000145918	0.000416586
1110002L01Rik	252.598	-0.41495	0.120188	-3.4515	0.000557483	0.00144811
1110004E09Rik	369.658	-0.104296	0.104807	-0.995069	0.319703	0.417663
1110004F10Rik	928.201	-0.339355	0.0742406	-4.57104	4.85307e-06	1.6897e-05
1110006O24Rik	13.4371	-0.199276	0.374679	-0.529627	0.596371	0.68701
1110008F13Rik	1205.23	0.179653	0.0760102	2.36363	0.0180967	0.0351379
1110008L16Rik	220.536	-0.844508	0.125774	-6.7084	1.96767e-11	1.18827e-10
1110008P14Rik	571.338	0.868457	0.0888195	9.77724	1.40999e-22	1.90966e-21
1110012L19Rik	79.5276	-0.54182	0.203951	-2.65178	0.00800696	0.0168056
1110018N20Rik	7.72148	1.31259	0.424573	2.87627	0.00402407	0.00897153
1110019D14Rik	17.3102	-0.400679	0.382415	-1.05271	0.292473	0.388729
1110032A03Rik	100.139	-0.620872	0.189463	-3.27372	0.0010614	0.00262973
1110034G24Rik	31.5021	-1.3017	0.292015	-4.40046	1.08021e-05	3.6113e-05
1110035H17Rik	182.826	0.263455	0.145423	1.81168	0.0700363	0.116112
1110038B12Rik	384.083	-1.22256	0.118485	-10.308	6.4805e-25	1.00553e-23
1110038F14Rik	326.628	-0.572532	0.108903	-5.25544	1.47668e-07	6.10452e-07
1110046J04Rik	105.225	-0.241073	0.181592	-1.32899	0.183851	0.264241
1110051M20Rik	374.643	-0.417303	0.0982298	-4.24806	2.1563e-05	6.9417e-05
1110059E24Rik	283.198	-0.050281	0.121826	-0.412858	0.679711	0.755475
1110059G10Rik	81.9002	-0.184887	0.203189	-0.910397	0.362613	0.46289
1110065P20Rik	508.129	-0.140528	0.118131	-1.18965	0.234183	0.324029
1190002N15Rik	562.961	0.492811	0.111091	4.43612	9.15957e-06	3.09062e-05
1190007I07Rik	64.1372	-0.498899	0.207595	-2.39956	0.0164147	0.0321878
1190028D05Rik	17.9402	-1.02133	0.367018	-2.76449	0.00570118	0.0123189
1300002E11Rik	75.1448	0.246337	0.218506	1.12549	0.260381	0.353304
1300017J02Rik	8.00462	0.0960477	0.418233	0.226707	0.820652	0.869145
1500002C15Rik	317.663	-0.157347	0.112582	-1.39779	0.162177	0.237498
1500002F19Rik	44.8224	-0.233681	0.253987	-0.919397	0.357888	0.457646
1500004A13Rik	537.46	-0.39038	0.101499	-3.84539	0.00012036	0.000348591
1500009L16Rik	189.211	0.842166	0.138038	6.09749	1.07748e-09	5.55231e-09
1500011B03Rik	83.1307	-0.784018	0.199029	-3.93298	8.39008e-05	0.000248907
1500011K16Rik	62.6837	-0.74625	0.233008	-3.19179	0.00141394	0.00341853
1500015A07Rik	123.497	-0.102041	0.161749	-0.630555	0.528332	0.624771
1520401A03Rik	4.46792	0.112041	0.428147	0.251333	0.801556	0.854933
1600002K03Rik	35.7715	-0.5826	0.275826	-2.10259	0.0355015	0.0640704
1600012H06Rik	958.725	0.0654389	0.0756679	0.864871	0.38711	0.48697
1600014C10Rik	68.7658	-0.356775	0.214635	-1.65814	0.0972882	0.154133
1600020E01Rik	191.326	-1.38577	0.144232	-9.58747	9.02722e-22	1.16836e-20
1700001C19Rik	10.3152	0.0416029	0.413304	0.100499	0.919948	0.942764
1700001G11Rik	75.2814	-0.1191	0.214376	-0.555829	0.578328	0.670711
1700001G17Rik	4.49	0.264223	0.433564	0.634592	0.525694	0.622181
1700001K19Rik	12.2851	0.904286	0.402934	2.30296	0.0212809	0.0406424
1700001L05Rik	476.208	1.45856	0.133436	10.9212	9.12417e-28	1.65978e-26
1700001O22Rik	8.0247	0.213601	0.408427	0.505368	0.613301	0.701158
1700003D09Rik	11.4953	1.65109	0.408171	3.84124	0.000122412	0.000353845
1700003E16Rik	25.4186	1.77107	0.319644	5.36862	7.93434e-08	3.3756e-07
1700003F12Rik	19.2015	0.29634	0.330846	0.896207	0.370142	0.470477
1700003M07Rik	6.50793	-0.131274	0.430581	-0.296811	0.766611	0.827279
1700006J14Rik	67.1927	-0.0117112	0.295697	-0.0430064	0.965696	0.976277
1700007J10Rik	266.869	0.352366	0.123746	2.8475	0.00440647	0.00974117
1700007K13Rik	116.112	-0.0538565	0.184652	-0.291629	0.77057	0.830394
1700007L15Rik	31.285	-0.0929011	0.297125	-0.314015	0.75351	0.816902
1700008A23Rik	5.63577	1.26144	0.431288	2.77187	0.00557351	0.0120664
1700008J07Rik	64.2608	-1.37994	0.222883	-6.14918	7.78826e-10	4.07705e-09
1700008O03Rik	23.7545	0.0322616	0.330243	0.0975838	0.922263	0.944321
1700010I14Rik	6.8429	0.232488	0.431988	0.558082	0.576789	0.669624
1700014D04Rik	12.6792	1.14237	0.379212	2.92105	0.00348855	0.00786824
1700016A09Rik	22.8508	0.227067	0.320161	0.703136	0.481971	0.581348
1700016B15Rik	28.4885	0.260606	0.310634	0.840618	0.400562	0.500411
1700016D08Rik	16.7057	-0.906202	0.359993	-2.49364	0.012644	0.0254668
1700016J18Rik	15.4722	0.604529	0.357742	1.68724	0.0915578	0.146486
1700016K19Rik	10.7511	0.298562	0.391464	0.750356	0.45304	0.55326
1700016P03Rik	88.7565	0.369839	0.200712	1.84304	0.0653236	0.109255
1700017B05Rik	866.483	0.241735	0.0727907	3.32104	0.00089684	0.00225336
1700018A23Rik	287.448	-0.171643	0.113086	-1.51768	0.129095	0.196298
1700018B08Rik	23.0426	0.31976	0.33974	0.930741	0.351988	0.451495
1700018L02Rik	57.2848	-0.0172203	0.238422	-0.0726717	0.942067	0.958976
1700018M17Rik	80.5142	0.310315	0.198843	1.56271	0.11812	0.181894
1700019A02Rik	7.43591	-0.540612	0.416309	-1.25873	0.208129	0.293823
1700019A23Rik	9.1031	-0.557197	0.405537	-1.33106	0.183171	0.263454
1700019D03Rik	274.644	-1.31364	0.13054	-10.0451	9.65584e-24	1.40721e-22
1700020D05Rik	10.2554	0.359825	0.397134	0.889962	0.373486	0.473613
1700020G17Rik	38.4181	0.0748198	0.256009	0.291453	0.770705	0.830488
1700020I14Rik	840.57	-0.0718265	0.0736889	-0.974695	0.329711	0.428578
1700020L24Rik	29.0399	0.700613	0.287003	2.41329	0.0158094	0.0311518
1700021F05Rik	165.173	-0.00996617	0.141247	-0.0706996	0.943637	0.960354
1700021J08Rik	192.978	1.42737	0.165107	8.63104	6.0798e-18	6.10001e-17
1700022I11Rik	1504.84	-0.170947	0.0921369	-1.85535	0.0635468	0.106765
1700022N22Rik	4.22395	0.515791	0.433658	1.15388	0.24855	0.339762
1700023F06Rik	14.0841	-0.0711791	0.378515	-0.184965	0.853256	0.894651
1700025G04Rik	121.207	1.44615	0.180437	7.98619	1.39169e-15	1.17351e-14
1700027A07Rik	25.9377	0.631903	0.300962	2.08628	0.0369533	0.0664012
1700027J19Rik	57.265	0.275005	0.233967	1.17398	0.240404	0.330811
1700028B04Rik	4.40526	-0.323663	0.432433	-0.715661	0.4742	0.573907
1700028E10Rik	4.12109	-0.509266	0.43346	-1.13764	0.255273	0.3473
1700029I15Rik	221.893	1.33915	0.144528	9.25233	2.19654e-20	2.5668e-19
1700029J07Rik	4.57609	0.127081	0.433788	0.297404	0.766158	0.82694
1700029P11Rik	84.1597	0.0361762	0.189545	0.190995	0.84853	0.890861
1700030C10Rik	186.293	-0.646369	0.156452	-4.12937	3.63754e-05	0.000113791
1700030C12Rik	67.7988	-0.0605045	0.247766	-0.245358	0.80618	0.858071
1700030F04Rik	27.2123	-0.196868	0.321513	-0.614554	0.538849	0.634471
1700030J22Rik	70.5019	1.01011	0.212838	4.73801	2.15831e-06	7.87167e-06
1700030K09Rik	583.862	-0.585396	0.0858636	-6.81652	9.32739e-12	5.77779e-11
1700030M09Rik	11.4978	0.819885	0.40851	1.99889	0.0456202	0.0799577
1700034H15Rik	276.121	-0.183504	0.114716	-1.59935	0.109744	0.170886
1700034P13Rik	148.513	0.106483	0.144269	0.738417	0.460261	0.560234
1700037C18Rik	205.692	0.168016	0.127806	1.31433	0.188736	0.270236
1700037F24Rik	11.9332	-1.78681	0.398651	-4.19519	2.72643e-05	8.6752e-05
1700037H04Rik	1640.45	0.518663	0.0588422	8.81458	1.20133e-18	1.25481e-17
1700039I01Rik	5.06018	-1.19511	0.433052	-2.46406	0.0137374	0.0274455
1700040L08Rik	50.048	-0.73283	0.245873	-2.9668	0.0030092	0.00687768
1700042O10Rik	5.77877	-1.53124	0.430827	-3.18161	0.00146461	0.00353001
1700047A11Rik	15.443	0.767693	0.370727	2.08531	0.0370415	0.0665529
1700047I17Rik2	6.82546	1.15935	0.43126	2.84815	0.00439744	0.00972512
1700051A21Rik	26.0676	0.544249	0.348668	1.56738	0.117026	0.180427
1700051O22Rik	58.8142	0.307025	0.231595	1.32687	0.18455	0.265028
1700052K11Rik	69.974	0.527398	0.208092	2.53453	0.0112599	0.0229265
1700055D18Rik	22.1337	0.30084	0.331709	0.911338	0.362117	0.462357
1700056E22Rik	5.40528	0.265798	0.433742	0.643647	0.519804	0.617064
1700056N10Rik	4.60011	-0.144858	0.433587	-0.314663	0.753018	0.816667
1700058P15Rik	18.1871	-0.261846	0.352931	-0.737543	0.460793	0.560613
1700060J05Rik	99.5508	0.0121391	0.199678	0.0607447	0.951563	0.966046
1700061E17Rik	5.71647	0.160613	0.433633	0.370408	0.711079	0.781559
1700061G19Rik	251.168	-1.15856	0.124448	-9.29417	1.48352e-20	1.76369e-19
1700061H18Rik	5.20549	-0.0673335	0.432961	-0.158172	0.874321	0.909934
1700063H04Rik	4.04612	-0.591597	0.432528	-1.26699	0.20516	0.290368
1700065D16Rik	33.3027	0.361383	0.291432	1.24325	0.213776	0.300223
1700066B19Rik	24.8703	0.343048	0.321412	1.07068	0.284312	0.37973
1700066M21Rik	135.08	0.407877	0.171289	2.38108	0.0172618	0.0337116
1700067K01Rik	19.4034	-0.739816	0.359979	-2.0175	0.0436434	0.0768484
1700069B07Rik	39.8864	0.13232	0.262455	0.504687	0.613778	0.701549
1700071M16Rik	17.3463	-0.275733	0.377044	-0.751844	0.452145	0.552318
1700081N11Rik	34.0815	-0.500449	0.280288	-1.78169	0.0748005	0.123014
1700084C06Rik	240.585	-0.591127	0.129112	-4.57692	4.71867e-06	1.64484e-05
1700084E18Rik	20.5565	0.460527	0.334503	1.38491	0.16608	0.242247
1700086O06Rik	69.8267	-0.51486	0.207272	-2.48287	0.013033	0.0261821
1700086P04Rik	7.27283	0.517521	0.423278	1.21678	0.223686	0.311733
1700088E04Rik	280.749	0.978209	0.112207	8.71115	3.00818e-18	3.07359e-17
1700094J05Rik	229.592	-0.480951	0.122997	-3.90866	9.28081e-05	0.000273374
1700096K18Rik	22.2654	-0.500848	0.337546	-1.49359	0.135283	0.204556
1700097N02Rik	27.438	-0.0496854	0.319186	-0.153015	0.878386	0.912916
1700099I09Rik	5.6567	0.624785	0.431424	1.38622	0.165679	0.241831
1700101I11Rik	43.757	1.02494	0.266467	3.83996	0.000123054	0.000355539
1700102P08Rik	11.4396	-0.177336	0.385736	-0.461881	0.644166	0.726303
1700105P06Rik	208.77	-0.187168	0.13481	-1.38761	0.165255	0.24133
1700108F19Rik	15.965	-0.831827	0.380233	-2.2125	0.026932	0.050087
1700108N11Rik	8.76875	0.0619354	0.416869	0.155081	0.876757	0.911723
1700109H08Rik	64.1074	-0.206089	0.220753	-0.934103	0.350251	0.449785
1700109K24Rik	12.7605	0.463584	0.377834	1.2146	0.224519	0.312625
1700110K17Rik	27.3886	0.294337	0.30089	0.981131	0.326528	0.42527
1700113A16Rik	83.9544	0.582031	0.207423	2.80725	0.00499669	0.0109239
1700120B22Rik	153.964	-0.039017	0.148964	-0.261985	0.793333	0.848557
1700120C14Rik	111.59	-0.532682	0.16578	-3.21187	0.00131875	0.00320755
1700120K04Rik	6.56689	0.815738	0.424886	1.89333	0.0583145	0.0989988
1700123M08Rik	4.26867	0.164482	0.42974	0.402946	0.686988	0.761424
1700123O20Rik	386.706	-0.36162	0.103052	-3.50837	0.000450865	0.00118884
1700124L16Rik	8.7205	0.667512	0.41529	1.60859	0.107706	0.168213
1700125H20Rik	4.40086	-0.328046	0.431598	-0.839075	0.401427	0.501298
1700126G02Rik	194.281	-0.598117	0.141372	-4.22885	2.34885e-05	7.53435e-05
1810008B01Rik	116.518	0.261757	0.173428	1.51059	0.130894	0.198728
1810010H24Rik	30.6728	0.0228221	0.285285	0.0796549	0.936512	0.954575
1810012K08Rik	134.8	-0.905272	0.161309	-5.60505	2.08201e-08	9.39884e-08
1810013L24Rik	1092.6	0.156712	0.0689793	2.27204	0.0230844	0.0436839
1810014B01Rik	2175.21	0.38313	0.0676199	5.66598	1.46183e-08	6.69594e-08
1810019D21Rik	69.7707	0.533823	0.239796	2.2272	0.0259339	0.0484635
1810020O05Rik	5.31417	0.582723	0.433621	1.33511	0.18184	0.261828
1810022K09Rik	209.846	-0.257256	0.128977	-1.99401	0.0461505	0.0807917
1810024B03Rik	13.8499	-1.32532	0.389307	-3.33833	0.000842844	0.002127
1810026B05Rik	209.882	-1.22576	0.133662	-9.15564	5.40342e-20	6.12536e-19
1810030O07Rik	320.027	-0.512347	0.103627	-4.94243	7.71556e-07	2.97223e-06
1810032O08Rik	222.786	-0.998541	0.129907	-7.67706	1.62779e-14	1.27538e-13
1810037I17Rik	269.926	-0.16828	0.12792	-1.31546	0.188356	0.269801
1810041L15Rik	35.8609	0.608254	0.270866	2.2462	0.0246912	0.0463551
1810043G02Rik	186.248	1.55886	0.155618	9.99174	1.65651e-23	2.38102e-22
1810044D09Rik	16.958	-0.154196	0.366389	-0.425458	0.670503	0.748276
1810049J17Rik	395.384	-0.0403512	0.114141	-0.353598	0.723641	0.792675
1810055G02Rik	448.773	0.437897	0.0930287	4.70683	2.51603e-06	9.10177e-06
1810058I24Rik	592.508	-0.0244194	0.0867907	-0.281405	0.7784	0.836502
1810059H22Rik	4.28441	0.00402974	0.433213	0.00936746	0.992526	0.995264
1810062O18Rik	47.4988	-1.76258	0.292077	-5.94989	2.68321e-09	1.32996e-08
2010001A14Rik	18.7291	0.3885	0.335637	1.15735	0.247131	0.338341
2010008C14Rik	16.0761	-0.0204041	0.356295	-0.05657	0.954888	0.968814
2010009K17Rik	7.87587	0.0668559	0.422216	0.154666	0.877084	0.911957
2010015M23Rik	4.98497	-1.37165	0.432487	-2.95677	0.00310883	0.0070881
2010107E04Rik	461.44	-0.335958	0.129263	-2.59909	0.00934714	0.0193337
2010110K18Rik	51.7698	1.07005	0.244006	4.3738	1.22103e-05	4.05621e-05
2010111I01Rik	181.691	0.086397	0.14627	0.590652	0.554754	0.649718
2010204K13Rik	122.439	-0.34553	0.169523	-2.03751	0.0415985	0.0736482
2010300C02Rik	31.5204	1.48156	0.315514	4.61627	3.90707e-06	1.37675e-05
2010315B03Rik	18.2099	0.491682	0.351204	1.40922	0.158769	0.233351
2010320M18Rik	65.0495	-0.564479	0.219302	-2.57327	0.0100742	0.0207269
2200002D01Rik	285.345	-0.251744	0.107045	-2.35195	0.0186752	0.0361272
2210008F06Rik	5.82447	0.687216	0.429486	1.61744	0.105784	0.165676
2210011C24Rik	169.041	0.397145	0.152789	2.59994	0.00932399	0.0192925
2210016F16Rik	197.378	-0.0362155	0.137988	-0.262432	0.792988	0.848341
2210016L21Rik	402.481	0.0276248	0.108426	0.254791	0.798884	0.852849
2210408I21Rik	49.4453	0.244655	0.254824	0.959289	0.337413	0.436668
2210411M09Rik	13.2462	0.762683	0.389037	1.91136	0.0559587	0.0954475
2210412B16Rik	5.25581	0.104326	0.432794	0.229115	0.818779	0.867928
2210418O10Rik	13.2777	-0.685274	0.411686	-1.67795	0.0933568	0.148991
2300009A05Rik	19.3879	-0.394354	0.336464	-1.17865	0.238536	0.328971
2310001K24Rik	49.0367	0.278046	0.264065	1.05384	0.291957	0.388135
2310002F09Rik	12.9193	0.168794	0.40237	0.433904	0.664358	0.743375
2310007B03Rik	5.40424	0.383579	0.433563	0.971373	0.331362	0.430245
2310009A05Rik	52.6061	-0.604653	0.242822	-2.48549	0.0129373	0.0260221
2310009B15Rik	46.5165	-0.368405	0.258712	-1.42215	0.154982	0.228957
2310010J17Rik	8.00659	0.216279	0.421027	0.493597	0.621591	0.708791
2310011J03Rik	444.354	0.390319	0.0907724	4.30045	1.7045e-05	5.54439e-05
2310015A10Rik	22.8984	-1.20213	0.329268	-3.59088	0.000329564	0.000887525
2310022A10Rik	857.395	0.0939017	0.0711055	1.32055	0.186652	0.267581
2310022B05Rik	793.791	1.04801	0.0782851	13.3841	7.49117e-41	2.99798e-39
2310030G06Rik	29.8396	-0.264458	0.299135	-0.883651	0.376885	0.476836
2310031A07Rik	254.964	-0.419346	0.123997	-3.38181	0.000720094	0.00183622
2310033P09Rik	232.669	-0.406673	0.132756	-3.06185	0.00219977	0.00515334
2310034G01Rik	5.5932	0.0247118	0.433321	0.0574381	0.954196	0.968333
2310035C23Rik	878.292	0.586792	0.0838252	7.00069	2.54709e-12	1.6483e-11
2310039H08Rik	33.9701	-0.306508	0.274615	-1.11878	0.263234	0.356361
2310040G24Rik	6.94014	-1.11364	0.427478	-2.50646	0.0121947	0.0246481
2310043M15Rik	86.4454	-0.643274	0.185151	-3.46754	0.000525248	0.00136997
2310057M21Rik	232.648	-0.439644	0.126137	-3.48442	0.00049321	0.00129303
2310061I04Rik	267.514	-0.794034	0.125105	-6.34277	2.25673e-10	1.24005e-09
2310068J16Rik	116.223	-0.350277	0.170698	-2.05155	0.0402132	0.0715084
2310069B03Rik	4.90466	-0.781277	0.432644	-1.82676	0.0677353	0.112749
2400006E01Rik	18.0312	-0.243015	0.338407	-0.714777	0.474747	0.574393
2410002F23Rik	567.696	-0.545034	0.0920507	-5.9196	3.22724e-09	1.58636e-08
2410003L11Rik	151.343	-0.918848	0.171385	-5.35386	8.60997e-08	3.65257e-07
2410004B18Rik	405.427	0.389078	0.10045	3.87391	0.000107101	0.000312589
2410004P03Rik	27.3054	0.657914	0.303458	2.15417	0.0312266	0.05719
2410006H16Rik	160.698	-1.35922	0.171328	-7.90924	2.58964e-15	2.14307e-14
2410015M20Rik	303.188	-0.15918	0.114418	-1.39144	0.164091	0.239808
2410021H03Rik	10.4674	0.268894	0.402351	0.674465	0.500016	0.59785
2410022M11Rik	12.2377	-0.472716	0.402208	-1.19457	0.232255	0.321785
2410089E03Rik	648.238	0.137159	0.0813731	1.68546	0.0919003	0.146956
2410131K14Rik	543.36	1.01802	0.091784	11.0886	1.42437e-28	2.73348e-27
2410137M14Rik	20.8452	-1.47001	0.331717	-4.30304	1.68471e-05	5.48501e-05
2410141K09Rik	164.783	-1.06708	0.177033	-6.00921	1.86424e-09	9.39454e-09
2500002B13Rik	141.023	-0.999027	0.165843	-6.01562	1.79199e-09	9.05349e-09
2500004C02Rik	102.19	-1.44429	0.196814	-7.30519	2.76884e-13	1.95288e-12
2510002D24Rik	42.8966	-0.826046	0.253416	-3.24428	0.00117748	0.00288998
2510009E07Rik	6.42777	0.62822	0.428048	1.43307	0.151837	0.225245
2510016D11Rik	20.5325	1.17665	0.355267	3.28786	0.00100952	0.00251272
2510039O18Rik	1418.59	0.776821	0.0748768	10.3749	3.22442e-25	5.12254e-24
2510046G10Rik	49.1214	-0.599911	0.243735	-2.45415	0.0141218	0.0281282
2600006K01Rik	32.9364	0.94843	0.289366	3.26673	0.00108798	0.00268855
2610001J05Rik	107.021	-0.0156025	0.179409	-0.0869675	0.930697	0.950171
2610002M06Rik	32.0316	-0.901679	0.317765	-2.82425	0.00473921	0.0104173
2610005L07Rik	148.961	-0.49068	0.152087	-3.22446	0.00126212	0.00307948
2610008E11Rik	59.7814	-0.153116	0.224598	-0.681369	0.495638	0.593599
2610017A05Rik	4.83699	-0.676947	0.433085	-1.58849	0.112175	0.173899
2610020C07Rik	660.477	-0.305103	0.10341	-2.95034	0.00317424	0.00722521
2610021A01Rik	405.163	-0.456854	0.108894	-4.19428	2.73738e-05	8.7069e-05
2610027K06Rik	57.9535	0.0477541	0.230537	0.207173	0.835875	0.881147
2610028H24Rik	11.9097	-0.954389	0.391537	-2.40018	0.0163871	0.0321478
2610035D17Rik	15.1509	1.03809	0.369314	2.78756	0.00531065	0.0115423
2610035F20Rik	32.7924	-1.32946	0.291395	-4.47989	7.46801e-06	2.54931e-05
2610037D02Rik	10.0013	-1.00031	0.405608	-2.42528	0.0152965	0.0302416
2610042L04Rik	5.34984	0.070372	0.431842	0.161618	0.871607	0.907885
2610044O15Rik8	103.013	-0.413996	0.190222	-2.17281	0.029795	0.0548518
2610203C20Rik	4.49573	0.00889405	0.433489	0.0205824	0.983579	0.988575
2610203C22Rik	10.5984	1.1038	0.413909	2.62628	0.00863237	0.0179911
2610206C17Rik	88.6708	-0.0441647	0.192483	-0.229179	0.818729	0.867928
2610301B20Rik	150.21	1.11784	0.166041	6.72668	1.73573e-11	1.05178e-10
2610306M01Rik	27.998	0.0243622	0.30691	0.0808833	0.935535	0.953743
2610318N02Rik	692.648	0.164357	0.0959072	1.71379	0.0865676	0.139494
2610507B11Rik	4659.58	-0.0863053	0.056512	-1.5272	0.126711	0.193146
2610509F24Rik	11.3408	-0.761506	0.395908	-1.92735	0.0539362	0.0925743
2610524H06Rik	95.5677	-0.0367015	0.202336	-0.181401	0.856053	0.896633
2700012I20Rik	5.73783	-0.610007	0.430582	-1.44743	0.147777	0.22047
2700016F22Rik	144.548	0.31313	0.157756	1.98394	0.047263	0.082496
2700038G22Rik	53.7115	-0.797857	0.256814	-3.10359	0.00191186	0.0045193
2700046G09Rik	6.95629	0.570478	0.425283	1.31021	0.190124	0.271918
2700049A03Rik	460.048	0.166397	0.0936851	1.77589	0.0757518	0.124372
2700062C07Rik	86.905	-0.903328	0.197448	-4.56625	4.96525e-06	1.72573e-05
2700081O15Rik	383.267	-1.14571	0.0967668	-11.8271	2.82701e-32	6.96353e-31
2700097O09Rik	358.083	0.0802649	0.109751	0.731302	0.464595	0.564583
2700099C18Rik	193.94	0.002778	0.127975	0.0217123	0.982677	0.988059
2810001G20Rik	57.654	0.0481919	0.232008	0.207827	0.835364	0.881057
2810002D19Rik	26.1688	-0.510165	0.318861	-1.59847	0.109939	0.171041
2810004N23Rik	927.203	-0.483171	0.0713996	-6.76648	1.31954e-11	8.07271e-11
2810006K23Rik	126.743	-0.394017	0.156113	-2.52027	0.0117264	0.023807
2810013P06Rik	68.9732	-0.293215	0.203687	-1.43888	0.150185	0.223277
2810021J22Rik	157.199	-0.0167606	0.146583	-0.114457	0.908875	0.935188
2810025M15Rik	454.97	-0.0956019	0.0955927	-0.999999	0.317311	0.415331
2810029C07Rik	18.0976	0.118966	0.34825	0.342514	0.731964	0.799678
2810030D12Rik	8.51782	0.104627	0.416749	0.248669	0.803617	0.856162
2810039B14Rik	31.8163	0.218326	0.320448	0.686246	0.492558	0.590944
2810402E24Rik	38.0394	-0.51906	0.304599	-1.7065	0.0879143	0.141344
2810403A07Rik	800.565	-0.808467	0.07813	-10.3458	4.37211e-25	6.89773e-24
2810403D21Rik	25.7646	0.166194	0.322591	0.51987	0.603154	0.692423
2810408A11Rik	65.8095	0.2654	0.203041	1.30406	0.192214	0.274533
2810408I11Rik	110.036	0.679529	0.184037	3.69405	0.00022071	0.000611719
2810410L24Rik	7.10598	0.0554582	0.420942	0.125116	0.900432	0.929396
2810414N06Rik	7.46682	-0.299903	0.414059	-0.704381	0.481195	0.580636
2810425M01Rik	275.334	0.0749122	0.132787	0.564124	0.57267	0.666363
2810429I04Rik	36.3272	-0.56714	0.294622	-1.92497	0.0542331	0.0929941
2810430I11Rik	63.0769	1.4007	0.258673	5.38822	7.11602e-08	3.04272e-07
2810455O05Rik	21.8815	0.461689	0.33629	1.38819	0.165079	0.241133
2810459M11Rik	5.19404	0.464695	0.430628	1.10843	0.267676	0.361222
2810468N07Rik	17.775	-0.0374837	0.340073	-0.110161	0.912282	0.937551
2810474O19Rik	999.723	-0.960669	0.072677	-13.215	7.18859e-40	2.70088e-38
2900011O08Rik	74.9529	-0.878074	0.21035	-4.15281	3.28419e-05	0.000103299
2900026A02Rik	636.697	1.14483	0.0896006	12.7712	2.37554e-37	7.76256e-36
2900041M22Rik	10.9592	0.155046	0.403092	0.370074	0.711327	0.781784
2900052L18Rik	29.9965	-0.558426	0.316491	-1.74601	0.0808094	0.13162
2900076A07Rik	26.9071	-0.68141	0.30009	-2.26696	0.0233929	0.0442161
2900089D17Rik	6.00525	-0.0165997	0.432636	-0.0380498	0.969648	0.979104
2900093K20Rik	6.25767	-0.380211	0.429675	-0.883405	0.377017	0.476961
2900097C17Rik	881.384	-0.816205	0.076236	-10.7049	9.65617e-27	1.66312e-25
3000002C10Rik	15.8296	-0.152794	0.359104	-0.421997	0.673027	0.750341
3010003L21Rik	244.481	-0.592233	0.13603	-4.35302	1.34275e-05	4.43572e-05
3110001I22Rik	103.937	-0.106796	0.180739	-0.591349	0.554287	0.649342
3110002H16Rik	452.467	0.923251	0.0980747	9.41298	4.82269e-21	5.93555e-20
3110009E18Rik	19.4779	-0.336579	0.331153	-1.00361	0.315567	0.413565
3110021N24Rik	35.424	-0.54005	0.292004	-1.84136	0.0655692	0.109598
3110040N11Rik	105.377	-0.562816	0.167674	-3.35079	0.000805804	0.00203872
3110043O21Rik	290.985	1.09222	0.123497	8.83833	9.71626e-19	1.02087e-17
3110053B16Rik	12.5588	0.173748	0.38636	0.453877	0.649918	0.731026
3110056K07Rik	23.2691	-0.312075	0.324135	-0.96193	0.336085	0.435202
3110062M04Rik	64.4294	0.386838	0.208706	1.85289	0.0638985	0.107224
3110082I17Rik	372.642	0.0192924	0.105668	0.182555	0.855147	0.896
3110082J24Rik	5.19029	1.19074	0.432985	2.63372	0.00844557	0.0176369
3110083C13Rik	8.46885	-0.133206	0.414613	-0.325457	0.744835	0.810062
3200001D21Rik	4.28294	-0.692609	0.433177	-1.51728	0.129196	0.196399
3222401L13Rik	30.5768	-0.0158054	0.310024	-0.0511213	0.959229	0.971834
3300002I08Rik	10.4957	-0.162412	0.400096	-0.409365	0.682272	0.757731
3632451O06Rik	83.4257	0.843271	0.202953	4.1542	3.26426e-05	0.000102745
3830406C13Rik	10.5711	-0.209937	0.409654	-0.520833	0.602483	0.691966
3830408C21Rik	11.3439	-0.289279	0.390272	-0.71845	0.47248	0.572353
3830417A13Rik	7.44834	-0.469419	0.427958	-1.13702	0.255532	0.347573
3830432H09Rik	3.86796	0.14667	0.433327	0.34861	0.727382	0.795648
4430402I18Rik	240.656	0.833239	0.151475	5.50565	3.67809e-08	1.61616e-07
4632404H12Rik	39.0504	-0.374403	0.294629	-1.26693	0.205179	0.290371
4632415L05Rik	42.4218	-0.642961	0.259498	-2.47341	0.0133829	0.0268005
4632427E13Rik	13.2698	-0.474123	0.386046	-1.22395	0.22097	0.308768
4731419I09Rik	285.74	1.04467	0.127105	8.21683	2.08947e-16	1.86616e-15
4732416N19Rik	13.091	-0.505637	0.364051	-1.37343	0.169619	0.246591
4732440D04Rik	49.6408	-0.34346	0.278992	-1.23238	0.217809	0.304949
4732471J01Rik	158.844	1.38266	0.152142	9.06226	1.27771e-19	1.41422e-18
4732487G21Rik	71.4057	0.725499	0.237882	3.04368	0.00233705	0.00544842
4732491K20Rik	3.9272	0.0981369	0.426743	0.226041	0.82117	0.869505
4732496C06Rik	8.23536	0.31427	0.420595	0.745437	0.456008	0.556007
4831440D22Rik	112.649	-0.181955	0.175	-1.04042	0.298146	0.394684
4833407H14Rik	20.3408	-0.956714	0.351947	-2.69312	0.00707866	0.0150076
4833413E03Rik	14.4237	-1.05416	0.373847	-2.73898	0.00616296	0.013222
4833413G10Rik	53.3738	-0.270737	0.234041	-1.1568	0.247355	0.338544
4833417C18Rik	19.0056	0.0323108	0.342315	0.0943925	0.924797	0.946096
4833418N02Rik	4.2775	0.639966	0.432132	1.41754	0.156326	0.230483
4833420G17Rik	370.534	0.0717079	0.10671	0.671952	0.501614	0.599547
4833422C13Rik	5.27261	1.00624	0.433011	2.3357	0.0195069	0.0375687
4833428L15Rik	10.6335	0.508465	0.402321	1.3018	0.192983	0.275521
4833439L19Rik	1537.75	0.066995	0.0805327	0.831919	0.405455	0.505371
4833445I07Rik	10.2522	-0.067965	0.388904	-0.172645	0.86293	0.90145
4921501I09Rik	25.324	0.64222	0.30469	2.09817	0.0358899	0.0647057
4921507P07Rik	15.4209	-0.232353	0.36911	-0.627287	0.530471	0.626428
4921511I17Rik	19.3367	0.0165713	0.357253	0.0463967	0.962994	0.97454
4921514A10Rik	302.452	-0.0961166	0.102731	-0.935408	0.349578	0.449133
4921515L22Rik	8.53291	-0.23169	0.42561	-0.536804	0.591403	0.682602
4921524J17Rik	249.651	0.313597	0.115608	2.71264	0.00667491	0.0142329
4921531C22Rik	23.4388	0.174419	0.338957	0.519815	0.603193	0.692423
4921536K21Rik	14.5068	0.569929	0.394504	1.47402	0.140477	0.211141
4930402H24Rik	371.583	0.743203	0.0988514	7.51475	5.70202e-14	4.24884e-13
4930404A12Rik	221.897	1.01707	0.132793	7.65279	1.96657e-14	1.53205e-13
4930404I05Rik	173.5	-0.15106	0.135067	-1.11843	0.263382	0.356507
4930404N11Rik	247.227	1.66897	0.172792	9.64121	5.35526e-22	7.04892e-21
4930405A21Rik	4.06947	-0.185105	0.433393	-0.435853	0.662944	0.742243
4930405N21Rik	5.39501	-0.592741	0.43323	-1.28909	0.197367	0.280654
4930412L05Rik	4.31379	-0.578493	0.428561	-1.30073	0.193351	0.275935
4930413G21Rik	18.4973	-0.860325	0.350508	-2.45368	0.0141404	0.0281623
4930417H01Rik	35.7823	0.95422	0.316185	3.05203	0.00227297	0.00531226
4930417O13Rik	28.4324	0.158862	0.303218	0.520836	0.602481	0.691966
4930422M22Rik	18.4831	0.234811	0.332693	0.701071	0.483259	0.582436
4930423D22Rik	4.9505	0.701464	0.433332	1.64563	0.09984	0.157593
4930430F08Rik	160.388	0.362936	0.142718	2.54342	0.0109774	0.0224117
4930431P19Rik	5.72355	0.407219	0.432288	0.934501	0.350046	0.449616
4930432K21Rik	36.9177	-0.305908	0.253272	-1.19549	0.231897	0.321315
4930442H23Rik	51.9707	-0.208643	0.234889	-0.885607	0.375829	0.476007
4930444A19Rik	10.8032	0.58947	0.400971	1.49069	0.136042	0.205477
4930444E06Rik	14.132	-0.6416	0.37597	-1.66782	0.095351	0.151623
4930444M15Rik	224.019	-1.18404	0.156534	-7.55727	4.11627e-14	3.10358e-13
4930447C04Rik	151.153	-0.952223	0.158614	-5.99483	2.03695e-09	1.02186e-08
4930451E10Rik	41.1259	-0.297938	0.261433	-1.13886	0.254761	0.346763
4930451G09Rik	10.8939	0.675368	0.396163	1.71656	0.0860602	0.138827
4930452B06Rik	83.0815	-0.336772	0.209514	-1.60646	0.108172	0.168794
4930453N24Rik	463.342	-0.652145	0.10342	-6.30481	2.88546e-10	1.57099e-09
4930455C13Rik	217.852	-0.062339	0.13996	-0.445431	0.656008	0.736345
4930455D15Rik	16.2241	-0.256576	0.357247	-0.721289	0.470732	0.570406
4930458D05Rik	25.68	0.534558	0.318496	1.68557	0.0918785	0.146935
4930461G14Rik	19.4495	-1.20499	0.345989	-3.41323	0.000641985	0.00165051
4930465K10Rik	11.2439	-1.08475	0.390988	-2.72222	0.00648452	0.0138518
4930466K18Rik	7.51466	-0.395818	0.421705	-0.936967	0.348776	0.448246
4930470G03Rik	117.391	-0.18291	0.171056	-1.06913	0.285011	0.380521
4930473A02Rik	270.919	0.344739	0.121951	2.82686	0.00470067	0.0103377
4930473H19Rik	18.9339	-0.653452	0.344131	-1.88336	0.0596514	0.100992
4930474H06Rik	149.735	0.938723	0.172452	5.44785	5.09824e-08	2.21126e-07
4930480K23Rik	19.9241	0.0666401	0.325541	0.203838	0.83848	0.883265
4930481A15Rik	49.0715	1.09103	0.258839	4.20347	2.62854e-05	8.37867e-05
4930481B07Rik	42.7253	-0.546834	0.251177	-2.17366	0.0297309	0.0547546
4930483K19Rik	113.1	0.563566	0.168717	3.33405	0.000855915	0.00215693
4930488L21Rik	10.3621	2.22214	0.416396	4.43935	9.0231e-06	3.04977e-05
4930500M09Rik	63.6124	0.461432	0.232543	1.98309	0.0473571	0.082644
4930502E18Rik	4.8291	-0.617181	0.433601	-1.42401	0.154444	0.228294
4930503L19Rik	265.579	-0.690545	0.111896	-6.16791	6.91965e-10	3.64053e-09
4930505N22Rik	19.0465	-0.357126	0.345061	-1.03472	0.3008	0.397576
4930506C21Rik	207.146	0.808034	0.13884	5.82479	5.71851e-09	2.7384e-08
4930507D05Rik	82.1274	-0.543416	0.187474	-2.89678	0.0037701	0.008454
4930512B01Rik	42.7866	-0.372198	0.24981	-1.49258	0.135547	0.204868
4930512J16Rik	3.82402	-0.768041	0.430639	-1.79254	0.0730468	0.120475
4930513N10Rik	240.387	-0.76761	0.125512	-6.11396	9.71913e-10	5.03895e-09
4930515G01Rik	176.502	0.620718	0.170063	3.64982	0.000262427	0.000718347
4930516B21Rik	70.101	-0.120861	0.214249	-0.565912	0.571454	0.665295
4930518J20Rik	5.24625	-0.182985	0.433391	-0.460556	0.645117	0.727053
4930519F16Rik	7.98163	-1.43419	0.41723	-3.20667	0.00134279	0.00325933
4930520M14Rik	5.43035	0.137979	0.431969	0.303795	0.761284	0.823026
4930520O04Rik	6.71867	-0.522659	0.424137	-1.22345	0.221162	0.308933
4930522L14Rik	50.6178	-0.00227806	0.257427	-0.00881676	0.992965	0.995537
4930524J08Rik	9.83988	-1.61239	0.416791	-3.70676	0.000209928	0.000584159
4930524O07Rik	383.757	1.03164	0.119363	8.63831	5.70489e-18	5.73354e-17
4930526A20Rik	27.3726	0.855071	0.329673	2.60067	0.00930415	0.019256
4930528J11Rik	15.2558	0.417174	0.374372	1.11054	0.266766	0.36024
4930533K18Rik	6.97261	-0.122742	0.428503	-0.278181	0.780873	0.838453
4930534D22Rik	7.53273	0.316314	0.420883	0.784639	0.432665	0.532946
4930535I16Rik	122.178	0.498959	0.16731	2.98193	0.00286438	0.00657028
4930537H20Rik	18.8379	-0.548202	0.332893	-1.6265	0.103844	0.16301
4930538E20Rik	11.6051	0.646683	0.416766	1.59614	0.110458	0.171623
4930539E08Rik	31.7984	0.450382	0.30278	1.48124	0.138544	0.208653
4930539J05Rik	217.94	-1.10046	0.128569	-8.54898	1.24179e-17	1.22007e-16
4930542C12Rik	35.8719	0.145718	0.306466	0.473495	0.63586	0.719855
4930548H24Rik	87.0668	-0.785959	0.207794	-3.7703	0.000163053	0.000461655
4930550C14Rik	6.03021	0.122252	0.432507	0.287503	0.773727	0.832737
4930551O13Rik	30.846	0.957565	0.309198	3.0646	0.0021796	0.00510744
4930556J24Rik	418.635	-0.259381	0.100052	-2.59238	0.00953156	0.0196763
4930556M19Rik	5.81355	0.0484609	0.432622	0.112575	0.910368	0.936395
4930557K07Rik	63.8648	-0.621449	0.211864	-2.93084	0.00338046	0.00765255
4930558J18Rik	21.563	-0.563906	0.327275	-1.71041	0.0871905	0.140332
4930558J22Rik	10.5196	0.13132	0.407434	0.321945	0.747495	0.812459
4930560O18Rik	9.38854	1.23323	0.404959	2.93955	0.00328685	0.00745106
4930562C15Rik	5.50471	0.82504	0.432738	1.97399	0.0483824	0.0841733
4930563E22Rik	6.35009	-0.682202	0.430188	-1.6007	0.109444	0.170449
4930565N06Rik	20.7695	0.291823	0.335193	0.87687	0.380557	0.480492
4930566F21Rik	118.219	-0.537832	0.162505	-3.30637	0.000945135	0.00236436
4930577N17Rik	62.7333	-0.496385	0.233788	-2.12309	0.0337464	0.0612505
4930579G18Rik	290.565	-0.494871	0.118066	-4.18947	2.79601e-05	8.88106e-05
4930579G24Rik	148.014	0.297191	0.15152	1.96118	0.0498585	0.086425
4930581F22Rik	183.915	-0.122768	0.132854	-0.923595	0.355697	0.455269
4930586N03Rik	32.1049	0.00221602	0.289557	0.00766528	0.993884	0.996168
4930588G17Rik	5.72308	0.468164	0.43255	1.13611	0.255911	0.347955
4930590J08Rik	17.436	0.0634877	0.365634	0.174423	0.861533	0.900519
4930594M22Rik	24.0144	-0.0375201	0.311212	-0.121397	0.903376	0.931463
4930597O21Rik	14.3479	1.7928	0.401634	4.28617	1.8178e-05	5.89784e-05
4930599N23Rik	52.1775	1.14669	0.241436	4.73304	2.21182e-06	8.05857e-06
4931403E22Rik	13.4225	1.53318	0.412814	3.64919	0.000263067	0.000719878
4931403G20Rik	23.6254	-0.388856	0.329704	-1.17815	0.238738	0.32918
4931406C07Rik	136.114	-0.26688	0.166434	-1.60218	0.109116	0.170014
4931406P16Rik	996.536	-0.238466	0.071201	-3.34921	0.000810425	0.00204867
4931413K12Rik	12.0202	0.403222	0.388489	1.05114	0.293196	0.389346
4931414P19Rik	79.8257	0.185078	0.191247	0.965621	0.334234	0.433278
4931415C17Rik	5.26124	0.851089	0.433376	2.00138	0.0453517	0.0795576
4931422A03Rik	48.4832	0.587124	0.246259	2.3767	0.0174681	0.0340658
4931428F04Rik	304.521	0.820485	0.117245	6.99315	2.68789e-12	1.73563e-11
4931431C16Rik	11.4427	0.407386	0.400219	1.00423	0.315268	0.413355
4931440J10Rik	67.9523	-0.960903	0.221159	-4.33119	1.48307e-05	4.87035e-05
4931440P22Rik	37.9347	-0.199448	0.279147	-0.714966	0.47463	0.574309
4932422M17Rik	39.6858	-1.39041	0.290995	-4.72759	2.27197e-06	8.25744e-06
4932430I15Rik	4.30248	0.415858	0.43268	0.939134	0.347662	0.447202
4932438A13Rik	1247.49	0.389731	0.0756246	5.15347	2.55714e-07	1.03195e-06
4932442E05Rik	50.7375	0.758655	0.25394	2.99641	0.00273176	0.00628958
4932443L11Rik	91.094	2.27857	0.265989	8.45195	2.86486e-17	2.73861e-16
4932702P03Rik	48.3517	-0.0283086	0.252181	-0.112349	0.910546	0.93647
4933402D24Rik	7.44581	0.0367588	0.426806	0.0927376	0.926112	0.946847
4933402E13Rik	10.4734	-0.460993	0.395229	-1.11673	0.264112	0.357379
4933404O12Rik	314.678	-0.591943	0.109342	-5.41209	6.22934e-08	2.67902e-07
4933405L10Rik	82.8045	-0.0186365	0.186033	-0.100046	0.920308	0.943014
4933406P04Rik	4.51661	0.129041	0.433142	0.294166	0.768631	0.828856
4933407K13Rik	16.3326	-0.589096	0.375424	-1.55825	0.119175	0.183185
4933408J17Rik	68.5757	-0.608707	0.222783	-2.7261	0.00640873	0.0137064
4933412A08Rik	85.4737	-0.571328	0.192863	-2.96027	0.00307372	0.00701165
4933412E12Rik	5.94344	-0.0626094	0.42938	-0.145567	0.884263	0.917012
4933413J09Rik	12.1469	-0.848047	0.392239	-2.07076	0.0383815	0.0686281
4933415A04Rik	4.42017	0.748225	0.433242	1.78388	0.0744424	0.122527
4933416M07Rik	126.938	1.39299	0.180106	7.71099	1.24841e-14	9.86812e-14
4933417D19Rik	11.6943	1.00123	0.389993	2.56306	0.0103755	0.0212706
4933427D14Rik	272.888	0.396159	0.113832	3.48003	0.000501363	0.00131248
4933427E11Rik	8.02181	-0.250824	0.425143	-0.599588	0.548781	0.644035
4933427G23Rik	49.7564	0.434126	0.238827	1.81674	0.0692567	0.11498
4933428G20Rik	173.312	0.308612	0.154405	1.99888	0.0456213	0.0799577
4933428P19Rik	133.975	0.43675	0.170333	2.56446	0.0103337	0.0212019
4933429H19Rik	84.8449	-0.207352	0.197383	-1.0517	0.292938	0.38912
4933430I17Rik	8.18644	0.127314	0.416769	0.308034	0.758056	0.820682
4933430L12Rik	55.8232	0.917403	0.224387	4.0717	4.6671e-05	0.000143576
4933431C10Rik	6.47067	-0.46094	0.427487	-1.04297	0.296963	0.39344
4933431E20Rik	16.7387	0.123658	0.35069	0.350781	0.725752	0.794451
4933431K14Rik	45.0617	-0.755027	0.257209	-2.92774	0.00341437	0.0077195
4933433G19Rik	164.302	0.553561	0.160546	3.44858	0.00056354	0.0014632
4933434E20Rik	275.383	-0.548253	0.115705	-4.73731	2.16577e-06	7.89727e-06
4933438K21Rik	9.31695	-0.912822	0.418954	-2.15339	0.031288	0.0572906
4933439C10Rik	79.9862	-0.564097	0.203092	-2.77485	0.00552275	0.0119726
4933439K11Rik	8.95575	1.03066	0.416178	2.47634	0.0132738	0.0266118
4933440N22Rik	162.844	-0.814448	0.153316	-5.30781	1.10948e-07	4.64909e-07
5031415H12Rik	4.45775	-0.825286	0.433208	-1.87914	0.0602251	0.101885
5031425E22Rik	60.1395	-1.20948	0.23443	-5.14031	2.74292e-07	1.10417e-06
5031434O11Rik	9.6285	0.906682	0.41788	2.25628	0.024053	0.0452955
5031439G07Rik	1908.87	1.99112	0.0656956	30.2931	1.41393e-201	1.25903e-197
5033406O09Rik	10.9617	0.594265	0.401397	1.50294	0.132853	0.20148
5033417F24Rik	10.8512	-0.279437	0.404977	-0.692737	0.488474	0.587094
5033430I15Rik	6.98236	0.915561	0.432242	3.04285	0.00234348	0.00546126
5330411J11Rik	4.04218	-0.91997	0.432227	-1.94284	0.0520358	0.0897536
5330438D12Rik	92.3508	-0.654786	0.194902	-3.3623	0.000772952	0.00196118
5430403G16Rik	20.2456	-0.00440716	0.338593	-0.0132648	0.989417	0.992817
5430405H02Rik	1017.65	0.32651	0.073949	4.41559	1.00736e-05	3.38302e-05
5430416N02Rik	152.609	-0.790479	0.141812	-5.56517	2.61901e-08	1.16634e-07
5430430B14Rik	8.42049	1.03991	0.417228	2.43323	0.0149647	0.0296447
5530601H04Rik	74.3389	-0.52462	0.194449	-2.69375	0.00706527	0.014981
5730409E04Rik	20.9294	-1.237	0.334642	-3.61551	0.000299754	0.000813026
5730455P16Rik	177.46	-0.249142	0.142544	-1.74707	0.080626	0.131393
5730480H06Rik	148.906	-0.327862	0.148838	-2.20214	0.0276552	0.0512979
5730507A11Rik	4.46225	0.0406253	0.43367	0.0926443	0.926186	0.946868
5730559C18Rik	149.52	0.0506454	0.151462	0.334257	0.738186	0.804919
5830408C22Rik	15.3398	-0.611505	0.377862	-1.59836	0.109963	0.171063
5830417I10Rik	612.319	-0.405264	0.0925692	-4.37709	1.20272e-05	3.99838e-05
5830418P13Rik	22.1782	-0.734582	0.33365	-2.16879	0.0300985	0.05534
5830432E09Rik	5.07089	0.778484	0.433086	1.72469	0.0845835	0.136717
5830444B04Rik	17.7645	-0.149215	0.337659	-0.435632	0.663104	0.742298
5830462I19Rik	273.103	0.220011	0.120401	1.82723	0.0676649	0.112653
5930403N24Rik	6.96675	0.0415506	0.430924	0.099992	0.920351	0.943014
5930412G12Rik	4.98357	0.0512956	0.432732	0.122924	0.902168	0.930432
5930420M18Rik	6.13255	-0.395969	0.425188	-0.927934	0.353442	0.453001
6030419C18Rik	96.6998	-0.692795	0.206559	-3.344	0.000825809	0.00208549
6030442K20Rik	13.6678	-0.438983	0.376575	-1.14763	0.251123	0.342596
6030443J06Rik	19.6396	-0.902348	0.342199	-2.61281	0.00898018	0.018657
6030458C11Rik	542.932	-0.669743	0.082473	-8.11873	4.71099e-16	4.11668e-15
6230400D17Rik	283.523	0.224397	0.124969	1.7964	0.0724317	0.119594
6330403K07Rik	17.4906	1.33504	0.360268	3.63574	0.000277185	0.000755954
6330403L08Rik	162.733	-0.283497	0.169139	-1.67892	0.0931686	0.148744
6330409D20Rik	7.60823	0.979508	0.418848	2.24325	0.0248808	0.046667
6330410L21Rik	5.68113	-1.56461	0.431983	-3.19965	0.00137595	0.00333347
6330418K02Rik	25.9218	0.285761	0.311355	0.916074	0.359628	0.459672
6330537M06Rik	270.539	1.89019	0.131142	14.3678	8.23834e-47	4.31519e-45
6330549D23Rik	31.9776	0.843125	0.286249	2.93026	0.00338683	0.00766502
6330562C20Rik	5.97688	-1.16998	0.431069	-2.59973	0.00932985	0.0193002
6430511E19Rik	22.86	-0.292106	0.33012	-0.881604	0.377991	0.477964
6430531B16Rik	47.6789	-0.113366	0.262968	-0.434602	0.663851	0.742958
6430548M08Rik	270.723	4.01621	0.180937	21.3037	1.0482e-100	4.78652e-98
6430550D23Rik	165.09	-0.0820945	0.157209	-0.522048	0.601637	0.691351
6430562O15Rik	268.588	-0.556661	0.123351	-4.51186	6.42613e-06	2.20804e-05
6430571L13Rik	7.92018	0.552189	0.421068	1.30431	0.192128	0.274453
6430573F11Rik	5.52078	-0.0459879	0.432152	-0.104959	0.916408	0.940435
6430573P05Rik	12.7934	0.277487	0.385423	0.707593	0.479198	0.578736
6530409C15Rik	17.6404	-0.599293	0.357568	-1.66359	0.0961941	0.152725
6530437J22Rik	91.158	-1.09448	0.198303	-5.49878	3.82431e-08	1.67917e-07
6720427I07Rik	8.76626	-0.679974	0.407014	-1.61277	0.106794	0.166921
6720489N17Rik	36.0311	0.209832	0.284033	0.733938	0.462986	0.562936
6820408C15Rik	5.01475	0.117536	0.432185	0.275774	0.782722	0.839829
6820431F20Rik	104.893	-0.710422	0.171238	-4.14167	3.44785e-05	0.00010818
8030453O22Rik	5.4076	0.0531445	0.433823	0.120429	0.904143	0.932092
8030462N17Rik	520.748	-0.506996	0.0880295	-5.75904	8.45959e-09	3.99303e-08
8030474K03Rik	300.272	-0.0984658	0.240117	-0.410367	0.681537	0.757173
8430422M14Rik	12.3174	-0.0570486	0.379723	-0.150005	0.88076	0.914551
8430429K09Rik	26.037	-0.103884	0.31644	-0.325887	0.74451	0.809808
9030407P20Rik	9.47417	0.279082	0.408615	0.697642	0.485401	0.584404
9030624G23Rik	28.953	0.0983567	0.310365	0.317341	0.750984	0.815058
9030624J02Rik	977.23	-0.0261157	0.0769293	-0.339512	0.734224	0.801705
9130008F23Rik	7.06312	0.0866831	0.433209	0.278374	0.780725	0.838344
9130011E15Rik	236.961	-0.345903	0.132801	-2.60394	0.00921587	0.0190977
9130017K11Rik	27.8224	0.591451	0.303863	1.93995	0.0523854	0.0902544
9130019O22Rik	46.3225	0.367015	0.247261	1.48217	0.138294	0.208331
9130019P16Rik	15.9166	1.82812	0.386904	4.43387	9.25565e-06	3.1189e-05
9130023H24Rik	77.7713	0.360515	0.208923	1.72788	0.0840093	0.135937
9130024F11Rik	13.8865	-0.460839	0.39413	-1.19296	0.232887	0.322485
9130213A22Rik	5.88523	2.03758	0.429873	3.76661	0.000165477	0.000468073
9130221H12Rik	581.683	-0.0201325	0.0965797	-0.208436	0.834889	0.880628
9130230N09Rik	6.92406	0.0441279	0.427634	0.103056	0.917918	0.941442
9130401M01Rik	121.34	-0.265837	0.174409	-1.52309	0.127737	0.194516
9130604C24Rik	6.54326	-1.14218	0.428564	-2.608	0.00910717	0.0188988
9230104M06Rik	125.448	0.85149	0.172081	4.9443	7.64189e-07	2.94558e-06
9230110C19Rik	49.8844	0.594835	0.25036	2.37217	0.0176838	0.0344488
9230112E08Rik	22.9603	0.030818	0.317082	0.0973708	0.922432	0.944371
9230114K14Rik	59.9859	0.207905	0.222164	0.936511	0.34901	0.448482
9230116N13Rik	22.7601	-0.814443	0.335288	-2.4029	0.0162658	0.0319414
9330020H09Rik	48.3401	-0.425883	0.295009	-1.43837	0.15033	0.223419
9330102E08Rik	44.9563	1.69519	0.266691	6.26388	3.75512e-10	2.02222e-09
9330104G04Rik	5.68395	0.809496	0.432121	1.87613	0.0606373	0.102476
9330121J05Rik	13.8057	-0.0113423	0.368686	-0.0306318	0.975563	0.983195
9330136K24Rik	7.90518	-0.317118	0.414586	-0.764286	0.444697	0.545239
9330151L19Rik	60.7449	0.0926871	0.244439	0.381381	0.70292	0.774265
9330154J02Rik	59.6603	0.981376	0.247587	3.96809	7.24496e-05	0.00021674
9330159F19Rik	87.4819	-0.817923	0.259285	-3.14956	0.00163515	0.00391141
9330159M07Rik	9.64824	-1.18916	0.41018	-2.78998	0.00527115	0.0114634
9330160F10Rik	168.059	1.643	0.173619	9.4356	3.88769e-21	4.79473e-20
9330161L09Rik	4.27449	0.386979	0.433112	0.981276	0.326456	0.425208
9330162012Rik	26.18	-0.151566	0.323531	-0.468318	0.639557	0.722546
9330162G02Rik	161.698	-0.415704	0.163403	-2.54315	0.010986	0.0224239
9330171B17Rik	113.265	0.772141	0.174933	4.40703	1.048e-05	3.50956e-05
9330182L06Rik	12.8077	0.577571	0.399605	1.49024	0.136162	0.205606
9430002A10Rik	4.92044	-0.186489	0.433331	-0.3973	0.691146	0.765128
9430015G10Rik	489.867	-0.667951	0.0988268	-6.75656	1.41304e-11	8.62698e-11
9430037O13Rik	5.28704	-0.195404	0.432504	-0.432056	0.6657	0.744643
9430038I01Rik	116.356	-0.272145	0.182398	-1.49132	0.135877	0.205296
9430041J12Rik	17.1346	0.56749	0.350475	1.59864	0.1099	0.17101
9430060I03Rik	94.9702	0.424381	0.184516	2.29783	0.0215713	0.0411353
9430062P05Rik	5.66115	0.151249	0.430021	0.351904	0.72491	0.793773
9430064I24Rik	67.4387	-0.649933	0.211076	-3.07199	0.00212637	0.00499057
9430065F17Rik	8.59034	-0.357219	0.425507	-0.841367	0.400142	0.499984
9430069I07Rik	4.07819	-0.683191	0.43266	-1.53112	0.12574	0.191886
9430081H08Rik	10.1882	-1.12726	0.407389	-2.72141	0.00650048	0.0138826
9430091E24Rik	105.193	0.170476	0.172355	0.989138	0.322596	0.42101
9430098F02Rik	50.6854	-0.81915	0.241322	-3.38881	0.000701973	0.00179438
9530027J09Rik	273.246	-0.69173	0.118206	-5.85017	4.91067e-09	2.36811e-08
9530046B11Rik	4.1778	0.149716	0.431707	0.34406	0.730801	0.798701
9530052E02Rik	29.4347	0.673082	0.301969	2.23302	0.0255476	0.0478067
9530053A07Rik	47.2492	-0.719768	0.266582	-2.69717	0.00699325	0.0148371
9530056K15Rik	4.80914	0.8328	0.43342	1.86366	0.0623696	0.105045
9530062K07Rik	4.35871	0.0889539	0.431884	0.214304	0.83031	0.876837
9530068E07Rik	291.872	-0.43808	0.118501	-3.69633	0.000218738	0.000606681
9530077C05Rik	32.5334	0.317947	0.283105	1.11382	0.265355	0.358688
9530080O11Rik	60.6215	-0.209587	0.242217	-0.865596	0.386712	0.486573
9530082P21Rik	168.826	0.511007	0.13949	3.66003	0.000252189	0.00069213
9530085L11Rik	13.5589	1.39107	0.39832	3.44081	0.000579979	0.00150303
9630013K17Rik	62.0236	-0.62883	0.220262	-2.85086	0.00436006	0.00964695
9830144P21Rik	867.528	-0.627914	0.0759398	-8.26843	1.35733e-16	1.23393e-15
9930012K11Rik	114.74	0.109473	0.171545	0.63792	0.523526	0.620448
9930014A18Rik	20.4361	-0.844455	0.32707	-2.52723	0.0114966	0.0233752
9930021J03Rik	570.482	0.430702	0.0873397	4.932	8.13939e-07	3.12604e-06
9930104L06Rik	303.882	-0.0209689	0.108373	-0.193525	0.846547	0.889455
A030001D20Rik	61.5757	-0.00150345	0.237	-0.00609301	0.995139	0.997154
A130006I12Rik	40.8888	-0.505171	0.25793	-1.95435	0.0506594	0.0876682
A130010J15Rik	115.154	-0.293826	0.169061	-1.73686	0.0824112	0.133764
A130014A01Rik	10.1016	-0.606992	0.413602	-1.46532	0.142834	0.214209
A130051J06Rik	25.4262	-0.191821	0.317301	-0.605603	0.544778	0.639971
A230005M16Rik	258.038	-0.148045	0.126803	-1.16773	0.242917	0.333721
A230020J21Rik	74.1119	0.890005	0.221299	4.01969	5.82743e-05	0.000176859
A230050P20Rik	158.77	-0.206926	0.136612	-1.51196	0.130544	0.198266
A230052G05Rik	5.37473	0.691346	0.433361	1.481	0.138607	0.208726
A230056P14Rik	24.8453	-0.711028	0.312612	-2.26352	0.0236036	0.0445719
A230060F14Rik	33.889	-0.439295	0.268501	-1.63215	0.102648	0.161432
A230072C01Rik	89.9165	-0.279423	0.188187	-1.4844	0.137704	0.207581
A230072E10Rik	77.0762	-0.115329	0.211985	-0.543152	0.587025	0.678412
A230083G16Rik	13.7721	-0.481034	0.381746	-1.24961	0.211442	0.297838
A230087F16Rik	376.929	0.190849	0.110352	1.72952	0.0837155	0.13556
A230103J11Rik	795.905	-0.305778	0.0822883	-3.71606	0.000202357	0.000565033
A2m	21.4025	-0.582845	0.342343	-1.66633	0.0956473	0.152006
A330009N23Rik	29.1211	-0.0148817	0.313675	-0.0485895	0.961246	0.97327
A330032B11Rik	7.46704	0.379716	0.420752	0.879322	0.379227	0.47922
A330035P11Rik	17.8122	-0.114758	0.345598	-0.328914	0.742221	0.808008
A330041J22Rik	37.2357	0.28333	0.285245	0.998021	0.318269	0.416231
A330084C13Rik	112.057	0.938871	0.17407	5.38527	7.23345e-08	3.0907e-07
A330093E20Rik	9.16939	0.7954	0.420316	1.85415	0.0637182	0.106991
A430005L14Rik	291.401	-0.467939	0.11608	-4.02938	5.59236e-05	0.00017013
A430033K04Rik	110.714	0.732373	0.204471	3.58467	0.00033751	0.000907414
A430035B10Rik	14.489	0.0967262	0.386231	0.251752	0.801233	0.854697
A430046D13Rik	13.9384	-0.350837	0.365309	-0.955696	0.339226	0.438695
A430057M04Rik	155.312	-0.261054	0.143186	-1.82325	0.068265	0.113535
A430073D23Rik	4.9397	0.0013665	0.433276	0.00255736	0.99796	0.999082
A430078I02Rik	4.70252	-0.461997	0.433193	-1.04734	0.294944	0.391259
A430103D13Rik	7.17254	0.067402	0.424361	0.156139	0.875923	0.911229
A430105I19Rik	10.7671	0.920197	0.407804	2.25136	0.0243626	0.0458205
A430110C17Rik	7.91691	-0.14413	0.428295	-0.335667	0.737122	0.804122
A4galt	85.3216	0.409676	0.208772	1.96235	0.0497221	0.0862389
A530017D24Rik	42.579	-0.459387	0.286006	-1.60725	0.107999	0.168598
A530064N14Rik	10.1147	-1.03235	0.393986	-2.50697	0.012177	0.0246153
A530083I20Rik	8.92478	0.384832	0.417489	0.960655	0.336726	0.435883
A530084C06Rik	4.63325	0.793174	0.433243	1.7856	0.074164	0.122125
A630001G21Rik	9.36266	0.0621312	0.419678	0.145879	0.884017	0.916938
A630052C17Rik	104.183	-0.535139	0.186643	-2.86654	0.00414989	0.00922779
A630072L19Rik	129.776	0.207419	0.155001	1.33872	0.180661	0.260328
A630072M18Rik	118.7	-0.665148	0.176344	-3.76797	0.000164582	0.000465688
A730011C13Rik	58.2195	0.0655224	0.215774	0.303309	0.761654	0.823236
A730015C16Rik	399.294	-0.38226	0.110208	-3.46817	0.000524015	0.00136715
A730017L22Rik	51.0116	0.178124	0.236326	0.752564	0.451712	0.551827
A730036I17Rik	7.78502	-0.906994	0.426096	-2.06189	0.0392186	0.0699318
A730049H05Rik	16.7119	-0.321746	0.355079	-0.894801	0.370893	0.471264
A730056A06Rik	5.194	0.327034	0.432564	0.777333	0.436962	0.537434
A730071L15Rik	144.802	-0.0187181	0.162588	-0.115184	0.908299	0.934807
A730081D07Rik	207.823	-0.209086	0.136004	-1.53788	0.124079	0.189676
A730085K08Rik	36.731	0.0349027	0.272644	0.128087	0.89808	0.927822
A830018L16Rik	14.7352	-0.973576	0.368791	-2.62279	0.00872133	0.0181659
A830035A12Rik	12.8035	0.329917	0.390016	0.859202	0.390229	0.490231
A830035O19Rik	104.866	0.448605	0.206953	2.16939	0.0300531	0.0552737
A830073O21Rik	8.38405	0.489256	0.40888	1.18313	0.236759	0.327034
A830082N09Rik	23.4746	-0.389528	0.32056	-1.22131	0.221967	0.309943
A930001C03Rik	80.4566	0.260353	0.193867	1.34208	0.17957	0.258944
A930004D18Rik	70.3772	-1.92676	0.2213	-8.58861	8.80274e-18	8.73846e-17
A930004J17Rik	110.925	-0.699104	0.171436	-4.07054	4.69049e-05	0.000144221
A930005H10Rik	47.8229	-0.121977	0.259526	-0.471255	0.637458	0.721114
A930005N03Rik	131.887	-0.294461	0.171321	-1.71853	0.0857002	0.138321
A930007I19Rik	4.93103	0.0785092	0.433791	0.176106	0.860211	0.899559
A930012O16Rik	63.898	-0.152935	0.211402	-0.723686	0.469258	0.569124
A930015D03Rik	46.052	0.18666	0.244102	0.766901	0.44314	0.543644
A930016O22Rik	12.5189	0.505628	0.383013	1.2878	0.197817	0.281249
A930017K11Rik	10.0247	0.805712	0.402009	1.93309	0.0532246	0.0914586
A930024E05Rik	18.0193	-1.71192	0.357772	-4.61231	3.98217e-06	1.40211e-05
A930024N18Rik	9.22486	0.489548	0.414719	1.19833	0.230789	0.320078
A930028N01Rik	41.865	1.06536	0.270549	3.91176	9.16252e-05	0.000270158
A930029G22Rik	6.73414	0.14272	0.431497	0.349514	0.726704	0.795101
A930033H14Rik	5.20881	0.308076	0.430469	0.676029	0.499022	0.596964
A930035D04Rik	49.9082	-0.531777	0.243493	-2.18672	0.0287628	0.05312
A930037H05Rik	100.972	-0.140369	0.181074	-0.775329	0.438145	0.538549
A930038B10Rik	11.8886	0.310142	0.386588	0.803482	0.421696	0.522071
AA386476	7.02207	-0.684169	0.429361	-1.69497	0.0900806	0.144474
AA414768	22.6629	-1.39795	0.331147	-4.10325	4.07394e-05	0.000126553
AA465934	25.8841	-0.558959	0.365561	-1.49934	0.133785	0.202634
AA474408	8.87558	-0.944302	0.411734	-2.24729	0.0246214	0.0462437
AA543186	4.46852	0.197805	0.431448	0.450441	0.652393	0.733257
AA986860	21.4084	0.213681	0.353064	0.622243	0.533782	0.62967
Aaas	935.163	-0.280789	0.070452	-3.98502	6.74735e-05	0.000202808
Aacs	722.549	1.29583	0.0747885	17.3175	3.46896e-67	4.20264e-65
Aaed1	170.359	0.837973	0.163993	5.11263	3.17703e-07	1.27174e-06
Aagab	563.512	0.228918	0.0806075	2.83968	0.00451589	0.00996326
Aak1	1867.65	0.798212	0.0731925	10.9055	1.08541e-27	1.96244e-26
Aamdc	81.847	0.479701	0.199523	2.40718	0.0160762	0.0316284
Aamp	2346.54	0.0139066	0.057084	0.24362	0.807526	0.859145
Aar2	519.677	-0.345783	0.0853264	-4.05215	5.07486e-05	0.000155316
Aard	259.091	-0.716016	0.129269	-5.5344	3.12299e-08	1.38214e-07
Aars	8564.12	-0.461502	0.0568661	-8.11555	4.83604e-16	4.21975e-15
Aars2	629.317	-0.363311	0.0891399	-4.07506	4.60029e-05	0.000141668
Aarsd1	13.1952	0.0150771	0.377345	0.0379453	0.969731	0.979133
Aasdh	71.8763	-1.0135	0.205412	-4.91435	8.90781e-07	3.40574e-06
Aasdhppt	423.06	-0.311963	0.0917553	-3.39919	0.000675854	0.00173209
Aass	8.51164	-0.274233	0.412018	-0.675504	0.499356	0.597208
Aatf	501.922	-0.182016	0.0892988	-2.03801	0.041549	0.0735753
Aatk	22.4689	1.11378	0.318032	3.42349	0.000618227	0.00159242
AB041806	4.76166	0.987766	0.433105	2.16527	0.0303669	0.0557702
Abat	55.6465	0.567959	0.236925	2.39597	0.0165763	0.0324766
Abca1	586.37	-1.5326	0.111216	-13.7727	3.72065e-43	1.6442e-41
Abca13	4.5643	-0.497503	0.433555	-1.16194	0.24526	0.336246
Abca2	388.861	-0.259307	0.103452	-2.50608	0.0122078	0.024669
Abca3	485.777	0.617221	0.109675	5.62775	1.8258e-08	8.28425e-08
Abca4	6.38998	0.0414186	0.425527	0.0968017	0.922884	0.94474
Abca5	149.815	0.685964	0.163902	4.18543	2.84622e-05	9.02892e-05
Abca7	525.922	1.52091	0.129296	11.7547	6.67687e-32	1.6047e-30
Abca8b	7.87758	0.35313	0.420943	0.840889	0.40041	0.500274
Abcb10	426.505	0.276185	0.090602	3.0473	0.00230911	0.00538859
Abcb1a	166.631	-1.43765	0.167669	-8.55758	1.15257e-17	1.13466e-16
Abcb1b	450.352	-0.76344	0.104464	-7.30804	2.71065e-13	1.91487e-12
Abcb6	8.15219	0.307545	0.420998	0.760825	0.446762	0.547282
Abcb7	478.35	-0.296476	0.0926052	-3.20187	0.00136537	0.00331008
Abcb8	231.747	-1.16517	0.118839	-9.78965	1.24722e-22	1.69556e-21
Abcb9	112.085	3.81456	0.246189	14.1661	1.48474e-45	7.40663e-44
Abcc1	536.923	-0.0548288	0.0910926	-0.601931	0.54722	0.642373
Abcc10	326.28	0.534051	0.121265	4.40277	1.06877e-05	3.57506e-05
Abcc2	29.3106	-0.216685	0.325623	-0.657904	0.5106	0.608083
Abcc3	14.4301	0.346351	0.36412	0.928067	0.353373	0.452945
Abcc4	1054.37	-0.112583	0.0678154	-1.66014	0.0968853	0.15359
Abcc5	1431.04	-0.350791	0.0634156	-5.532	3.16602e-08	1.39979e-07
Abcc8	6.50566	1.42464	0.425553	3.02369	0.00249711	0.00579353
Abcd1	188.082	0.251819	0.14151	1.78148	0.0748335	0.123057
Abcd3	468.24	-0.32673	0.0888847	-3.67591	0.000237008	0.000653587
Abcd4	250.212	0.420498	0.130017	3.23303	0.00122486	0.00299719
Abce1	4662.43	-0.543594	0.0446046	-12.1868	3.65323e-34	1.02296e-32
Abcf1	3904.87	0.179588	0.0697569	2.57448	0.0100391	0.0206665
Abcf2	2923.55	-0.183484	0.0619673	-2.96096	0.00306677	0.00699758
Abcf3	526.351	0.530207	0.0911418	5.8171	5.98757e-09	2.86262e-08
Abcg1	121.256	1.05952	0.181113	5.83872	5.26024e-09	2.52778e-08
Abcg2	473.107	-0.567681	0.0989472	-5.73627	9.67859e-09	4.54073e-08
Abcg4	18.3283	1.06526	0.359757	2.95484	0.00312835	0.0071303
Abhd1	75.5166	0.324715	0.201491	1.61207	0.106946	0.167144
Abhd10	184.352	-0.67678	0.146421	-4.61931	3.85018e-06	1.35859e-05
Abhd11	372.501	-0.0519107	0.101002	-0.51383	0.607371	0.695919
Abhd11os	61.5951	0.0449641	0.216285	0.207225	0.835834	0.881147
Abhd12	462.62	0.188629	0.102803	1.83549	0.0664333	0.11084
Abhd13	434.181	0.114702	0.0983416	1.16651	0.243408	0.334217
Abhd14a	136.154	-0.414404	0.156278	-2.64874	0.00807919	0.0169453
Abhd14b	74.9829	0.449664	0.212503	2.11684	0.0342738	0.0621001
Abhd15	137.641	0.553417	0.166833	3.32015	0.00089968	0.00225986
Abhd16a	128.681	-0.801795	0.161452	-4.95569	7.20745e-07	2.78614e-06
Abhd16b	4.35673	0.462605	0.433701	1.00319	0.315769	0.413799
Abhd17a	1315.58	0.563463	0.0809637	6.95924	3.42119e-12	2.19008e-11
Abhd17b	539.183	0.0723225	0.101618	0.711805	0.476586	0.576245
Abhd17c	912.432	-0.476055	0.07155	-6.65349	2.86215e-11	1.69851e-10
Abhd18	136.062	1.79429	0.182992	9.75276	1.79513e-22	2.41826e-21
Abhd2	1095.63	0.722204	0.0775701	9.31076	1.26921e-20	1.51294e-19
Abhd3	64.3895	1.80162	0.241778	7.35926	1.84937e-13	1.32218e-12
Abhd4	603.374	0.353509	0.110296	3.20587	0.00134653	0.00326719
Abhd5	148.225	0.29633	0.153323	1.93318	0.0532136	0.0914567
Abhd6	53.5837	-0.442466	0.231573	-1.9075	0.0564556	0.0962031
Abhd8	539.575	1.49674	0.0890025	16.801	2.40045e-63	2.49998e-61
Abi1	801.709	0.145059	0.0746003	1.94453	0.0518313	0.0894529
Abi2	654.902	0.314478	0.0772417	4.07155	4.67018e-05	0.000143646
Abi3	466.199	1.05383	0.109551	9.61688	6.78575e-22	8.86628e-21
Abl1	900.644	-0.287138	0.0844712	-3.39919	0.000675852	0.00173209
Abl2	1028.8	-0.268211	0.0694949	-3.85923	0.000113743	0.000330503
Ablim1	80.4199	0.298949	0.2028	1.47228	0.140944	0.211749
Ablim2	55.1764	1.57193	0.276481	5.63539	1.74658e-08	7.95426e-08
Ablim3	25.1997	1.55656	0.346547	4.37835	1.19579e-05	3.97756e-05
Abr	1295.7	0.136916	0.0628898	2.17708	0.0294746	0.054322
Abracl	247.152	-0.165992	0.140313	-1.18292	0.236839	0.327119
Abraxas1	117.774	-0.62302	0.165007	-3.77195	0.000161977	0.000458974
Abraxas2	283.508	-0.186727	0.109072	-1.71192	0.0869115	0.139946
Abt1	533.754	0.178298	0.0951916	1.87308	0.0610579	0.103089
Abtb1	836.484	0.431644	0.0722272	5.97595	2.28748e-09	1.14016e-08
Abtb2	161.892	2.23038	0.174059	12.7097	5.22033e-37	1.67511e-35
AC061963.1	27.987	0.289482	0.30684	0.945279	0.344517	0.444054
AC093043.1	149.2	-0.24218	0.153042	-1.58313	0.113392	0.175539
AC099934.1	72.2472	-0.0445801	0.222578	-0.201021	0.840682	0.884853
AC102103.1	72.7245	0.99597	0.212646	4.67441	2.94807e-06	1.05659e-05
AC104325.1	12.4865	0.388225	0.377192	1.02036	0.307558	0.404916
AC105358.1	4.78026	0.530928	0.433651	1.21878	0.222929	0.310962
AC108802.1	4.81528	-0.502499	0.432612	-1.22613	0.220151	0.307696
AC112943.2	81.819	-0.467556	0.199412	-2.34281	0.0191393	0.0369166
AC113178.1	96.6798	0.02085	0.183469	0.113656	0.90951	0.935767
AC116487.1	49.8086	1.61895	0.263792	6.06898	1.28722e-09	6.60065e-09
AC117245.2	86.8396	0.87142	0.203013	4.29056	1.78221e-05	5.78763e-05
AC117588.1	5.39721	-0.362607	0.430548	-0.831124	0.405904	0.50586
AC121577.1	17.427	-0.0193834	0.347071	-0.0557569	0.955535	0.969306
AC121965.1	182.557	-0.691137	0.148716	-4.64524	3.39678e-06	1.20721e-05
AC122291.1	20.6191	0.48286	0.324393	1.4891	0.13646	0.20595
AC122351.1	10.313	0.0580525	0.405603	0.141557	0.88743	0.919868
AC122821.1	4.24956	0.176573	0.433789	0.40647	0.684398	0.759341
AC122858.2	12.4707	0.185758	0.388686	0.471076	0.637586	0.721167
AC123061.1	12.8733	-0.619442	0.373875	-1.63275	0.102522	0.161263
AC123665.6	70.7699	-0.230175	0.213306	-1.07796	0.281053	0.376138
AC123857.1	12.3096	0.397813	0.421125	1.04652	0.295321	0.391643
AC124426.1	148.41	-0.88464	0.155665	-5.67263	1.40619e-08	6.45935e-08
AC124592.1	214.8	-2.27874	0.150946	-15.0019	7.13888e-51	4.58976e-49
AC125311.2	7.50863	-0.231261	0.427757	-0.516027	0.605836	0.694651
AC125351.1	60.3302	1.82046	0.241166	7.44264	9.86951e-14	7.22722e-13
AC125526.1	51.7119	0.634343	0.279475	2.27123	0.0231331	0.0437576
AC125541.1	7.28795	-0.599204	0.424903	-1.39755	0.162247	0.237581
AC126028.2	158.573	-0.790999	0.159845	-4.94024	7.80267e-07	3.00449e-06
AC126804.1	150.833	0.954204	0.160752	5.93159	3.0001e-09	1.48249e-08
AC130669.1	13.7564	-0.7686	0.392554	-1.91535	0.0554477	0.0947394
AC131029.2	16.0357	-0.00866315	0.375835	-0.0239149	0.98092	0.987073
AC131586.3	27.8199	0.716786	0.340595	2.14102	0.0322727	0.0589241
AC132112.1	6.70328	0.055002	0.422727	0.127197	0.898785	0.928233
AC132863.4	5.00448	-0.555822	0.433677	-1.2607	0.207416	0.29298
AC134329.1	7.68857	0.0108715	0.422756	0.0256488	0.979537	0.986298
AC134548.2	261.792	-0.540179	0.118435	-4.55922	5.13437e-06	1.78083e-05
AC136987.1	5.28299	-1.14877	0.427027	-2.60157	0.00927968	0.0192143
AC136987.2	38.0246	-1.89707	0.292978	-6.33255	2.41139e-10	1.32137e-09
AC137842.1	6.15188	-0.0818327	0.433765	-0.201123	0.840603	0.884821
AC137871.4	4.20332	0.217175	0.432786	0.500663	0.616608	0.704192
AC137950.3	4.68016	0.649953	0.430757	1.46786	0.142143	0.213334
AC138715.1	16.6123	-0.73917	0.366858	-2.00962	0.0444712	0.0781747
AC139347.1	8.54828	0.135173	0.407557	0.326271	0.744219	0.809639
AC139844.1	109.036	0.90671	0.198702	4.56096	5.09193e-06	1.76803e-05
AC140244.1	10.1237	0.435976	0.425888	1.20932	0.226539	0.315017
AC141880.1	62.9967	0.133922	0.214031	0.626465	0.53101	0.626981
AC142266.1	146.198	-1.3759	0.183501	-7.48018	7.42199e-14	5.4823e-13
AC144733.1	4.06006	-0.653558	0.433539	-1.44623	0.148112	0.220822
AC147041.1	4.65313	1.0539	0.433161	2.29332	0.0218294	0.041592
AC149588.1	16.7053	-0.0516328	0.354034	-0.145931	0.883976	0.916938
AC151836.1	5.80246	0.637357	0.427718	1.45761	0.144949	0.216957
AC152940.1	5.27808	-0.37424	0.427311	-0.838563	0.401714	0.501557
AC154256.1	6.04113	-0.102903	0.428631	-0.241457	0.809201	0.860259
AC154276.1	7.21779	-0.594916	0.426549	-1.38795	0.165151	0.241218
AC154335.1	10.1892	-0.338551	0.403681	-0.843539	0.398927	0.498596
AC154377.1	48.548	-0.289862	0.23761	-1.21788	0.223271	0.311251
AC154436.2	14.1917	-0.515701	0.378336	-1.35816	0.174414	0.252614
AC154477.1	49.7275	-0.516067	0.251475	-2.04921	0.0404419	0.0718649
AC154506.1	43.7393	-0.925884	0.249475	-3.6809	0.000232416	0.000642018
AC154636.1	34.6618	0.24028	0.280774	0.85487	0.392623	0.492405
AC154636.2	69.8042	-0.419169	0.238755	-1.75413	0.0794076	0.12961
AC154640.4	44.372	0.04694	0.244108	0.192453	0.847387	0.890069
AC154738.2	5.41116	-0.242693	0.432893	-0.562489	0.573783	0.667178
AC154767.1	176.025	-0.224791	0.177818	-1.26308	0.206561	0.292049
AC155167.1	30.0574	0.178079	0.288157	0.619428	0.535634	0.631353
AC156016.1	147.974	-1.06248	0.152947	-6.93722	3.99896e-12	2.5453e-11
AC156016.3	119.972	0.542537	0.177523	3.05492	0.00225121	0.00526624
AC156016.4	230.022	-1.02226	0.123168	-8.29118	1.12128e-16	1.02879e-15
AC157566.1	4.9059	-0.149945	0.433655	-0.357419	0.720778	0.790317
AC157566.4	4.90767	0.0960272	0.433166	0.227648	0.81992	0.868595
AC157602.1	36.7339	-1.52696	0.269421	-5.57371	2.49364e-08	1.11385e-07
AC157931.1	9.99945	0.91607	0.403404	2.21436	0.0268039	0.0498643
AC158554.1	25.3185	-0.320774	0.333035	-0.956249	0.338946	0.438366
AC158921.1	154.687	-0.256	0.158216	-1.61978	0.105279	0.164988
AC159193.1	5.19837	-0.21938	0.433802	-0.483407	0.628807	0.714559
AC160120.1	39.2905	-0.235505	0.256497	-0.915698	0.359825	0.459859
AC160336.1	6.80344	-0.345318	0.42086	-0.78819	0.430586	0.530862
AC160411.1	240.693	1.20655	0.125018	9.63763	5.54536e-22	7.28299e-21
AC160550.2	84.6713	-0.494342	0.188515	-2.61753	0.0088568	0.0184179
AC160637.1	194.471	-0.893361	0.139171	-6.41013	1.45395e-10	8.11958e-10
AC161165.2	14.8716	0.982046	0.360219	2.63088	0.00851648	0.0177704
AC161165.3	2768.59	-0.368116	0.075424	-4.88043	1.05852e-06	4.01431e-06
AC161269.1	9.43057	-0.457053	0.413701	-1.07882	0.280669	0.375738
AC161812.1	10.508	-0.193049	0.397488	-0.488544	0.625165	0.711409
AC161877.1	4.7881	0.315802	0.432935	0.741843	0.458182	0.558009
AC162938.1	11.8512	0.0349492	0.408285	0.0860305	0.931442	0.950714
AC163032.1	20.7491	0.878288	0.332777	2.6115	0.00901463	0.018722
AC163040.1	9.74737	0.879331	0.399795	2.18177	0.0291262	0.0537411
AC163041.1	4.08644	-0.25987	0.429443	-0.623994	0.532631	0.628604
AC163280.1	9.31674	0.494097	0.426117	1.20691	0.227466	0.316208
AC163623.2	14.4979	-0.657072	0.378066	-1.73646	0.0824818	0.133843
AC163667.1	4.21161	-0.373879	0.431529	-0.832394	0.405186	0.505143
AC164297.2	9.02819	-0.672869	0.407873	-1.61611	0.10607	0.166008
AC164433.2	255.977	0.520463	0.136909	3.80316	0.000142861	0.000408511
AC166323.1	9.25554	0.196342	0.421407	0.472343	0.636682	0.720556
AC166344.3	16.3599	-0.886778	0.393935	-2.32919	0.0198493	0.0381662
AC166356.1	23.03	-0.437459	0.320964	-1.37146	0.17023	0.247298
AC166491.1	7.49072	-0.454807	0.429377	-1.03678	0.299841	0.396544
AC166574.2	6.19797	-0.877285	0.424177	-2.00179	0.0453077	0.0795118
AC167019.3	271.922	-0.158883	0.114716	-1.38489	0.166086	0.242247
AC167192.1	24.6852	-1.4148	0.340935	-4.04063	5.33078e-05	0.000162701
AC167565.1	10.1344	0.326418	0.392097	0.819493	0.412505	0.512776
AC167565.2	8.35617	0.33192	0.421243	0.792526	0.428054	0.528399
AC174678.1	19.6107	0.549091	0.346204	1.59826	0.109985	0.171083
Acaa1a	881.19	0.149152	0.0806214	1.8501	0.0642986	0.107808
Acaa1b	60.2394	1.25281	0.260017	4.80443	1.55189e-06	5.75665e-06
Acaa2	330.944	0.343446	0.23467	1.46399	0.143198	0.2147
Acaca	1014.63	-0.00903517	0.0683423	-0.132193	0.894832	0.925224
Acacb	318.328	0.491806	0.106564	4.61333	3.9627e-06	1.39553e-05
Acad10	149.615	-0.374719	0.145967	-2.56464	0.0103282	0.0211931
Acad11	265.382	0.415338	0.115888	3.58471	0.000337452	0.000907396
Acad12	58.6992	-0.379822	0.220703	-1.72041	0.0853576	0.137827
Acad8	277.188	-0.198215	0.111959	-1.77024	0.0766877	0.125758
Acad9	461.751	-0.196772	0.0939568	-2.09432	0.0362315	0.0652301
Acadl	486.782	0.449261	0.118316	3.7983	0.000145692	0.000416007
Acadm	1013.04	0.0844564	0.0709406	1.1905	0.23385	0.323643
Acads	685.482	0.0465289	0.0855833	0.543668	0.58667	0.678148
Acadsb	735.774	0.797561	0.0824355	9.67441	3.87302e-22	5.16277e-21
Acadvl	311.393	-0.0597725	0.123065	-0.485776	0.627126	0.713194
Acan	61.986	1.8543	0.232797	7.85711	3.93111e-15	3.21143e-14
Acap1	238.889	-0.381459	0.121681	-3.13079	0.00174335	0.00415127
Acap2	1553.14	0.595454	0.0628538	9.47389	2.69602e-21	3.35758e-20
Acap3	1542.35	2.06855	0.0749717	27.5735	2.31237e-167	1.02952e-163
Acat1	203.92	0.0120522	0.136826	0.0880935	0.929802	0.949432
Acat2	863.601	0.149601	0.0735181	2.03472	0.0418786	0.0740926
Acat3	1207.19	-0.363284	0.0705983	-5.14564	2.66614e-07	1.07375e-06
Acbd3	631.848	0.215295	0.0856409	2.51408	0.0119343	0.0241823
Acbd4	202.774	0.521021	0.139477	3.73357	0.000188785	0.000529545
Acbd5	414.471	0.476921	0.0955956	4.98958	6.05105e-07	2.35702e-06
Acbd6	464.366	-0.463544	0.0987439	-4.6946	2.67123e-06	9.63775e-06
Acbd7	7.88301	0.682601	0.424701	1.54569	0.122179	0.187125
Accs	35.0897	0.48297	0.293144	1.64224	0.10054	0.158509
Accsl	45.5985	-0.625998	0.257273	-2.41137	0.0158926	0.0312983
Acd	1121.96	0.965719	0.0776341	12.4387	1.61118e-35	4.8387e-34
Ace	57.3365	0.80477	0.261636	3.06488	0.00217754	0.00510328
Acer1	4.98822	0.0433039	0.432895	0.0919347	0.92675	0.947119
Acer2	160.533	-0.0671924	0.146611	-0.458093	0.646885	0.728539
Acer3	104.745	0.231779	0.189451	1.22255	0.2215	0.309314
Ache	95.1345	3.81233	0.267747	12.5979	2.16779e-36	6.73755e-35
Acin1	2853.16	-0.519033	0.056477	-9.18972	3.93854e-20	4.51071e-19
Ackr3	26.8553	0.0791698	0.36774	0.231216	0.817147	0.866688
Ackr4	101.024	0.364235	0.191854	1.8994	0.0575116	0.0977966
Acly	5015.22	0.211645	0.0508884	4.15895	3.19709e-05	0.000100756
Acmsd	4.25466	0.304042	0.429746	0.700874	0.483382	0.582485
Aco1	1244.23	0.773759	0.0651259	11.8806	1.4921e-32	3.76871e-31
Aco2	3475.61	-0.124245	0.0555674	-2.23596	0.0253544	0.0474602
Acot1	36.5661	-0.233889	0.308558	-0.750003	0.453253	0.553418
Acot11	79.2401	0.82568	0.199301	4.12912	3.64161e-05	0.000113882
Acot13	86.9183	0.184486	0.187463	0.984263	0.324986	0.423509
Acot2	23.545	-0.639313	0.332922	-1.91443	0.0555657	0.0949227
Acot7	1033.95	0.499945	0.0727826	6.86916	6.45795e-12	4.04394e-11
Acot8	267.329	0.235793	0.147847	1.59489	0.110738	0.171968
Acot9	449.276	-0.534556	0.0959696	-5.56915	2.5598e-08	1.14169e-07
Acox1	792.476	1.04587	0.0845517	12.3671	3.93706e-35	1.15511e-33
Acox3	99.4011	0.179605	0.197864	0.907719	0.364027	0.464461
Acoxl	5.90747	0.146238	0.430692	0.336752	0.736304	0.803581
Acp1	414.193	-0.18556	0.0988752	-1.87636	0.060606	0.102442
Acp2	225.642	-0.311524	0.133192	-2.33831	0.0193712	0.0373155
Acp4	78.4306	-0.199892	0.190687	-1.04643	0.295363	0.391662
Acp5	36.4372	-0.240312	0.269973	-0.890984	0.372938	0.473102
Acp6	692.256	-0.901431	0.0941251	-9.57196	1.04901e-21	1.35082e-20
Acp7	35.9299	1.11909	0.278718	3.98608	6.71733e-05	0.000201974
Acpp	7.30905	0.527836	0.412674	1.24368	0.213619	0.300045
Acr	5.49765	0.287266	0.433604	0.646952	0.517663	0.614932
Acrbp	37.8286	0.951633	0.271638	3.48438	0.000493287	0.00129304
Acsbg1	7.62951	0.339511	0.427477	0.85981	0.389894	0.48985
Acsbg2	5.48293	-0.822442	0.432818	-1.75866	0.078636	0.128586
Acsf2	182.928	0.0845928	0.164805	0.51303	0.60793	0.696425
Acsf3	132.219	-0.984834	0.153849	-6.38801	1.68054e-10	9.32939e-10
Acsl1	623.871	1.38	0.0995553	13.855	1.18594e-43	5.34692e-42
Acsl3	583.968	-0.23515	0.092006	-2.55744	0.0105446	0.0215972
Acsl4	432.224	0.274143	0.100641	2.72448	0.00644024	0.0137672
Acsl5	110.839	-0.747591	0.17285	-4.31961	1.56303e-05	5.11503e-05
Acsl6	103.025	0.484332	0.195356	2.47787	0.0132169	0.0265039
Acsm3	132.549	-0.391813	0.15386	-2.54491	0.0109305	0.0223185
Acss1	78.1799	0.97581	0.221777	4.39408	1.11244e-05	3.71141e-05
Acss2	386.593	0.737209	0.10731	6.8684	6.49276e-12	4.06336e-11
Acss2os	41.2834	0.766394	0.259757	2.94429	0.00323694	0.00735477
Acta1	118.866	1.30236	0.235218	5.52542	3.28702e-08	1.45185e-07
Acta2	68.265	0.307514	0.250079	1.23111	0.218283	0.305541
Actb	25326.4	-0.280562	0.0465003	-6.03354	1.6041e-09	8.14119e-09
Actc1	43.4711	0.540798	0.266077	2.02847	0.0425128	0.0750953
Actg1	9669.87	0.00153877	0.0538667	0.0285662	0.977211	0.984341
Actg2	4.20619	0.020895	0.433817	0.0448063	0.964262	0.97538
Actl10	4.79489	0.547688	0.43354	1.31588	0.188214	0.269663
Actl6a	1591.66	-0.471647	0.0639267	-7.37741	1.61398e-13	1.15958e-12
Actl6b	10.7837	2.58919	0.410067	4.93844	7.87481e-07	3.03096e-06
Actn1	4208.56	0.120287	0.0577074	2.08448	0.0371162	0.0666534
Actn2	75.5702	-0.51102	0.199142	-2.55541	0.0106061	0.0217084
Actn3	391.193	0.217307	0.123398	1.76017	0.0783785	0.128188
Actn4	8870.92	-0.169941	0.0500176	-3.39759	0.000679824	0.00174176
Actr10	685.502	0.459302	0.0819999	5.6016	2.12381e-08	9.5754e-08
Actr1a	1527.4	0.420059	0.0623458	6.73752	1.61112e-11	9.78597e-11
Actr1b	1588.34	0.392126	0.0646227	6.06798	1.29531e-09	6.64023e-09
Actr2	4146.28	-0.132567	0.047342	-2.80023	0.00510661	0.0111355
Actr3	2559.97	-0.216748	0.0495042	-4.37851	1.19495e-05	3.97552e-05
Actr3b	138.118	-0.0381775	0.153462	-0.248528	0.803726	0.856227
Actr5	221.523	0.410617	0.119772	3.42679	0.000610752	0.00157499
Actr6	224.353	0.271041	0.128274	2.11377	0.034535	0.0625162
Actr8	325.004	-0.479196	0.100809	-4.75274	2.00683e-06	7.35079e-06
Acvr1	114.639	0.474387	0.182045	2.60704	0.00913298	0.0189435
Acvr1b	548.15	0.112942	0.0873664	1.29265	0.196132	0.27912
Acvr2a	331.015	0.36235	0.103766	3.49247	0.000478577	0.00125708
Acvr2b	343.62	-0.0586676	0.111013	-0.528643	0.597053	0.687484
Acvrl1	34.9614	0.139281	0.264692	0.522955	0.601005	0.690848
Acy1	474.366	0.761685	0.0881529	8.63971	5.63582e-18	5.66733e-17
Acy3	19.108	-0.213251	0.334006	-0.630161	0.528589	0.624993
Acyp1	44.2134	-0.0540128	0.245669	-0.219721	0.826088	0.873363
Acyp2	6.47687	-0.632096	0.423138	-1.43599	0.151005	0.224215
Ada	311.088	0.390801	0.106099	3.68242	0.000231027	0.00063838
Adad2	178.266	-0.211492	0.157433	-1.3416	0.179726	0.259086
Adal	221.995	-0.495188	0.120256	-4.11457	3.879e-05	0.000120783
Adam10	531.241	0.69438	0.0944138	7.35477	1.91263e-13	1.36466e-12
Adam11	155.743	2.31321	0.171918	13.2934	2.52857e-40	9.74703e-39
Adam15	766.326	1.26934	0.0806711	15.7296	9.47899e-56	7.37167e-54
Adam17	718.988	0.243212	0.0838088	2.90201	0.00370776	0.00832365
Adam19	513.363	-0.544347	0.123791	-4.3953	1.10619e-05	3.69264e-05
Adam1a	12.5808	-0.291622	0.384077	-0.758487	0.44816	0.548654
Adam22	96.9137	0.268896	0.189306	1.41807	0.156171	0.23035
Adam23	1610.01	-1.12609	0.0620773	-18.1366	1.6397e-73	2.56153e-71
Adam33	15.9443	0.398021	0.375047	1.02956	0.303217	0.400267
Adam4	7.54775	-0.108707	0.418327	-0.253849	0.799612	0.853271
Adam8	122.443	0.754435	0.206235	3.66651	0.000245886	0.0006765
Adam9	588.154	0.543429	0.0845853	6.42474	1.32099e-10	7.40728e-10
Adamts1	39.8873	0.82282	0.326696	2.53451	0.0112605	0.0229265
Adamts10	282.147	0.584455	0.118523	4.92806	8.305e-07	3.18758e-06
Adamts14	166.644	-0.432136	0.157815	-2.73407	0.00625565	0.0134031
Adamts15	140.372	2.91336	0.19747	14.3729	7.6585e-47	4.03521e-45
Adamts17	54.1441	1.26385	0.313167	4.04601	5.20977e-05	0.000159171
Adamts2	28.5722	1.58031	0.32196	4.82182	1.42254e-06	5.30556e-06
Adamts20	32.5625	1.80839	0.334856	5.26628	1.39217e-07	5.77123e-07
Adamts3	16.0644	0.671656	0.362663	1.8579	0.0631836	0.106205
Adamts4	27.1566	-0.305642	0.320279	-0.945651	0.344327	0.443939
Adamts7	968.183	0.0516938	0.095581	0.540894	0.588581	0.679901
Adamts8	28.0366	-0.327065	0.291388	-1.11113	0.266512	0.360006
Adamts9	150.225	0.424445	0.158228	2.67912	0.00738152	0.015594
Adamtsl1	19.4556	-0.326451	0.335942	-0.974298	0.329908	0.428763
Adamtsl4	53.855	0.86524	0.233123	3.70094	0.000214802	0.00059623
Adamtsl5	163.212	1.30116	0.187189	6.93973	3.92858e-12	2.50229e-11
Adap1	830.424	-0.755289	0.0853551	-8.8448	9.16907e-19	9.67943e-18
Adap2	47.2396	1.13411	0.294758	3.82332	0.000131667	0.00037869
Adap2os	12.6626	0.967568	0.371103	2.53827	0.0111402	0.0226997
Adar	823.756	-0.221184	0.0700474	-3.15726	0.00159259	0.00381728
Adarb1	351.122	1.38812	0.126459	10.9653	5.60839e-28	1.04041e-26
Adat1	264.559	-0.91915	0.12839	-7.15128	8.5972e-13	5.77329e-12
Adat2	112.288	-0.408763	0.177617	-2.29964	0.0214685	0.040957
Adat3	173.646	-0.399383	0.149381	-2.67154	0.00755035	0.0159167
Adck1	112.201	-1.06462	0.181711	-5.84649	5.02058e-09	2.41849e-08
Adck2	94.7472	0.509733	0.182106	2.80085	0.00509676	0.0111179
Adck5	206.021	-0.337759	0.136386	-2.47482	0.0133305	0.0267164
Adcy1	209.317	-0.145525	0.169381	-0.859159	0.390253	0.490231
Adcy2	15.4904	-0.162158	0.373778	-0.440507	0.65957	0.739411
Adcy3	313.498	0.717187	0.110346	6.49759	8.16149e-11	4.64519e-10
Adcy4	9.08111	0.432701	0.411702	1.03605	0.300179	0.396903
Adcy5	19.2382	0.0589256	0.35388	0.163841	0.869857	0.906453
Adcy6	221.267	1.17141	0.168252	6.96257	3.34125e-12	2.14121e-11
Adcy7	70.3502	-0.169729	0.205338	-0.824443	0.409688	0.509898
Adcy9	90.4478	0.855529	0.207219	4.12752	3.66701e-05	0.000114592
Adcyap1r1	24.7165	0.666094	0.315446	2.09446	0.0362192	0.0652203
Add1	540.17	0.0879574	0.0829242	1.06074	0.28881	0.384583
Add2	24.2688	2.02328	0.341544	5.69484	1.23485e-08	5.70613e-08
Add3	607.222	0.707429	0.0941061	7.51617	5.64024e-14	4.20456e-13
Adgra2	53.8712	-0.121378	0.269628	-0.449914	0.652772	0.733545
Adgra3	433.828	-0.136713	0.108886	-1.25537	0.209346	0.295259
Adgrb1	277.662	0.117701	0.145792	0.806128	0.420169	0.520651
Adgrb2	344.843	1.58172	0.122201	12.9245	3.27331e-38	1.12104e-36
Adgrd1	21.0083	-1.41442	0.33203	-4.13243	3.58946e-05	0.000112366
Adgre5	724.009	-0.289384	0.0933464	-3.09924	0.00194015	0.0045813
Adgrf5	5.76454	0.0656821	0.42685	0.153834	0.877741	0.912479
Adgrg1	251.319	0.406467	0.132046	3.0785	0.00208047	0.00489123
Adgrg2	3.91761	-0.0474483	0.431183	-0.109887	0.912499	0.937666
Adgrg6	11.6611	-0.43663	0.400335	-1.07082	0.284252	0.379678
Adgrl1	4058.55	0.538714	0.062781	8.58074	9.42676e-18	9.33192e-17
Adgrl2	434.591	0.0833785	0.104648	0.796985	0.42546	0.525671
Adgrl3	10.5449	-0.233335	0.410977	-0.602347	0.546943	0.64209
Adgrv1	187.91	0.783657	0.13372	5.85584	4.74616e-09	2.29312e-08
Adh5	2368.83	-0.304862	0.0598281	-5.0955	3.47825e-07	1.38671e-06
Adh7	5.9596	0.172732	0.433555	0.430907	0.666536	0.745297
Adhfe1	31.5571	1.43426	0.296809	4.75752	1.95984e-06	7.18757e-06
Adi1	509.064	-0.1006	0.100937	-0.996654	0.318933	0.416932
Adipor1	1669.82	0.229043	0.0550466	4.16098	3.1689e-05	9.99201e-05
Adipor2	1212.72	-0.351328	0.0672772	-5.22158	1.77405e-07	7.27805e-07
Adk	608.244	0.0424715	0.0774792	0.548249	0.583521	0.675392
Adm	5.12802	1.44479	0.432785	2.91718	0.00353215	0.00795348
Adm2	20.8886	-1.38095	0.345205	-3.86926	0.000109168	0.000318195
Adnp	114.259	-1.2312	0.18865	-6.50841	7.59524e-11	4.33537e-10
Adnp2	587.606	-0.584725	0.0901289	-6.48582	8.82517e-11	5.01012e-10
Ado	501.148	-0.342358	0.0899306	-3.807	0.00014066	0.000402672
Adora1	16.2404	1.57082	0.381246	3.99615	6.43796e-05	0.000194065
Adora2a	9.76762	0.705985	0.405714	1.7033	0.0885121	0.142202
Adora2b	46.4358	0.73954	0.254076	2.90179	0.00371034	0.00832839
Adpgk	762.062	-0.674339	0.0742784	-9.07655	1.12074e-19	1.2459e-18
Adprh	587.645	-0.468402	0.101434	-4.61645	3.90369e-06	1.37583e-05
Adprhl2	424.271	-0.612733	0.0954993	-6.41379	1.41942e-10	7.93422e-10
Adprm	143.37	-0.177582	0.157759	-1.12553	0.260365	0.353304
Adra1d	15.1239	1.30147	0.414698	3.20009	0.00137386	0.00332886
Adra2a	4.34188	0.285443	0.433376	0.629398	0.529088	0.625293
Adra2b	64.529	2.50106	0.253058	9.52214	1.69646e-21	2.14576e-20
Adrb1	49.2291	0.787939	0.271966	2.89982	0.00373378	0.00837783
Adrb2	59.6836	0.571805	0.240531	2.37438	0.0175786	0.0342625
Adrb3	166.026	-0.89123	0.150587	-5.9073	3.47757e-09	1.70283e-08
Adrm1	2375.24	-0.169611	0.0508613	-3.33478	0.000853672	0.00215158
Adsl	1497.32	-0.302079	0.0559523	-5.39864	6.71471e-08	2.88011e-07
Adss	1959.1	-0.285369	0.0623269	-4.5788	4.67642e-06	1.63075e-05
Adssl1	48.6355	1.1599	0.260048	4.44996	8.58846e-06	2.91115e-05
Aebp1	77.7011	0.0893154	0.198797	0.448947	0.65347	0.734236
Aebp2	1064.64	-0.84254	0.0775231	-10.867	1.65513e-27	2.96841e-26
Aen	1434.77	-0.623189	0.0613935	-10.1505	3.29502e-24	4.93949e-23
Aes	2225	-0.115122	0.0786403	-1.46379	0.143251	0.214763
AF357399	10.1283	-0.663537	0.403234	-1.65588	0.0977463	0.154748
AF529169	16.2578	1.23434	0.350732	3.43057	0.000602314	0.00155593
Afap1	193.696	1.11133	0.147532	7.52531	5.25964e-14	3.92907e-13
Afap1l1	177.262	0.112393	0.132237	0.849808	0.395432	0.494908
Afap1l2	42.7762	0.212748	0.260417	0.81947	0.412518	0.512776
Afdn	1487.38	-0.325255	0.0745883	-4.36061	1.29702e-05	4.29343e-05
Aff1	985.97	0.0795087	0.070165	1.13318	0.257139	0.349437
Aff3	67.3792	0.650992	0.226344	2.8748	0.00404277	0.00900985
Aff4	2536.05	-0.64181	0.0563227	-11.3948	4.43978e-30	9.3461e-29
Afg1l	61.0897	-0.996126	0.230182	-4.31151	1.62145e-05	5.29453e-05
Afg3l1	1206.33	-0.427949	0.0673282	-6.35562	2.07591e-10	1.14458e-09
Afg3l2	1795.01	0.476638	0.0563112	8.4644	2.57479e-17	2.46795e-16
Afmid	12.9498	0.0595921	0.377581	0.157419	0.874915	0.910339
Aftph	544.996	0.583377	0.0895089	6.51774	7.13752e-11	4.08589e-10
Aga	34.9427	-0.44243	0.289083	-1.53268	0.125356	0.191381
Agap1	681.617	0.585357	0.0793341	7.37781	1.60919e-13	1.15743e-12
Agap2	263.812	2.67433	0.156841	16.9108	3.74869e-64	4.04609e-62
Agap3	1246.55	0.764684	0.0684587	11.1696	5.74121e-29	1.13732e-27
Agbl2	13.0643	0.671863	0.374473	1.77944	0.0751668	0.123537
Agbl3	7.93875	0.0736617	0.422041	0.175512	0.860677	0.899941
Agbl5	314.548	-0.189339	0.126838	-1.4925	0.135568	0.204882
Ager	11.5129	0.0797003	0.385336	0.200779	0.840872	0.885
Agfg1	1370.05	-0.360618	0.0632756	-5.69913	1.20422e-08	5.57326e-08
Agfg2	588.102	1.5314	0.0985628	15.5263	2.30222e-54	1.67348e-52
Aggf1	1583.1	0.114818	0.0567391	2.0237	0.0430012	0.0758452
Agk	212.34	-0.818971	0.129397	-6.32296	2.566e-10	1.40307e-09
Agl	358.533	0.660107	0.108293	6.09508	1.09385e-09	5.63017e-09
Ago1	690.27	-0.0396112	0.0882355	-0.448879	0.653519	0.734245
Ago2	3008.64	0.0825538	0.0691811	1.19334	0.232738	0.322329
Ago3	431.053	0.49809	0.0957885	5.19976	1.99543e-07	8.14687e-07
Ago4	67.7317	2.7399	0.249522	10.5091	7.84429e-26	1.28047e-24
Agpat1	904.115	0.437516	0.0874835	5.00142	5.69091e-07	2.2216e-06
Agpat2	512.621	-0.637577	0.106881	-5.96494	2.44724e-09	1.21706e-08
Agpat3	339.18	-0.506682	0.117831	-4.29878	1.71741e-05	5.58432e-05
Agpat4	461.856	-0.0482219	0.10553	-0.45741	0.647376	0.72885
Agpat5	974.15	0.12002	0.0706949	1.69795	0.0895174	0.143649
Agps	1527.23	-0.126393	0.0612616	-2.06321	0.039093	0.0697533
Agrn	4188.83	-0.343078	0.056081	-6.11761	9.49922e-10	4.93068e-09
Agtpbp1	391.776	-0.34309	0.112755	-3.04142	0.00235467	0.00548663
Agtr1a	4.44963	1.05745	0.431275	2.37826	0.0173944	0.033937
Agtrap	877.906	-0.652367	0.0773574	-8.43207	3.39593e-17	3.2255e-16
Ahctf1	2544.98	-0.619353	0.0525971	-11.7752	5.24157e-32	1.26315e-30
Ahcy	1288.22	-0.335133	0.060772	-5.51385	3.51074e-08	1.54492e-07
Ahcyl1	1241.01	-0.0503461	0.0732203	-0.687693	0.491646	0.590048
Ahcyl2	398.973	0.493676	0.108784	4.53818	5.67419e-06	1.95836e-05
Ahdc1	1763.22	-0.455611	0.0624438	-7.29639	2.956e-13	2.07748e-12
Ahi1	224.594	0.671927	0.13017	5.16087	2.45801e-07	9.94428e-07
Ahnak	4662.21	-0.286199	0.0611036	-4.68418	2.81077e-06	1.01043e-05
Ahnak2	95.6257	-0.183197	0.19178	-0.954797	0.339681	0.439188
Ahr	37.3457	0.552069	0.288525	1.90016	0.0574123	0.0976371
Ahrr	4.85079	0.170151	0.432558	0.377264	0.705977	0.777007
Ahsa1	1265.07	-0.369308	0.0772143	-4.7829	1.72787e-06	6.38018e-06
Ahsa2	692.044	-0.289341	0.0845849	-3.42119	0.000623485	0.00160527
Ahsg	7.50443	-0.316811	0.422207	-0.731072	0.464735	0.564696
AI182371	8.46423	-0.631326	0.409722	-1.47592	0.139965	0.210462
AI314180	396.76	-0.255629	0.0980693	-2.60707	0.00913201	0.0189435
AI413582	102.086	1.05572	0.181927	5.79379	6.88159e-09	3.27248e-08
AI427809	9.47447	-0.888022	0.430194	-2.12581	0.0335188	0.0609074
AI464131	341.736	1.30185	0.11364	11.4427	2.55887e-30	5.52376e-29
AI467606	213.343	0.329976	0.137156	2.40671	0.0160968	0.0316654
AI480526	95.8072	-1.5524	0.196962	-7.83162	4.81627e-15	3.90587e-14
AI481877	30.127	-0.3312	0.296332	-1.11577	0.264521	0.357696
AI504432	5.85449	0.439548	0.431264	1.07475	0.282487	0.377717
AI506816	336.704	-0.815367	0.130346	-6.25367	4.00916e-10	2.15317e-09
AI507597	14.2554	0.0873019	0.381609	0.219081	0.826587	0.87358
AI593442	7.36419	0.709491	0.431997	1.587	0.112513	0.174361
AI597479	337.055	0.00584657	0.101547	0.0575737	0.954088	0.968279
AI606181	112.267	0.0599881	0.168212	0.356832	0.721217	0.790662
AI661453	150.724	-0.0447656	0.295376	-0.15115	0.879857	0.91388
AI837181	305.784	-0.0812071	0.1122	-0.723834	0.469168	0.569053
AI846148	654.361	-0.300415	0.0843367	-3.56159	0.000368617	0.000985988
AI847159	4.32191	-0.415164	0.431978	-1.03793	0.299303	0.39599
AI854703	38.0244	-0.94707	0.273516	-3.43678	0.000588665	0.00152333
AI987944	98.708	0.498835	0.189994	2.62749	0.00860166	0.0179313
Aida	646.274	0.738977	0.0801311	9.22185	2.9201e-20	3.39009e-19
Aif1l	301.072	0.830227	0.125501	6.61036	3.83392e-11	2.24452e-10
Aifm1	704.152	-0.0143456	0.0905428	-0.15839	0.87415	0.909808
Aifm2	206.083	0.115957	0.140851	0.822022	0.411064	0.511361
Aifm3	77.3809	1.35169	0.220727	6.09687	1.08166e-09	5.57224e-09
Aig1	53.8753	0.521268	0.259835	2.01797	0.0435945	0.0767927
Aim2	50.4591	-0.773262	0.238621	-3.23107	0.00123328	0.00301571
Aimp1	1062.29	-0.0662368	0.0772499	-0.85747	0.391185	0.491022
Aimp2	833.793	-0.100367	0.0682743	-1.47019	0.141511	0.212476
Aip	268.768	-0.75075	0.115061	-6.52097	6.98528e-11	4.0026e-10
Aire	406.95	-1.49775	0.131422	-11.3795	5.28934e-30	1.10951e-28
Ajap1	9.75494	1.24235	0.415345	2.94234	0.00325745	0.00739381
Ajuba	3048.29	-0.525091	0.0665504	-7.89008	3.0199e-15	2.48988e-14
Ak1	393.549	-0.510574	0.11226	-4.5458	5.47271e-06	1.89213e-05
Ak2	1833.03	0.0548084	0.0545414	1.00487	0.31496	0.413012
Ak3	439.211	-0.0352943	0.0971497	-0.363429	0.716284	0.786165
Ak3l2-ps	18.4684	-0.467576	0.328677	-1.40458	0.160147	0.234989
Ak4	843.939	-0.511105	0.0735095	-6.95103	3.6263e-12	2.31638e-11
Ak6	215.796	-0.235577	0.141063	-1.67128	0.0946665	0.150797
Ak7	57.5998	-0.153704	0.218061	-0.703638	0.481659	0.581116
Ak8	9.07877	0.394905	0.412902	0.985623	0.324318	0.422824
Akain1	5.51979	1.38932	0.431496	3.00205	0.00268167	0.00618305
Akap1	1530.87	-0.0750577	0.058023	-1.29351	0.195834	0.278808
Akap10	342.152	-0.391083	0.10267	-3.80824	0.000139957	0.000400852
Akap11	2380.19	0.255433	0.0785914	3.25021	0.00115321	0.00283471
Akap12	5973.58	-0.0451518	0.05144	-0.877764	0.380072	0.479981
Akap13	573.438	0.114709	0.0859345	1.33469	0.181979	0.261972
Akap17b	164.248	0.152085	0.141086	1.078	0.281034	0.376138
Akap5	95.5827	1.17264	0.207629	5.63232	1.77803e-08	8.07779e-08
Akap7	126.811	-0.965081	0.163501	-5.88985	3.86544e-09	1.88447e-08
Akap8	1832.68	-0.652551	0.05284	-12.3488	4.94547e-35	1.43911e-33
Akap8l	526.887	0.458023	0.0962306	4.75921	1.94349e-06	7.13201e-06
Akap9	388.149	-0.230877	0.110058	-2.09773	0.0359294	0.0647639
Akip1	98.1041	-0.465477	0.175606	-2.64699	0.00812123	0.0170154
Akirin1	952.607	0.427987	0.0659743	6.48746	8.72931e-11	4.96202e-10
Akirin2	953.322	-0.697841	0.0782969	-8.91256	4.98696e-19	5.36309e-18
Akna	271.495	-0.0803306	0.131566	-0.61044	0.541571	0.636816
Aknaos	16.7832	0.0933123	0.349932	0.265772	0.790415	0.846299
Akr1a1	1362.14	-0.130622	0.0699087	-1.86835	0.0617138	0.104078
Akr1b10	86.6862	0.0496122	0.202832	0.244993	0.806462	0.858321
Akr1b3	2431.64	-0.083148	0.0774162	-1.074	0.282824	0.37814
Akr1b8	180.003	0.411378	0.279552	1.47706	0.13966	0.210032
Akr1cl	5.56728	-0.852372	0.431632	-2.42444	0.0153321	0.0303052
Akr1e1	42.6149	-0.915165	0.256041	-3.55025	0.000384873	0.00102577
Akr7a5	428.74	0.908639	0.110332	8.23387	1.81257e-16	1.62867e-15
Akt1	1222.26	0.161161	0.0725547	2.22143	0.0263217	0.049075
Akt1s1	365.931	-1.13778	0.112537	-10.1036	5.32325e-24	7.88045e-23
Akt2	689.184	-0.746973	0.0798283	-9.35535	8.33226e-21	1.00535e-19
Akt2-ps	22.6964	-1.02444	0.321909	-3.16012	0.00157703	0.00378509
Akt3	105.031	0.242879	0.182695	1.33064	0.183309	0.263631
Aktip	660.572	0.679529	0.0918184	7.40045	1.35727e-13	9.81788e-13
AL589670.3	244.283	2.25609	0.137921	16.2634	1.79455e-59	1.66454e-57
AL589670.5	96.3177	0.902525	0.187502	4.80681	1.53358e-06	5.69347e-06
AL591946.1	4.82207	1.75973	0.431775	3.4229	0.000619576	0.00159567
AL591952.1	16.2056	0.0229739	0.365714	0.0628575	0.94988	0.964778
AL591952.3	27.6944	0.140052	0.315038	0.447421	0.654571	0.735212
Alad	487.048	0.704229	0.0973937	7.22884	4.87137e-13	3.35607e-12
Alas1	457.781	0.443113	0.0936684	4.72966	2.24894e-06	8.18546e-06
Alas2	5.8909	0.0678724	0.430377	0.16968	0.865262	0.903303
Alcam	24.3992	0.950331	0.347567	2.73666	0.00620659	0.0133092
Aldh16a1	698.029	-0.830442	0.0920852	-9.01529	1.96346e-19	2.15449e-18
Aldh18a1	1109.64	-0.200375	0.0747883	-2.67905	0.00738305	0.0155954
Aldh1a2	22.2547	0.00684054	0.330511	0.0210023	0.983244	0.988396
Aldh1a3	106.492	2.75718	0.271967	9.45151	3.33981e-21	4.13908e-20
Aldh1b1	37.8302	0.675527	0.280681	2.3998	0.016404	0.0321715
Aldh1l1	266.785	0.718355	0.120611	5.95609	2.58346e-09	1.28194e-08
Aldh1l2	110.63	0.712007	0.171802	4.13798	3.50369e-05	0.000109854
Aldh2	3354.97	0.108923	0.046151	2.36014	0.0182682	0.0354244
Aldh3a1	11.9097	0.0715721	0.384484	0.185376	0.852934	0.894418
Aldh3a2	297.721	-0.169864	0.125759	-1.35066	0.176803	0.255368
Aldh3b1	10.0187	0.209208	0.405743	0.509759	0.610221	0.698465
Aldh4a1	525.388	0.989661	0.095999	10.3056	6.64949e-25	1.03064e-23
Aldh5a1	152.988	0.00654493	0.148481	0.0440792	0.964841	0.975691
Aldh6a1	849.929	1.26499	0.0870247	14.5328	7.50578e-48	4.20347e-46
Aldh7a1	1235.19	0.209863	0.0654157	3.20826	0.00133542	0.00324366
Aldh9a1	1211.19	0.28758	0.0660083	4.35702	1.31845e-05	4.35871e-05
Aldoa	11271.1	-0.0170663	0.0409441	-0.416821	0.676809	0.753143
Aldoc	97.6699	0.654619	0.201254	3.25041	0.0011524	0.00283311
Alg1	445.205	0.314796	0.0959082	3.28311	0.00102668	0.00255187
Alg11	351.57	0.0527296	0.110172	0.478629	0.632202	0.716807
Alg12	215.243	0.378693	0.148313	2.55374	0.0106573	0.0218007
Alg13	1899.23	-0.793066	0.0720099	-11.0124	3.32958e-28	6.27476e-27
Alg14	113.294	-0.0711319	0.178514	-0.399121	0.689804	0.763928
Alg2	440.188	0.159964	0.100905	1.58561	0.112828	0.174772
Alg3	259.958	-0.417375	0.120692	-3.45847	0.000543243	0.00141318
Alg5	214.975	0.0261436	0.131529	0.19884	0.842388	0.886307
Alg6	231.518	0.0360264	0.119353	0.301834	0.762779	0.824191
Alg8	85.1078	-0.410699	0.207445	-1.98358	0.0473023	0.0825566
Alg9	222.54	0.0458816	0.138522	0.331113	0.740559	0.806693
Alk	17.1695	1.17579	0.379381	3.12338	0.00178785	0.00424587
Alkbh1	344.82	-1.34105	0.1071	-12.5052	6.98958e-36	2.13146e-34
Alkbh2	141.639	-0.0285504	0.149471	-0.191032	0.8485	0.890861
Alkbh3	123.462	-0.307631	0.171535	-1.79265	0.0730295	0.120458
Alkbh3os1	9.42093	-0.395043	0.421239	-0.946978	0.34365	0.443258
Alkbh4	295.414	0.692886	0.111285	6.22519	4.80962e-10	2.56912e-09
Alkbh5	1547.76	0.103702	0.0642199	1.61479	0.106356	0.166335
Alkbh6	219.834	0.941614	0.134395	7.00362	2.49434e-12	1.61592e-11
Alkbh7	146.966	-0.323194	0.145391	-2.22158	0.0263116	0.0490662
Alkbh8	255.042	-0.604438	0.121948	-4.95422	7.26215e-07	2.80485e-06
Alms1	1360.38	0.619311	0.0723421	8.56049	1.12384e-17	1.10761e-16
Alms1-ps2	5.30719	0.825481	0.415282	1.84703	0.0647428	0.108426
Alox12	26.5729	0.615602	0.310534	1.97158	0.0486577	0.0845823
Alox15	49.9763	1.57343	0.257338	6.04611	1.48381e-09	7.56066e-09
Alox5	44.219	0.119085	0.287483	0.417541	0.676282	0.752839
Alox5ap	19.1385	0.143164	0.364563	0.383177	0.701589	0.773453
Aloxe3	14.3885	0.846583	0.362127	2.29326	0.0218332	0.0415947
Alpk3	95.0177	-0.308601	0.189977	-1.61795	0.105674	0.165519
Alpl	853.288	-0.103397	0.0772871	-1.3377	0.180995	0.260746
Als2	807.382	-0.265331	0.0748834	-3.54323	0.000395251	0.00105139
Als2cl	620.121	0.553688	0.0935165	5.92044	3.21089e-09	1.57876e-08
Alx3	4.45205	0.195495	0.433619	0.437656	0.661636	0.741181
Alyref	1763.94	-0.452345	0.0690289	-6.55297	5.64056e-11	3.25933e-10
Alyref2	23.689	0.04266	0.319945	0.133341	0.893924	0.924553
Amacr	122.276	-0.538286	0.171772	-3.1333	0.00172852	0.00411817
Ambra1	639.583	-0.560522	0.0808709	-6.92943	4.22531e-12	2.6817e-11
Amd-ps3	16.897	0.564354	0.365452	1.57165	0.116031	0.179064
Amd-ps4	7.57861	0.338761	0.418713	0.812593	0.416451	0.516822
Amd1	1389.34	-0.149432	0.0673621	-2.21838	0.0265287	0.0494039
Amd2	148.964	-0.127399	0.14298	-0.891016	0.372921	0.473102
Amdhd1	4.19702	-0.407344	0.433729	-0.887173	0.374986	0.475074
Amdhd2	247.895	-0.143963	0.125937	-1.14388	0.252675	0.344292
Amer1	415.281	0.646912	0.102749	6.29557	3.06279e-10	1.66296e-09
Amer2	3.85949	0.672957	0.432362	1.45257	0.146342	0.218678
Amer3	8.87743	2.66036	0.423347	5.33099	9.76803e-08	4.12714e-07
Amfr	1411.65	0.255193	0.0599686	4.25647	2.07683e-05	6.69678e-05
Amh	8.72696	0.231731	0.404038	0.561462	0.574482	0.667657
Amhr2	38.2472	-0.35222	0.263625	-1.32679	0.184578	0.265028
Amigo1	140.628	1.47052	0.161806	9.05749	1.33486e-19	1.47564e-18
Amigo2	40.4086	-0.579321	0.290602	-1.99336	0.0462217	0.0809005
Amigo3	45.6526	1.21841	0.258739	4.6879	2.76025e-06	9.9368e-06
Ammecr1	204.655	-0.517281	0.145094	-3.56305	0.000366566	0.000981237
Ammecr1l	442.745	-0.559281	0.0901164	-6.20519	5.46307e-10	2.90597e-09
Amn	254.077	1.14463	0.130922	8.73575	2.42046e-18	2.48879e-17
Amn1	43.8251	-0.306848	0.246003	-1.24396	0.213513	0.299973
Amot	93.0769	0.849077	0.217309	3.91688	8.9704e-05	0.000264932
Amotl1	891.87	-0.0368875	0.101704	-0.362726	0.716809	0.786595
Amotl2	1167.91	-0.34124	0.0785958	-4.3418	1.41319e-05	4.65549e-05
Ampd2	1594.53	0.687051	0.0643556	10.676	1.31887e-26	2.25195e-25
Ampd3	87.6787	0.177144	0.199426	0.885013	0.37615	0.476278
Amph	133.486	0.732634	0.160994	4.54536	5.48405e-06	1.89495e-05
Amt	592.334	-0.538942	0.0809846	-6.65248	2.88187e-11	1.70963e-10
Amz1	231.788	-0.222824	0.123979	-1.7964	0.0724316	0.119594
Amz2	327.69	-0.0160517	0.104907	-0.152976	0.878417	0.912916
Anapc1	2977.07	-0.490795	0.0491655	-9.98231	1.82179e-23	2.60806e-22
Anapc10	234.964	-0.0568942	0.114266	-0.497811	0.618617	0.705989
Anapc11	733.312	-0.298566	0.0776965	-3.84245	0.00012181	0.000352333
Anapc13	209.679	-0.458357	0.152025	-3.01366	0.0025812	0.00597227
Anapc15	510.938	-0.481901	0.0956632	-5.03704	4.72794e-07	1.86252e-06
Anapc15-ps	5.02207	0.0482647	0.433512	0.106668	0.915052	0.939423
Anapc16	207.99	-0.494147	0.127224	-3.88193	0.000103631	0.000302998
Anapc2	970.729	0.0977504	0.0804603	1.21485	0.224422	0.312513
Anapc4	917.165	0.275971	0.0681146	4.05164	5.08591e-05	0.000155574
Anapc5	2840.06	-0.438744	0.0651969	-6.72928	1.70507e-11	1.0339e-10
Anapc7	871.735	0.142483	0.07749	1.8388	0.0659441	0.110158
Ang	7.76382	-0.605676	0.420689	-1.48141	0.138497	0.208601
Angel1	246.081	0.11149	0.115044	0.968921	0.332585	0.431485
Angel2	405.688	-0.617475	0.0992212	-6.22033	4.96109e-10	2.64844e-09
Angpt2	12.9503	-0.492752	0.396494	-1.27335	0.202894	0.287618
Angptl2	41.9227	2.06035	0.327217	6.0979	1.07474e-09	5.53979e-09
Angptl4	129.643	-0.911791	0.167349	-5.43248	5.55751e-08	2.40344e-07
Angptl6	39.2337	-0.51064	0.259794	-1.95119	0.0510346	0.0882489
Angptl7	4.51778	0.132955	0.433718	0.319633	0.749247	0.813709
Angptl8	30.0738	0.0853096	0.339249	0.250001	0.802587	0.855534
Ank	112.631	0.871692	0.176398	4.9329	8.10166e-07	3.11491e-06
Ank1	30.2109	0.482616	0.300306	1.60203	0.109149	0.170035
Ank2	193.071	0.329588	0.150458	2.19581	0.0281058	0.0520632
Ank3	169.917	1.29556	0.161422	8.01173	1.13105e-15	9.60095e-15
Ankdd1b	41.6806	0.828647	0.283082	2.93991	0.00328304	0.00744433
Ankfy1	1272.62	0.0720721	0.0712043	1.01219	0.311447	0.409128
Ankhd1	1746.76	0.131458	0.0608368	2.16088	0.0307047	0.0563383
Ankib1	434.769	-0.254041	0.0967482	-2.62572	0.00864669	0.0180167
Ankle1	322.529	0.440742	0.125429	3.51419	0.000441097	0.00116568
Ankle2	615.588	-0.300724	0.0895987	-3.35618	0.000790268	0.00200141
Ankmy1	40.7398	0.881884	0.275037	3.20265	0.00136171	0.00330212
Ankmy2	415.681	0.171713	0.0981476	1.74982	0.0801495	0.130713
Ankra2	151.401	0.193313	0.141696	1.36447	0.172419	0.25009
Ankrd10	1277.49	-0.461055	0.0606012	-7.60774	2.78922e-14	2.13833e-13
Ankrd11	3233.11	-0.41175	0.0465578	-8.84367	9.26243e-19	9.76847e-18
Ankrd12	384.801	1.09233	0.123074	8.87099	7.2496e-19	7.71716e-18
Ankrd13a	2353.22	0.548611	0.0559708	9.80157	1.10846e-22	1.51153e-21
Ankrd13b	437.183	1.52174	0.115186	13.1997	8.80503e-40	3.26685e-38
Ankrd13c	794.643	-0.285852	0.076869	-3.71855	0.00020037	0.00055966
Ankrd13d	124.201	1.13527	0.165186	6.85535	7.11394e-12	4.44534e-11
Ankrd16	440.795	0.0271841	0.105803	0.256928	0.797235	0.851809
Ankrd17	2019.09	-0.357007	0.0594201	-6.00812	1.87692e-09	9.4504e-09
Ankrd23	4.96497	0.488726	0.432508	1.17488	0.240043	0.330447
Ankrd24	132.032	0.525342	0.149481	3.50713	0.00045297	0.00119386
Ankrd26	559.516	-0.0757109	0.0859667	-0.880407	0.378639	0.478579
Ankrd27	905.147	0.834215	0.0714556	11.6733	1.7447e-31	4.08296e-30
Ankrd28	1256.17	-0.193884	0.0624325	-3.10556	0.00189916	0.00449046
Ankrd31	12.698	-0.631395	0.378373	-1.6592	0.0970757	0.153823
Ankrd33b	292.712	-0.738036	0.115956	-6.36245	1.98565e-10	1.09753e-09
Ankrd34a	70.3336	0.808458	0.218943	3.67269	0.00024001	0.000661356
Ankrd34b	85.3527	3.11789	0.266422	10.8822	1.40096e-27	2.52272e-26
Ankrd35	173.667	1.19212	0.14893	7.98986	1.35093e-15	1.14076e-14
Ankrd37	28.3279	-0.249586	0.302105	-0.826559	0.408487	0.508581
Ankrd39	78.6127	0.513176	0.190563	2.69189	0.00710485	0.015056
Ankrd40	560.52	0.125576	0.0902282	1.39181	0.163981	0.239666
Ankrd42	208.765	1.07742	0.142093	7.58064	3.43856e-14	2.61363e-13
Ankrd44	149.555	0.836488	0.17527	4.77271	1.81767e-06	6.69236e-06
Ankrd45	58.3412	-0.932552	0.227783	-4.08193	4.46631e-05	0.000137804
Ankrd46	639.848	0.612662	0.0791146	7.74357	9.66606e-15	7.6987e-14
Ankrd49	255.962	-0.348439	0.121717	-2.86303	0.0041961	0.00932124
Ankrd50	356.479	0.638118	0.100241	6.36439	1.96064e-10	1.08404e-09
Ankrd52	938.405	-0.00849594	0.0734354	-0.115681	0.907906	0.934564
Ankrd53	22.293	0.850105	0.34631	2.46118	0.0138481	0.0276389
Ankrd54	482.598	1.05665	0.102777	10.2769	8.95691e-25	1.37749e-23
Ankrd6	184.744	0.307956	0.129965	2.36862	0.0178547	0.0347172
Ankrd61	196.641	0.59621	0.135152	4.41108	1.02859e-05	3.45103e-05
Ankrd9	251.851	0.581966	0.127563	4.55968	5.12318e-06	1.77784e-05
Anks1	672.794	1.07361	0.0999978	10.7338	7.06635e-27	1.22656e-25
Anks1b	13.7584	0.229568	0.368901	0.6264	0.531052	0.62699
Anks3	424.841	0.706007	0.121088	5.83071	5.51927e-09	2.64655e-08
Anks6	22.6137	1.57549	0.3685	4.17352	2.99932e-05	9.49262e-05
Ankzf1	326.091	0.300007	0.108139	2.77424	0.005533	0.0119904
Anln	2494.03	-0.416386	0.0492551	-8.45368	2.82253e-17	2.69959e-16
Ano1	16.1524	-0.265329	0.365883	-0.736205	0.461606	0.561411
Ano10	62.1772	1.12967	0.293053	3.85744	0.000114581	0.000332667
Ano3	32.331	-1.30426	0.29849	-4.32524	1.52364e-05	4.99531e-05
Ano6	533.422	0.136647	0.0835216	1.63605	0.101828	0.160271
Ano7	8.12842	-0.705458	0.415849	-1.59893	0.109837	0.170987
Ano8	772.705	1.0315	0.115633	8.91976	4.67285e-19	5.03441e-18
Ano9	523.259	0.890058	0.131527	6.76513	1.33191e-11	8.1428e-11
Anp32a	1570.86	-0.0262101	0.0606266	-0.432305	0.66552	0.744534
Anp32b	4822.13	-0.893674	0.048137	-18.5647	6.20757e-77	1.10551e-74
Anp32b-ps1	20.1498	-1.20125	0.37139	-3.19141	0.0014158	0.00342256
Anp32e	2216.04	-0.079734	0.0703078	-1.13412	0.256744	0.348981
Anpep	246.404	0.0615111	0.138593	0.443688	0.657268	0.737481
Antxr1	29.3592	0.253141	0.309616	0.818416	0.41312	0.513308
Antxr2	11.4653	1.2749	0.420674	3.02751	0.00246575	0.00572374
Anxa1	65.7723	0.241206	0.294586	0.855748	0.392137	0.491986
Anxa11	744.511	0.141303	0.0849075	1.66447	0.0960194	0.152502
Anxa11os	299.22	0.156001	0.111789	1.39588	0.16275	0.23816
Anxa2	1164.47	0.111135	0.179445	0.620032	0.535237	0.631135
Anxa3	232.766	-0.0223129	0.165677	-0.135987	0.891831	0.923033
Anxa4	331.22	0.365455	0.115396	3.16807	0.00153452	0.00369051
Anxa5	271.542	1.20178	0.159274	7.54621	4.48096e-14	3.36572e-13
Anxa6	1597.44	0.479679	0.0666113	7.20125	5.96622e-13	4.07566e-12
Anxa7	1022.76	0.407634	0.0727711	5.60208	2.11793e-08	9.55132e-08
Anxa8	27.8125	-0.708638	0.31191	-2.27254	0.0230539	0.0436402
Anxa9	20.3497	-0.239673	0.328826	-0.722461	0.470011	0.569698
Aoah	90.3631	-0.991802	0.183936	-5.3729	7.74813e-08	3.30032e-07
Aoc2	82.5883	-0.0159097	0.190133	-0.0837078	0.933289	0.952216
Aoc3	8.73293	0.00626777	0.413984	0.0152173	0.987859	0.991577
Aox1	5.39175	0.0619693	0.43094	0.141167	0.887738	0.92008
Ap1ar	694.431	-0.0846652	0.0788474	-1.07377	0.282927	0.378249
Ap1b1	1927.2	0.165759	0.0628673	2.63669	0.00837201	0.0174976
Ap1g1	2046.44	-0.239701	0.0552112	-4.34151	1.41504e-05	4.66072e-05
Ap1g2	167.128	-0.0110127	0.150234	-0.0733164	0.941554	0.958727
Ap1m1	788.473	-0.612791	0.0740977	-8.26872	1.35403e-16	1.23156e-15
Ap1m2	126.219	-0.144137	0.350445	-0.406811	0.684147	0.759221
Ap1s1	567.945	-0.112535	0.109538	-1.02757	0.30415	0.401171
Ap1s2	418.8	0.743457	0.13488	5.51785	3.43164e-08	1.51235e-07
Ap1s3	82.0557	0.67522	0.20452	3.30499	0.000949804	0.00237504
Ap2a1	3087.62	0.133495	0.0600345	2.2237	0.0261683	0.0488298
Ap2a2	2851.01	0.140965	0.0519872	2.71161	0.0066957	0.0142672
Ap2b1	2405.06	-0.113552	0.0505476	-2.24653	0.02467	0.0463202
Ap2m1	3109.39	0.0857489	0.0653597	1.312	0.18952	0.271184
Ap2s1	808.381	-0.0132573	0.0893801	-0.148336	0.882077	0.915598
Ap3b1	944.011	0.00722872	0.0800452	0.0903082	0.928042	0.947841
Ap3b2	61.832	0.374767	0.264398	1.43782	0.150484	0.223573
Ap3d1	2408.93	0.287077	0.0544888	5.26869	1.37401e-07	5.70124e-07
Ap3m1	1974.42	0.503829	0.0560138	8.99456	2.37175e-19	2.59131e-18
Ap3m2	42.4513	0.234934	0.244736	0.957142	0.338496	0.43787
Ap3s1	492.315	0.560165	0.10021	5.59146	2.25169e-08	1.01161e-07
Ap3s1-ps1	25.6177	0.27178	0.326363	0.850243	0.39519	0.494689
Ap3s2	833.473	0.172416	0.0713552	2.41625	0.0156811	0.0309195
Ap4e1	477.774	0.275713	0.0832981	3.30978	0.000933688	0.00233843
Ap4m1	729.539	-0.14726	0.0810125	-1.81779	0.0690964	0.114746
Ap4s1	149.409	-0.409436	0.148254	-2.76111	0.00576056	0.0124246
Ap5b1	88.1936	0.498825	0.195714	2.54135	0.0110425	0.0225213
Ap5m1	457.382	-0.0934418	0.0891101	-1.04869	0.294322	0.390617
Ap5s1	129.75	0.296793	0.155944	1.90418	0.0568865	0.0968632
Ap5z1	454.994	0.00274779	0.0933354	0.0294396	0.976514	0.983862
Apaf1	822.658	0.552918	0.0831889	6.64666	2.99816e-11	1.7739e-10
Apba1	7.90784	0.153965	0.415653	0.376549	0.706509	0.777496
Apba2	22.2603	0.909151	0.331326	2.72351	0.0064593	0.0138046
Apba3	448.701	0.175059	0.0963089	1.81739	0.0691569	0.114836
Apbb1	186.164	1.00995	0.146893	6.86959	6.43884e-12	4.03339e-11
Apbb2	331.31	0.250827	0.0986933	2.54152	0.0110372	0.0225157
Apc	1521.82	-0.3348	0.064795	-5.16706	2.37799e-07	9.63806e-07
Apc2	75.9286	1.94793	0.247449	7.78036	7.23168e-15	5.79348e-14
Apcdd1	129.83	1.26305	0.177507	7.09507	1.29289e-12	8.55949e-12
Apeh	596.459	0.626658	0.0942896	6.64643	3.00284e-11	1.77607e-10
Apela	29.2168	-1.24259	0.299335	-4.08221	4.46094e-05	0.000137662
Apex1	1869.09	-0.522589	0.063247	-8.26258	1.42557e-16	1.29398e-15
Apex2	159.72	-0.67241	0.157755	-4.25981	2.04598e-05	6.60566e-05
Aph1a	686.175	0.487905	0.0824367	5.91865	3.24587e-09	1.59508e-08
Aph1b	26.2687	2.69229	0.348917	7.01568	2.28828e-12	1.48653e-11
Aph1c	19.7317	1.80138	0.358295	4.8605	1.1709e-06	4.41511e-06
Api5	3051.22	0.0903604	0.0517936	1.74465	0.0810459	0.131933
Apip	174.842	-0.0604676	0.142921	-0.423059	0.672252	0.749737
Aplf	480.537	0.954722	0.0963257	9.90841	3.82672e-23	5.36192e-22
Apln	7.23813	0.893979	0.430183	2.15669	0.0310297	0.0568702
Aplp1	1085.83	0.6867	0.0742629	9.24681	2.31291e-20	2.69926e-19
Aplp2	4040.36	0.321066	0.0545158	5.88951	3.87353e-09	1.88789e-08
Apmap	358.962	0.342677	0.110454	3.10333	0.00191353	0.00452265
Apob	10.8259	0.196038	0.408333	0.481546	0.630128	0.715309
Apobec1	68.9133	-0.685405	0.228518	-2.98474	0.00283818	0.00651691
Apobec2	26.4275	-0.941963	0.329841	-2.86149	0.00421652	0.00935842
Apobec3	610.543	-0.556774	0.0918125	-6.06319	1.33444e-09	6.83298e-09
Apobr	39.1188	-0.865113	0.27807	-3.1057	0.00189832	0.00448906
Apoc1	109.463	-0.164561	0.162228	-1.01301	0.311054	0.408703
Apod	23.541	-0.640082	0.323571	-1.9616	0.049809	0.086356
Apoe	3881.72	-0.219878	0.0824997	-2.6651	0.00769643	0.0162093
Apoh	6.37811	1.0217	0.431615	2.48793	0.0128488	0.0258529
Apol6	8.09846	-1.43255	0.415151	-3.2617	0.00110747	0.00273247
Apol7d	99.883	-0.362347	0.183347	-1.97152	0.0486647	0.0845862
Apol8	41.6284	-0.187679	0.255775	-0.732035	0.464147	0.564085
Apold1	28.1285	0.457626	0.381619	1.29595	0.194992	0.277913
Apom	5.54799	-0.349899	0.433319	-0.889534	0.373716	0.473871
Apoo	182.974	0.219309	0.1438	1.52541	0.127158	0.193717
Apoo-ps	23.1406	0.130568	0.401341	0.328596	0.742461	0.808122
Apool	95.3466	-0.38029	0.182715	-2.07916	0.0376026	0.0673979
Apopt1	199.695	-0.131395	0.128436	-1.02282	0.306395	0.403773
App	404.84	1.65225	0.138566	11.899	1.19759e-32	3.03383e-31
Appbp2	1716.85	0.0456657	0.0559599	0.816054	0.414469	0.514698
Appbp2os	178.084	-0.0637624	0.163914	-0.388978	0.697293	0.770129
Appl1	831.306	0.529394	0.0834375	6.34485	2.22644e-10	1.22416e-09
Appl2	262.603	0.513677	0.112323	4.57196	4.83173e-06	1.68293e-05
Aprt	1768.18	-0.227821	0.0621587	-3.66504	0.000247301	0.000679868
Aptx	115.197	-0.0493335	0.178852	-0.275904	0.782622	0.839773
Aqp11	89.0512	2.31763	0.213889	10.607	2.7651e-26	4.62382e-25
Aqp3	393.202	-1.12905	0.278865	-4.02748	5.63786e-05	0.000171456
Aqp5	25.8216	0.238931	0.306214	0.781541	0.434484	0.534817
Aqp6	4.769	0.297255	0.43319	0.640555	0.521812	0.618881
Aqr	2166.2	-0.246997	0.057268	-4.31298	1.61066e-05	5.26221e-05
Araf	776.297	-0.356649	0.074351	-4.79681	1.6121e-06	5.97624e-06
Arap1	947.718	0.15202	0.0734933	2.06853	0.0385907	0.0689474
Arap2	228.39	-0.211205	0.16377	-1.29047	0.196889	0.280086
Arap3	71.6448	0.909335	0.236376	3.84512	0.000120495	0.000348868
Arc	1048.52	1.07499	0.0853579	12.591	2.36652e-36	7.31689e-35
Arcn1	2671.09	-0.0367503	0.0545278	-0.673988	0.500319	0.598119
Arel1	498.381	0.0698101	0.086327	0.808601	0.418745	0.519175
Arf1	3628.49	-0.220144	0.0491396	-4.48	7.46421e-06	2.54851e-05
Arf2	675.151	1.00821	0.0828139	12.1728	4.33902e-34	1.21118e-32
Arf3	2863.46	0.128179	0.0697423	1.83792	0.0660741	0.110355
Arf4	1669.43	0.132891	0.068715	1.934	0.053113	0.0913286
Arf4os	206.361	-0.19148	0.147317	-1.29984	0.193656	0.276348
Arf5	875.402	0.144618	0.0848537	1.70445	0.0882976	0.141896
Arf6	1711.29	-0.649285	0.0780902	-8.31442	9.22003e-17	8.52099e-16
Arfgap1	477.662	-0.119943	0.0894932	-1.34011	0.180208	0.259738
Arfgap2	600.486	-0.415629	0.0856796	-4.85088	1.22913e-06	4.62489e-06
Arfgap3	232.95	1.46978	0.136838	10.7211	8.10152e-27	1.40214e-25
Arfgef1	622.738	-0.11522	0.09305	-1.23859	0.215497	0.302354
Arfgef2	1305.67	-0.0954817	0.0593745	-1.60812	0.107809	0.168345
Arfgef3	78.1635	-0.264703	0.223178	-1.18756	0.235006	0.325016
Arfip1	53.0649	0.0759613	0.234196	0.324469	0.745583	0.810628
Arfip2	515.394	-0.135992	0.10053	-1.35267	0.17616	0.254563
Arfrp1	310.234	-0.218355	0.106504	-2.05003	0.0403616	0.0717579
Arg2	13.3538	0.94379	0.391157	2.45937	0.0139183	0.0277664
Arglu1	948.644	-0.740368	0.07602	-9.73798	2.07636e-22	2.79501e-21
Arhgap1	1080.6	0.298739	0.0702376	4.25359	2.10372e-05	6.78225e-05
Arhgap10	208.651	0.32322	0.134936	2.39496	0.0166221	0.0325623
Arhgap11a	1630.19	0.0883394	0.0551205	1.60271	0.108999	0.169846
Arhgap12	699.253	0.359255	0.0809839	4.43621	9.15559e-06	3.08986e-05
Arhgap17	560.064	0.0395727	0.0821633	0.481583	0.630102	0.715309
Arhgap18	94.7745	0.748113	0.228218	3.29634	0.000979538	0.00244356
Arhgap19	1435.58	-0.0755369	0.0577507	-1.30795	0.190892	0.272862
Arhgap20	86.4244	3.11829	0.240347	12.4364	1.65836e-35	4.96365e-34
Arhgap20os	5.55969	1.61657	0.43262	3.28146	0.00103271	0.00256471
Arhgap21	924.911	-0.317288	0.0797996	-3.97651	6.99332e-05	0.000209812
Arhgap22	129.654	1.16805	0.169793	6.86313	6.73684e-12	4.21414e-11
Arhgap23	1116.35	0.257602	0.0688882	3.73939	0.000184471	0.000518258
Arhgap26	178.168	0.830716	0.15849	5.23726	1.62978e-07	6.71091e-07
Arhgap27	203.232	-0.31819	0.12804	-2.48378	0.0129994	0.0261285
Arhgap27os1	9.41528	-0.0149428	0.404296	-0.0371746	0.970346	0.979576
Arhgap27os2	40.9187	-0.0589162	0.265575	-0.222219	0.824143	0.871773
Arhgap28	133.314	0.558551	0.162035	3.44251	0.000576348	0.00149493
Arhgap29	479.178	1.32002	0.0900918	14.6409	1.54041e-48	8.99449e-47
Arhgap30	140.18	0.14772	0.153413	0.962503	0.335797	0.434893
Arhgap31	17.286	0.840401	0.36476	2.30446	0.021197	0.0404954
Arhgap32	781.768	-0.103641	0.0872585	-1.18765	0.23497	0.324991
Arhgap33	217.964	2.06426	0.182937	11.2374	2.67213e-29	5.40062e-28
Arhgap33os	14.0169	1.31848	0.371941	3.4272	0.000609835	0.00157308
Arhgap35	1759.13	-0.25675	0.0534171	-4.80643	1.53647e-06	5.70301e-06
Arhgap39	841.042	1.46263	0.0916765	15.9486	2.91338e-57	2.38002e-55
Arhgap4	55.7747	0.345753	0.222288	1.55351	0.120301	0.184722
Arhgap42	121.811	-0.943763	0.184722	-5.10103	3.37812e-07	1.3483e-06
Arhgap44	251.654	0.752244	0.127452	5.90211	3.5889e-09	1.75445e-08
Arhgap45	302.262	-0.0944352	0.113931	-0.828504	0.407385	0.507422
Arhgap5	966.49	-0.47319	0.0838452	-5.64398	1.66161e-08	7.57592e-08
Arhgap8	206.443	0.633528	0.147404	4.29442	1.75149e-05	5.68995e-05
Arhgap9	60.4063	-0.0775155	0.228475	-0.337956	0.735397	0.802788
Arhgdia	4976.32	-0.1696	0.0525637	-3.22657	0.00125282	0.0030593
Arhgdib	171.736	-0.214173	0.196015	-1.0926	0.274569	0.369041
Arhgdig	150.672	-0.0844685	0.13938	-0.605489	0.544854	0.640018
Arhgef1	2492.74	-0.00862181	0.0489323	-0.176205	0.860133	0.899531
Arhgef10	236.252	0.730168	0.125096	5.83272	5.4531e-09	2.61622e-08
Arhgef10l	223.627	0.151778	0.128403	1.18053	0.237791	0.328077
Arhgef11	588.712	0.577416	0.0813605	7.09542	1.28955e-12	8.54059e-12
Arhgef12	1151.25	0.224868	0.070989	3.16771	0.00153644	0.00369462
Arhgef15	63.4401	-0.0958478	0.223427	-0.426242	0.669932	0.748016
Arhgef16	114.645	0.830809	0.190358	4.35115	1.35425e-05	4.4704e-05
Arhgef17	743.235	0.237846	0.0969091	2.45449	0.0141083	0.0281046
Arhgef18	616.42	0.176418	0.100832	1.74946	0.0802111	0.130801
Arhgef19	70.8122	1.67566	0.267008	6.20849	5.34954e-10	2.84901e-09
Arhgef2	1037.3	-0.19339	0.066527	-2.9068	0.0036515	0.00820666
Arhgef25	583.947	0.194049	0.0796103	2.43703	0.0148085	0.0293615
Arhgef26	33.6794	0.467582	0.287258	1.63116	0.102856	0.161699
Arhgef28	55.5231	-0.0394323	0.252703	-0.156485	0.875651	0.910998
Arhgef3	232.492	0.949455	0.129012	7.35703	1.88053e-13	1.34284e-12
Arhgef33	7.31268	0.988245	0.427198	2.38088	0.0172712	0.0337261
Arhgef38	4.77928	0.0150259	0.432621	0.0346196	0.972383	0.981013
Arhgef39	97.7148	-1.06809	0.176418	-6.02725	1.66769e-09	8.44948e-09
Arhgef4	118.083	0.236424	0.181786	1.29922	0.193867	0.276604
Arhgef40	227.319	1.15024	0.161615	7.10859	1.17233e-12	7.79612e-12
Arhgef5	165.668	-0.731393	0.162658	-4.5003	6.78571e-06	2.32576e-05
Arhgef6	6.75765	0.753493	0.424856	1.72418	0.0846752	0.136828
Arhgef7	1049.37	0.547381	0.0711924	7.68867	1.48667e-14	1.16686e-13
Arhgef9	61.7311	-0.592485	0.251795	-2.34925	0.018811	0.0363584
Arid1a	3808.31	-1.17012	0.0503469	-23.2398	1.80191e-119	1.68896e-116
Arid1b	206.904	-0.178535	0.164445	-1.08528	0.277798	0.372594
Arid2	1087.15	-0.72149	0.0680084	-10.6087	2.71372e-26	4.54216e-25
Arid3a	607.748	1.58173	0.113774	13.8948	6.81017e-44	3.11353e-42
Arid3b	912.1	0.213669	0.0825194	2.58914	0.00962155	0.0198483
Arid3c	19.3958	1.58656	0.34008	4.50145	6.74924e-06	2.31416e-05
Arid4a	665.81	0.711847	0.0825368	8.62565	6.37319e-18	6.37068e-17
Arid4b	659.314	0.384243	0.0802276	4.79006	1.66733e-06	6.17199e-06
Arid5a	190.018	1.64808	0.14991	10.9598	5.95993e-28	1.0999e-26
Arid5b	2076.78	-0.78007	0.0742945	-10.4992	8.71257e-26	1.4196e-24
Arih1	1637.33	-0.115888	0.0618505	-1.87376	0.0609631	0.102948
Arih2	1137.02	-0.264505	0.0680934	-3.88428	0.000102633	0.000300426
Arl1	945.17	0.178074	0.0679118	2.62219	0.00873674	0.0181958
Arl10	118.528	0.0543977	0.191741	0.283912	0.776478	0.835092
Arl13b	307.127	0.431588	0.116488	3.70478	0.000211576	0.000588192
Arl14ep	507.993	-0.643001	0.0909755	-7.0655	1.6004e-12	1.0521e-11
Arl14epl	158.841	-0.862524	0.171492	-5.02301	5.08683e-07	1.99452e-06
Arl15	319.982	0.0342447	0.101647	0.336813	0.736258	0.80358
Arl16	99.8068	0.774379	0.182804	4.23606	2.27473e-05	7.30977e-05
Arl2	249.807	-0.209827	0.112392	-1.86603	0.062037	0.104558
Arl2bp	813.411	-0.0682211	0.0727329	-0.937907	0.348292	0.447754
Arl3	154.569	0.271088	0.160011	1.69438	0.0901927	0.144628
Arl4a	182.337	-0.187703	0.135853	-1.38234	0.166868	0.243109
Arl4c	242.388	0.994557	0.136392	7.29676	2.94774e-13	2.07249e-12
Arl4d	124.593	-0.459112	0.1935	-2.36957	0.0178086	0.0346427
Arl5a	532.928	-0.0262692	0.0821612	-0.319758	0.749152	0.813709
Arl5b	656.163	0.295446	0.0793417	3.72426	0.000195886	0.000547953
Arl5c	46.1142	1.00278	0.251144	3.95729	7.58063e-05	0.000226212
Arl6	291.947	0.227501	0.119023	1.91137	0.0559574	0.0954475
Arl6ip1	3398.09	-0.404862	0.0561983	-7.20421	5.83794e-13	3.99415e-12
Arl6ip4	428.278	-0.558135	0.111084	-5.02338	5.07695e-07	1.99153e-06
Arl6ip5	868.706	0.449851	0.0807049	5.57452	2.48208e-08	1.10952e-07
Arl6ip6	730.972	0.323195	0.0964923	3.34967	0.000809086	0.00204557
Arl8a	509.071	0.330426	0.111323	2.96863	0.00299134	0.00684036
Arl8b	1742.32	0.54229	0.0635225	8.53717	1.37551e-17	1.34967e-16
Arl9	5.14617	0.851138	0.433276	2.02584	0.0427815	0.0755174
Armc1	434.72	-6.82345e-05	0.0915084	-0.000740441	0.999409	0.999746
Armc10	764.527	-0.0109858	0.0715991	-0.153425	0.878063	0.912761
Armc2	65.8685	0.411639	0.240045	1.71871	0.0856671	0.13828
Armc5	319.389	-0.64381	0.105171	-6.11975	9.37206e-10	4.86893e-09
Armc6	728.468	0.0795089	0.0785053	1.0128	0.311154	0.408804
Armc7	197.755	0.962593	0.136868	7.03038	2.05974e-12	1.34415e-11
Armc8	742.324	-0.202973	0.100212	-2.02541	0.0428248	0.0755865
Armc9	278.232	0.765755	0.118381	6.46848	9.89925e-11	5.59669e-10
Armcx1	116.431	-1.1271	0.175134	-6.4189	1.37258e-10	7.68448e-10
Armcx2	615.348	1.33312	0.092577	14.3936	5.67261e-47	3.01563e-45
Armcx3	51.3216	1.80252	0.276384	6.39957	1.55811e-10	8.6795e-10
Armcx4	353.752	-0.141815	0.126113	-1.12438	0.260853	0.353865
Armcx5	89.5976	-0.11078	0.196008	-0.565235	0.571914	0.665657
Armcx6	18.1807	0.474366	0.353784	1.3559	0.17513	0.253404
Armt1	331.149	-0.446158	0.109206	-4.08403	4.42623e-05	0.000136638
Arnt	755.198	-0.0615004	0.0775523	-0.792944	0.427811	0.528135
Arnt2	182.263	0.478603	0.141893	3.37126	0.000748262	0.00190341
Arntl	559.281	0.0430693	0.102854	0.418878	0.675306	0.752212
Arntl2	140.897	-0.502571	0.17089	-2.94816	0.00319668	0.00727257
Arpc1a	1169.95	0.25273	0.0675912	3.73907	0.000184701	0.000518823
Arpc1b	1514.68	0.0502904	0.0575629	0.873696	0.382284	0.482331
Arpc2	1676.23	0.0606114	0.0644177	0.940952	0.34673	0.446293
Arpc3	1135.39	0.295156	0.0699042	4.22266	2.41437e-05	7.73528e-05
Arpc4	1817.52	0.107151	0.0560927	1.91028	0.0560969	0.0956467
Arpc5	1281.18	0.493786	0.0685241	7.20639	5.7456e-13	3.93249e-12
Arpc5l	663.712	-0.0339188	0.0835457	-0.405987	0.684752	0.759511
Arpin	43.5588	-0.430487	0.271781	-1.58126	0.113818	0.176091
Arpp19	1020.53	-0.0709312	0.0707539	-1.0025	0.316102	0.414084
Arrb1	411.266	0.48681	0.115198	4.22982	2.33882e-05	7.50486e-05
Arrb2	517.972	1.11796	0.0911046	12.2658	1.38295e-34	3.94695e-33
Arrdc1	182.363	1.40623	0.1579	8.88864	6.18637e-19	6.62496e-18
Arrdc2	387.935	1.27703	0.111515	11.4407	2.61911e-30	5.64011e-29
Arrdc3	784.832	-0.602282	0.0811581	-7.4207	1.16504e-13	8.47211e-13
Arrdc4	1417.38	0.667636	0.0650443	10.2642	1.022e-24	1.56634e-23
Arsa	239.338	0.982281	0.129224	7.59524	3.07234e-14	2.34427e-13
Arsb	5.49388	-0.140804	0.43229	-0.304967	0.760391	0.82251
Arsg	17.6412	-0.404233	0.349526	-1.16576	0.243711	0.33456
Arsi	12.3534	0.233422	0.413748	0.603957	0.545872	0.641129
Arsk	29.6989	-0.285703	0.313504	-0.914134	0.360646	0.460809
Art1	8.74989	-0.533176	0.410865	-1.25558	0.209269	0.295174
Art5	20.8346	-0.472706	0.316432	-1.47879	0.139196	0.209423
Artn	31.3166	1.29152	0.308304	4.17465	2.98442e-05	9.4488e-05
Arv1	220.305	0.0592513	0.127594	0.464349	0.642398	0.724997
Arvcf	697.332	0.199536	0.0766823	2.60182	0.00927306	0.019205
Arxes1	69.7452	0.0461153	0.227242	0.202927	0.839192	0.883755
Arxes2	98.9388	-0.296184	0.201574	-1.46683	0.142422	0.213645
As3mt	139.336	-0.731086	0.163548	-4.46347	8.06438e-06	2.74081e-05
Asah1	845.887	0.167427	0.0710907	2.35572	0.0184869	0.035812
Asap1	951.033	0.800705	0.0672197	11.9109	1.03814e-32	2.64496e-31
Asap2	442.777	0.936819	0.0978022	9.57513	1.01726e-21	1.31278e-20
Asap3	203.874	0.203393	0.13036	1.55944	0.118893	0.182904
Asb1	557.792	0.920422	0.096597	9.52974	1.57684e-21	2.00729e-20
Asb13	62.4669	-0.192109	0.218983	-0.877862	0.380019	0.479948
Asb14	5.94484	0.517981	0.429325	1.23333	0.217452	0.304522
Asb16	18.7089	0.227631	0.331823	0.675801	0.499167	0.597022
Asb3	81.0975	-0.607592	0.203962	-2.97804	0.00290096	0.00664993
Asb5	147.931	-0.293113	0.152477	-1.92214	0.0545887	0.0935228
Asb6	691.414	-0.195565	0.0879109	-2.22466	0.0261043	0.0487411
Asb7	254.416	0.0650821	0.118705	0.548404	0.583415	0.675344
Asb8	148.255	-0.172123	0.145598	-1.18213	0.237156	0.32748
Ascc1	191.111	-0.561493	0.134278	-4.17798	2.94103e-05	9.32138e-05
Ascc2	634.528	0.216922	0.0778632	2.78579	0.00533969	0.0115997
Ascc3	556.332	-0.00474213	0.0829778	-0.0571629	0.954415	0.968457
Ascl2	32.6298	1.23221	0.281477	4.3264	1.51569e-05	4.97082e-05
Ascl4	228.785	0.193128	0.145364	1.32837	0.184055	0.264448
Asf1a	566.69	-0.57894	0.093851	-6.1678	6.92481e-10	3.64131e-09
Asf1b	1068.27	0.669659	0.0734359	9.11865	7.60648e-20	8.56824e-19
Asgr2	15.0945	-0.607439	0.39621	-1.53398	0.125036	0.190974
Ash1l	512.155	-0.878087	0.0833558	-10.5307	6.23981e-26	1.02419e-24
Ash2l	2005.11	-0.508124	0.0876095	-5.79972	6.64248e-09	3.16215e-08
Asic1	247.084	0.734947	0.122087	6.01546	1.79372e-09	9.05964e-09
Asic3	5.64285	0.421945	0.431327	0.93334	0.350644	0.450258
Asic4	4.09262	0.285645	0.430472	0.67105	0.502189	0.600193
Asl	432.069	0.770043	0.0948411	8.11891	4.70408e-16	4.11266e-15
Asna1	2549.23	-0.215958	0.050078	-4.31238	1.61504e-05	5.27555e-05
Asns	3250.73	-0.493984	0.0671556	-7.35581	1.89775e-13	1.35459e-12
Asnsd1	51.1108	-0.0697637	0.238767	-0.292294	0.770062	0.829946
Aspg	282.388	0.952119	0.119865	7.93675	2.07542e-15	1.72635e-14
Asph	395.09	-0.0350522	0.0924991	-0.37896	0.704718	0.775957
Asphd1	25.477	1.04215	0.316561	3.26724	0.001086	0.00268545
Asphd2	145.061	1.4795	0.171625	8.59192	8.55299e-18	8.50001e-17
Aspm	1445.98	-0.310864	0.0660542	-4.70638	2.52153e-06	9.11794e-06
Aspn	12.7827	0.330174	0.383108	0.873587	0.382343	0.482371
Asprv1	30.1549	-0.879615	0.335827	-2.6417	0.00824913	0.0172631
Aspscr1	760.469	-0.562237	0.0783761	-7.17143	7.42202e-13	5.02772e-12
Asrgl1	189.141	0.170573	0.135126	1.2623	0.20684	0.292374
Ass1	2853.55	-0.0818394	0.0565113	-1.4482	0.147563	0.220188
Aste1	166.303	-0.213148	0.146404	-1.45599	0.145396	0.217501
Asxl1	1207.23	-1.8342	0.0918433	-19.9603	1.22043e-88	3.3438e-86
Asxl2	791.989	-0.88153	0.0803794	-10.9645	5.65833e-28	1.04859e-26
Asxl3	50.5336	1.14567	0.245931	4.63656	3.54256e-06	1.25576e-05
Atad1	593.578	-0.467915	0.0898184	-5.20939	1.89467e-07	7.75149e-07
Atad2	2251.4	-0.00136806	0.054857	-0.0249401	0.980103	0.98664
Atad2b	618.229	-0.636357	0.085192	-7.46904	8.07847e-14	5.94993e-13
Atad3a	1909.74	-0.124592	0.0626916	-1.98734	0.0468846	0.0818917
Atad5	902.963	0.0352008	0.0761862	0.462047	0.644048	0.726215
Atat1	156.231	0.870016	0.15992	5.43871	5.36667e-08	2.32486e-07
Atcay	47.4711	-0.437035	0.237512	-1.82273	0.0683436	0.113634
Atcayos	8.3434	-0.0524722	0.421382	-0.117049	0.906821	0.93388
Ate1	592.289	0.101289	0.087841	1.15316	0.248846	0.340063
Atf1	896.402	-1.30031	0.0878605	-14.7944	1.59099e-49	9.60473e-48
Atf2	1058.99	-0.306905	0.0787605	-3.89668	9.752e-05	0.000286306
Atf3	115.07	0.40799	0.214609	1.90123	0.0572719	0.0974449
Atf4	2768.66	-0.938029	0.0551736	-17	8.21548e-65	9.03145e-63
Atf5	392.266	-0.618442	0.108886	-5.67745	1.36719e-08	6.2883e-08
Atf6	538.342	0.479846	0.0846496	5.66771	1.44717e-08	6.63558e-08
Atf6b	775.951	0.100773	0.0908786	1.10898	0.267438	0.360955
Atf7	200.669	-0.557443	0.136954	-4.0687	4.72763e-05	0.000145238
Atf7ip	999.1	-0.979662	0.0889349	-11.0149	3.23988e-28	6.11219e-27
Atf7ip2	128.659	-0.326691	0.155018	-2.10689	0.0351272	0.0634913
Atg10	7.56815	-0.234029	0.426613	-0.545261	0.585574	0.677087
Atg101	714.861	0.145404	0.0746379	1.94805	0.051409	0.0888187
Atg12	593.983	0.773386	0.0824232	9.38205	6.47011e-21	7.85991e-20
Atg13	549.482	0.0652862	0.0872098	0.748588	0.454106	0.554188
Atg14	469.901	-0.383062	0.0990495	-3.86654	0.000110388	0.000321489
Atg16l1	748.623	-0.382308	0.0727666	-5.25359	1.49162e-07	6.16196e-07
Atg16l2	155.285	1.36783	0.164989	8.26928	1.34767e-16	1.22793e-15
Atg2a	1739.18	0.81731	0.0638583	12.7984	1.67358e-37	5.4889e-36
Atg2b	1127.98	-0.113333	0.0644546	-1.75855	0.0786538	0.128603
Atg3	436.488	0.608487	0.101591	5.99049	2.0921e-09	1.04805e-08
Atg4a	88.1445	0.121681	0.187317	0.649715	0.515877	0.61326
Atg4b	557.238	0.537157	0.0977804	5.49358	3.9387e-08	1.72557e-07
Atg4c	74.3552	-0.468002	0.206754	-2.2593	0.0238646	0.0450073
Atg4d	972.037	0.219073	0.0734103	2.98422	0.00284299	0.00652543
Atg5	408.463	-0.0122395	0.105469	-0.116047	0.907615	0.934481
Atg7	452.524	0.318506	0.0968652	3.2886	0.00100687	0.00250684
Atg9a	228.003	0.996162	0.126314	7.88061	3.25784e-15	2.67615e-14
Atg9b	91.6858	-0.19758	0.217647	-0.907291	0.364253	0.464693
Atic	2668.72	-0.24847	0.0606865	-4.09422	4.23597e-05	0.000131243
Atl1	275.156	0.100544	0.115898	0.867367	0.385741	0.485694
Atl2	934.038	-0.373335	0.0815212	-4.57953	4.66014e-06	1.62571e-05
Atl3	349.651	-1.29015	0.120632	-10.6847	1.20098e-26	2.05656e-25
Atm	1028.99	0.029031	0.0896866	0.32369	0.746172	0.811219
Atmin	1498.3	0.496613	0.0694682	7.14881	8.75324e-13	5.87364e-12
Atn1	36.6188	-0.31156	0.287579	-1.08025	0.280031	0.374968
Atox1	993.792	0.0813797	0.0685535	1.1872	0.235149	0.325137
Atp10a	18.172	-0.820138	0.374908	-2.16607	0.030306	0.0556756
Atp10d	416.636	0.861503	0.116701	7.37946	1.5893e-13	1.14359e-12
Atp11a	823.934	0.0903095	0.074862	1.20627	0.227714	0.316504
Atp11b	1254.23	-0.502488	0.0794445	-6.32504	2.53172e-10	1.38475e-09
Atp11c	205.688	-0.110157	0.137304	-0.802605	0.422203	0.522589
Atp12a	136.109	0.909245	0.183558	4.94698	7.53756e-07	2.90681e-06
Atp13a1	2010.08	-0.440775	0.0636155	-6.92871	4.24684e-12	2.69344e-11
Atp13a2	867.278	0.84645	0.0825953	10.2466	1.22603e-24	1.86777e-23
Atp13a3	2673.13	-0.0945639	0.0692957	-1.36468	0.172355	0.250038
Atp1a1	4831.46	-0.260635	0.0512285	-5.08775	3.62336e-07	1.44197e-06
Atp1a3	794.879	1.40629	0.109635	12.8221	1.23309e-37	4.0829e-36
Atp1a4	51.0194	-0.502612	0.243658	-2.04011	0.0413395	0.0732552
Atp1b1	1661.67	0.301703	0.0787322	3.83249	0.00012685	0.000365783
Atp1b2	503.819	0.592365	0.137845	4.29615	1.7379e-05	5.64786e-05
Atp1b3	1214.69	-0.122438	0.0677655	-1.80685	0.070785	0.117223
Atp23	234.266	0.573769	0.121424	4.72388	2.31388e-06	8.40118e-06
Atp2a1	9.47952	0.403481	0.403666	0.993703	0.320367	0.418347
Atp2a2	4439.83	-0.147287	0.0441505	-3.33604	0.000849802	0.00214304
Atp2a3	922.252	0.524387	0.110595	4.74152	2.12123e-06	7.74437e-06
Atp2b1	1360.15	0.313796	0.0810311	3.87318	0.000107426	0.000313426
Atp2b2	39.5922	2.16183	0.276296	7.5804	3.44479e-14	2.61724e-13
Atp2b4	107.348	1.67707	0.20174	8.25792	1.48234e-16	1.34415e-15
Atp2c1	833.451	-0.206474	0.0752832	-2.74263	0.00609502	0.0130857
Atp4a	49.7227	1.56812	0.26284	5.90825	3.45754e-09	1.69396e-08
Atp5a1	11417.7	-0.263122	0.049373	-5.32927	9.86059e-08	4.16328e-07
Atp5b	15623.3	-0.344129	0.052036	-6.61325	3.7596e-11	2.20249e-10
Atp5c1	2119.69	-0.213089	0.0593611	-3.58973	0.000331017	0.000891033
Atp5d	1886.29	-0.169419	0.0659883	-2.56736	0.0102475	0.0210543
Atp5e	512.42	-0.32374	0.0921443	-3.51363	0.000442029	0.00116779
Atp5f1	3263.45	-0.238119	0.0570089	-4.17693	2.95475e-05	9.35987e-05
Atp5g1	1581.53	-0.182077	0.0825917	-2.2045	0.0274895	0.0510171
Atp5g2	1351.66	-0.447827	0.0668382	-6.69991	2.08545e-11	1.25561e-10
Atp5g3	2747.85	-0.212636	0.055391	-3.83878	0.000123647	0.000357009
Atp5h	1136.41	-0.153788	0.0741793	-2.07325	0.0381493	0.0682814
Atp5j	1194	-0.366296	0.0839774	-4.36171	1.29051e-05	4.27346e-05
Atp5j2	960.565	-0.235555	0.0781169	-3.01521	0.00256799	0.0059448
Atp5k	331.196	-0.330491	0.240509	-1.37367	0.169543	0.246502
Atp5l	971.212	-0.222117	0.0806396	-2.75446	0.00587899	0.0126586
Atp5o	1724.34	-0.210961	0.0694582	-3.03729	0.00238714	0.00555575
Atp5s	58.4748	0.404523	0.220083	1.8371	0.0661951	0.110516
Atp6ap1	657.664	0.272341	0.0897157	3.03619	0.00239588	0.00557535
Atp6ap2	728.298	0.418529	0.0798623	5.24092	1.59778e-07	6.58067e-07
Atp6v0a1	782.122	1.00425	0.0769726	13.0439	6.88774e-39	2.43381e-37
Atp6v0a2	1110.67	1.02577	0.0798016	12.8528	8.2931e-38	2.78139e-36
Atp6v0a4	15.9825	-0.922333	0.379466	-2.3389	0.0193409	0.0372691
Atp6v0b	1393.01	0.556039	0.0756465	7.35128	1.96319e-13	1.39962e-12
Atp6v0c	71.7775	-0.225088	0.215273	-1.04498	0.296031	0.39235
Atp6v0d1	2008.43	0.401057	0.0518145	7.74051	9.90171e-15	7.87582e-14
Atp6v0e	630.361	0.309545	0.0894271	3.46189	0.000536393	0.00139702
Atp6v0e2	117.3	0.0904422	0.168695	0.536043	0.591929	0.683083
Atp6v1a	2311.67	0.456969	0.0530023	8.62179	6.59156e-18	6.5838e-17
Atp6v1b2	3082.67	0.0261059	0.0451265	0.578514	0.562917	0.657284
Atp6v1c1	818.948	-0.0492765	0.0758429	-0.649755	0.51585	0.61326
Atp6v1c2	16.8134	1.22678	0.357221	3.37103	0.000748875	0.0019047
Atp6v1d	776.983	0.265138	0.0802898	3.30267	0.000957677	0.00239406
Atp6v1e1	1568.13	0.406184	0.0618609	6.56628	5.15878e-11	2.98967e-10
Atp6v1f	558.416	-0.332592	0.0818705	-4.06229	4.85943e-05	0.000148953
Atp6v1g1	696.344	0.106384	0.0857438	1.2409	0.214644	0.301348
Atp6v1g2	43.1828	-0.919061	0.30516	-3.00036	0.00269659	0.00621262
Atp6v1h	637.329	-0.134843	0.0858005	-1.57153	0.116059	0.179091
Atp7a	185.097	0.329639	0.151247	2.1796	0.0292872	0.0540213
Atp7b	63.6385	1.40513	0.224831	6.20849	5.34958e-10	2.84901e-09
Atp8a1	229.043	1.27576	0.138591	9.19036	3.91521e-20	4.48976e-19
Atp8a2	11.165	0.182016	0.412163	0.440947	0.659251	0.739193
Atp8b1	12.1984	0.579306	0.405813	1.45393	0.145967	0.218227
Atp8b2	1535.87	0.978565	0.0615499	15.8974	6.60888e-57	5.32568e-55
Atp8b3	19.7986	0.984225	0.331059	2.92224	0.00347521	0.0078431
Atp8b5	3.92448	0.000989713	0.426295	0.00236222	0.998115	0.999181
Atp9a	284.63	-0.443148	0.11471	-3.86124	0.000112814	0.000328071
Atp9b	496.743	-0.0797131	0.090802	-0.8779	0.379998	0.479948
Atpaf1	264.576	-0.359401	0.120817	-2.97443	0.00293536	0.00672532
Atpaf2	435.312	0.01719	0.0930732	0.184702	0.853463	0.894815
Atpif1	777.465	-0.257027	0.0815219	-3.15265	0.00161795	0.00387287
Atr	863.913	0.18271	0.0798337	2.28879	0.0220917	0.0420377
Atraid	107.801	0.521013	0.193851	2.69151	0.00711288	0.0150694
Atrip	12.1222	0.212646	0.393617	0.54101	0.588501	0.679853
Atrn	605.292	0.315583	0.0831267	3.79637	0.000146829	0.00041905
Atrnl1	220.409	1.11858	0.130975	8.53068	1.45484e-17	1.42593e-16
Atrx	2946.85	-0.886259	0.051217	-17.3034	4.43604e-67	5.30211e-65
Atxn1	73.2505	2.23004	0.277903	7.68818	1.4924e-14	1.17084e-13
Atxn10	2463.59	-0.170847	0.0616832	-2.76982	0.00560868	0.0121367
Atxn1l	673.6	0.312057	0.0852814	3.65952	0.00025269	0.000693291
Atxn2	1182.92	-0.0699877	0.0691884	-1.0116	0.311731	0.409411
Atxn2l	4086.97	-0.596103	0.0485349	-12.2817	1.13562e-34	3.24627e-33
Atxn3	785.091	0.470264	0.0744211	6.31888	2.63474e-10	1.43889e-09
Atxn7	82.9399	-0.666887	0.195254	-3.41081	0.000647705	0.0016645
Atxn7l1	65.7874	0.0187492	0.213084	0.0878987	0.929957	0.949525
Atxn7l1os2	4.33663	0.0699774	0.43092	0.140538	0.888235	0.920434
Atxn7l2	174.817	-0.886594	0.141423	-6.25804	3.8985e-10	2.0969e-09
Atxn7l3	1846.01	-0.294629	0.0581136	-5.06974	3.98359e-07	1.58074e-06
Atxn7l3b	732.576	-0.151561	0.0935206	-1.62091	0.105036	0.164661
AU015836	205.375	-0.0172471	0.166199	-0.103503	0.917563	0.941133
AU018091	1458.23	-0.871281	0.0784833	-11.0995	1.26152e-28	2.43142e-27
AU019823	495.605	-0.118752	0.0901903	-1.31673	0.187929	0.269275
AU020206	513.107	-0.94315	0.0996246	-9.46097	3.05112e-21	3.78658e-20
AU022252	415.278	0.584009	0.0940021	6.21152	5.24756e-10	2.79635e-09
AU022751	10.9026	-0.369699	0.398192	-0.939542	0.347453	0.447029
AU022754	61.3659	-0.0281563	0.284107	-0.0996982	0.920584	0.943144
AU040320	272.189	0.294984	0.121053	2.43752	0.0147883	0.0293279
AU041133	12.2384	-0.656345	0.373498	-1.73458	0.082815	0.134285
Auh	92.1629	0.0540534	0.210647	0.256615	0.797476	0.852016
Aunip	150.538	-0.441489	0.153269	-2.87783	0.00400419	0.00893058
Aup1	887.284	-0.239542	0.0723728	-3.30996	0.000933082	0.00233749
Aurka	1192.6	-0.586754	0.0633752	-9.25768	2.08927e-20	2.44789e-19
Aurkaip1	885.219	-0.22977	0.0913108	-2.51627	0.0118604	0.0240408
Aurkb	911.119	-0.259869	0.0756741	-3.43401	0.000594713	0.00153741
Aurkc	7.00149	0.116738	0.422262	0.274576	0.783642	0.840614
Auts2	182.566	0.430764	0.134088	3.21298	0.00131367	0.00319693
AV039307	117.9	-0.289025	0.16606	-1.74012	0.0818373	0.132966
AV099323	12.9671	0.194643	0.373818	0.515349	0.606309	0.695012
AV356131	7.98572	0.212221	0.425004	0.534463	0.593021	0.683922
Aven	217.858	-0.502507	0.136125	-3.6874	0.000226557	0.000627001
Avil	7.02421	1.20811	0.42835	2.76835	0.00563414	0.0121844
Avl9	364.213	-0.162202	0.0977384	-1.65945	0.0970242	0.153766
Avpi1	871.32	0.358005	0.0985758	3.63293	0.000280216	0.00076352
Avpr2	13.7975	0.555367	0.385643	1.42728	0.153498	0.227217
AW046200	17.0904	-0.195016	0.369585	-0.536013	0.591949	0.683083
AW146154	65.3402	0.316233	0.218405	1.44702	0.14789	0.220585
AW209491	152.141	-1.13855	0.142129	-7.99175	1.3304e-15	1.12449e-14
AW549877	584.234	-0.176727	0.088297	-2.00157	0.0453307	0.0795364
AW551984	18.9581	1.40357	0.356615	3.88264	0.000103327	0.000302158
AW554918	68.7607	-0.44373	0.211511	-2.09521	0.0361523	0.0651129
Awat2	5.52234	-0.334529	0.429292	-0.765244	0.444126	0.544728
Axin1	1032.97	-0.307537	0.0727886	-4.2251	2.38839e-05	7.65566e-05
Axin2	152.672	1.03778	0.178479	5.80825	6.31279e-09	3.01164e-08
Axl	47.45	0.394762	0.230464	1.70541	0.0881173	0.141645
AY074887	253.403	-0.22222	0.120912	-1.83767	0.066111	0.110406
AY512931	4.22821	0.130966	0.433777	0.318193	0.750339	0.814605
Azi2	403.049	-0.318376	0.107986	-2.94818	0.00319646	0.00727257
Azin1	1655.24	-0.123117	0.056238	-2.18921	0.0285817	0.0528294
Azin2	100.32	0.496617	0.187873	2.63709	0.00836206	0.017482
B130021K23Rik	24.7788	-1.48648	0.336488	-4.30626	1.66035e-05	5.41559e-05
B130046B21Rik	293.046	-0.302666	0.118566	-2.55209	0.0107079	0.021894
B130055M24Rik	46.3311	-0.627081	0.266705	-2.34784	0.0188826	0.0364768
B230118H07Rik	84.3364	-0.170341	0.198359	-0.858996	0.390343	0.49031
B230206H07Rik	77.7101	0.761474	0.246522	3.07728	0.00208898	0.00490864
B230206L02Rik	6.95106	-0.60964	0.42118	-1.42335	0.154634	0.228537
B230207O21Rik	30.9446	-0.19879	0.297644	-0.666593	0.505032	0.602823
B230208H11Rik	7.37836	-0.497081	0.423579	-1.17668	0.239322	0.329704
B230216N24Rik	5.17831	-0.0797978	0.433819	-0.196253	0.844412	0.887834
B230217C12Rik	25.1424	-0.531108	0.30283	-1.73854	0.0821161	0.133334
B230219D22Rik	660.451	-0.455936	0.0785161	-5.80615	6.39269e-09	3.04731e-08
B230307C23Rik	23.8874	-0.448573	0.338433	-1.327	0.184508	0.264992
B230322F03Rik	48.0607	-0.277538	0.247066	-1.12339	0.261273	0.354245
B230334C09Rik	40.3639	-0.139648	0.26186	-0.534967	0.592673	0.683785
B230344G16Rik	39.9961	0.242647	0.26076	0.930628	0.352046	0.451537
B230354K17Rik	519.285	0.213187	0.0841166	2.53441	0.0112636	0.0229303
B230369F24Rik	5.69195	-0.489992	0.426892	-1.12406	0.260987	0.353959
B230377A18Rik	130.381	-0.399231	0.173045	-2.30629	0.0210943	0.0403035
B230398E01Rik	65.8278	0.392214	0.20485	1.90924	0.0562306	0.0958564
B2m	103.778	0.26084	0.201571	1.29766	0.194405	0.277216
B330016D10Rik	5.92202	-1.26293	0.431257	-2.79232	0.00523314	0.0113905
B3galnt1	46.4425	-0.578894	0.253636	-2.28702	0.0221945	0.0421973
B3galnt2	517.492	-0.0456633	0.0895412	-0.509958	0.610081	0.698395
B3galt1	14.3052	0.108491	0.381619	0.284082	0.776348	0.835003
B3galt2	4.19552	-0.939317	0.426438	-2.16883	0.0300953	0.05534
B3galt4	37.0307	-1.62014	0.270056	-5.89404	3.76866e-09	1.83829e-08
B3galt5	6.26528	0.690718	0.432986	1.56659	0.11721	0.18068
B3galt6	99.5514	-0.806089	0.188203	-4.27657	1.89792e-05	6.15107e-05
B3gat1	40.3511	1.74773	0.301095	5.71229	1.11467e-08	5.18578e-08
B3gat2	445.312	0.206217	0.10166	2.02881	0.0424779	0.0750559
B3gat3	280	0.34614	0.13457	2.57419	0.0100475	0.0206791
B3glct	75.1365	-0.727142	0.207617	-3.49919	0.000466669	0.00122761
B3gnt2	9.15155	-0.511236	0.403239	-1.24771	0.212138	0.29852
B3gnt3	57.3484	0.042234	0.219126	0.191753	0.847936	0.890487
B3gnt4	38.5608	0.77789	0.2822	2.76244	0.00573719	0.0123847
B3gnt5	295.581	0.0362785	0.123707	0.293327	0.769272	0.829296
B3gnt7	1219.32	-0.79816	0.0837887	-9.52468	1.65558e-21	2.10002e-20
B3gnt8	558.302	0.326206	0.0949426	3.43578	0.000590857	0.00152833
B3gnt9	152.541	0.136763	0.158187	0.864408	0.387364	0.48722
B3gntl1	245.381	-0.130315	0.116522	-1.11823	0.263467	0.35657
B430010I23Rik	45.0799	0.45323	0.297122	1.52224	0.127949	0.194806
B430212C06Rik	26.187	0.309805	0.309247	1.00162	0.316526	0.414608
B430218F22Rik	458.269	-0.840959	0.103156	-8.15025	3.63163e-16	3.19544e-15
B430219N15Rik	35.5676	0.877395	0.297573	2.95396	0.00313722	0.00714825
B430305J03Rik	229.824	-0.0147449	0.128718	-0.114704	0.90868	0.935091
B430319F04Rik	6.158	0.374683	0.430546	0.858589	0.390567	0.490488
B4galnt1	122.28	0.226582	0.162515	1.3926	0.16374	0.239353
B4galnt2	23.6115	0.271986	0.320892	0.849471	0.395619	0.495052
B4galnt3	698.784	0.230618	0.0813055	2.8363	0.00456391	0.0100605
B4galnt4	671.387	-0.401312	0.0930272	-4.31351	1.60681e-05	5.25058e-05
B4galt1	552.851	0.276385	0.0984831	2.80689	0.00500224	0.0109347
B4galt2	146.854	-0.110856	0.151579	-0.730762	0.464925	0.564869
B4galt3	289.977	-0.210245	0.124485	-1.68832	0.0913504	0.146248
B4galt4	44.3127	0.353712	0.26789	1.32202	0.186161	0.267044
B4galt5	763.439	0.0204994	0.0728306	0.281451	0.778364	0.836502
B4galt6	945.04	-0.537092	0.0697159	-7.70521	1.30626e-14	1.03071e-13
B4galt7	186.013	0.796399	0.147948	5.3806	7.42379e-08	3.16899e-07
B4gat1	295.172	1.12841	0.11161	10.1019	5.41751e-24	8.00668e-23
B930036N10Rik	26.7002	0.0889856	0.305789	0.290104	0.771737	0.831298
B930082K07Rik	12.139	-0.561396	0.390297	-1.44676	0.147964	0.220657
B930086L07Rik	6.42068	-0.68436	0.432649	-1.59872	0.109883	0.17101
B930094E09Rik	95.8757	-0.599847	0.184507	-3.25162	0.00114748	0.00282257
B930095G15Rik	23.7962	0.384605	0.314996	1.22471	0.220685	0.308418
B9d1	230.172	0.00435922	0.130992	0.0332773	0.973453	0.981626
B9d2	54.5308	-0.7135	0.219106	-3.24039	0.00119365	0.00292551
Baalc	6.59453	0.348476	0.433364	0.948494	0.342878	0.442486
Babam1	703.699	-0.0829774	0.0824873	-1.00598	0.314425	0.412402
Babam2	187.741	-0.513302	0.143791	-3.56943	0.000357765	0.000958976
Bace1	554.525	1.056	0.0858536	12.2951	9.62109e-35	2.75469e-33
Bace2	5.75903	1.25498	0.432543	2.83129	0.00463611	0.0102045
Bach1	559.436	0.476786	0.0989482	4.82	1.4356e-06	5.35315e-06
Bach2	89.4083	0.751112	0.210995	3.56105	0.000369377	0.000987723
Bach2os	17.922	1.23952	0.38451	3.21625	0.00129879	0.0031633
Bad	156.558	0.341562	0.154278	2.21173	0.026985	0.0501697
Bag1	1411.63	0.123398	0.0616688	2.00108	0.0453837	0.0796059
Bag2	87.2657	0.415435	0.188702	2.19839	0.0279217	0.0517437
Bag3	161.941	0.225166	0.144198	1.56141	0.118427	0.182299
Bag4	952.048	0.146759	0.0718826	2.04168	0.0411832	0.0730001
Bag5	243.468	0.291058	0.127953	2.27449	0.0229367	0.0434553
Bag6	3727.39	-0.21585	0.0561493	-3.84424	0.000120926	0.000350061
Bahcc1	752.638	0.969073	0.0937126	10.336	4.84557e-25	7.59637e-24
Bahd1	554.894	1.07334	0.103712	10.347	4.31905e-25	6.82502e-24
Baiap2	1125.54	1.19832	0.0820042	14.6096	2.43852e-48	1.40542e-46
Baiap2l1	150.815	2.24757	0.165396	13.4482	3.1526e-41	1.27892e-39
Baiap2l2	34.6573	1.62545	0.287398	5.55975	2.70162e-08	1.20133e-07
Baiap3	175.502	0.746941	0.137612	5.42176	5.90144e-08	2.546e-07
Bak1	750.133	-0.238192	0.0842585	-2.82622	0.00471012	0.0103559
Bambi	75.0431	0.825692	0.206166	4.00459	6.2125e-05	0.000187746
Bambi-ps1	7.766	1.42838	0.41776	3.20012	0.0013737	0.00332886
Banf1	1737.3	-0.262928	0.0678806	-3.87322	0.000107408	0.000313423
Banp	250.218	-0.852772	0.1213	-7.02541	2.13446e-12	1.38935e-11
Bap1	1367.11	-0.220238	0.0607386	-3.62601	0.000287831	0.000783071
Bard1	570.722	-0.389153	0.0865942	-4.49328	7.0136e-06	2.40093e-05
Barhl1	5.97308	0.957503	0.428091	2.13942	0.032402	0.0591418
Barx1	9.08662	0.271243	0.404021	0.634859	0.525521	0.622105
Barx2	4.39052	0.575799	0.427379	1.39082	0.164279	0.240023
Basp1	1969.42	0.0589353	0.0928789	0.63455	0.525722	0.622181
Batf2	50.7414	-0.186155	0.249591	-0.743368	0.457259	0.557151
Batf3	40.5168	0.84849	0.262738	3.22617	0.00125458	0.00306275
Bax	862.006	-0.546089	0.087096	-6.26963	3.61918e-10	1.95138e-09
Baz1a	861.672	-0.479929	0.0776521	-6.18161	6.34526e-10	3.35121e-09
Baz1b	2110.89	-0.531764	0.0555489	-9.57238	1.04475e-21	1.34631e-20
Baz2a	4593.41	0.309265	0.0454922	6.79819	1.05941e-11	6.53294e-11
Baz2b	154.687	-1.3879	0.175367	-7.88817	3.06639e-15	2.52704e-14
BB218582	4.23096	0.461555	0.431084	1.11011	0.266954	0.360438
Bbc3	933.461	0.705927	0.0802964	8.79163	1.47412e-18	1.53434e-17
Bbip1	127.996	0.313765	0.166317	1.88862	0.0589424	0.0999305
Bbof1	261.243	1.32216	0.136294	9.69107	3.29068e-22	4.39638e-21
[truncated: 15,810 more rows]

## Sheet: 6hr DEGs
Gene	baseMean	log2FoldChange	lfcSE	stat	pvalue	padj
Unc5a	248.79	4.25795	0.194297	20.7029	3.26175e-95	1.09601e-92
Celf3	163.383	4.22151	0.255894	14.4161	4.09742e-47	2.21796e-45
Cyp46a1	114.575	4.20161	0.256075	14.749	3.12065e-49	1.87123e-47
6430548M08Rik	270.723	4.01621	0.180937	21.3037	1.0482e-100	4.78652e-98
Sept5	99.2386	4.01121	0.276402	12.0437	2.09354e-33	5.53995e-32
Fosb	112.316	4.00369	0.244709	14.8285	9.58809e-50	5.82779e-48
Epha10	76.6278	3.88867	0.273707	12.9714	1.7785e-38	6.16213e-37
Disp2	67.6057	3.83899	0.268273	12.8261	1.17168e-37	3.89299e-36
Abcb9	112.085	3.81456	0.246189	14.1661	1.48474e-45	7.40663e-44
Ache	95.1345	3.81233	0.267747	12.5979	2.16779e-36	6.73755e-35
Derl3	337.893	3.64834	0.162891	21.8818	3.87574e-106	2.55641e-103
Cacna1h	360.303	3.37012	0.144448	23.0307	2.2948e-117	2.0434e-114
Hrh3	99.802	3.32257	0.237522	13.3113	1.99035e-40	7.75626e-39
Sema6b	401.693	3.22133	0.147567	21.6357	8.29636e-104	4.34558e-101
Hspa1a	108.984	3.21985	0.214658	14.4875	1.45279e-47	8.01011e-46
D430019H16Rik	113.803	3.18867	0.216637	14.0246	1.10187e-44	5.23283e-43
Map3k21	85.2117	3.17566	0.29266	10.0562	8.6289e-24	1.25961e-22
Plekhh3	305.074	3.15018	0.157876	19.714	1.6356e-86	4.34751e-84
Cacna1g	101.248	3.14917	0.203852	14.9964	7.75423e-51	4.96745e-49
Egr4	133.988	3.13176	0.195104	15.7059	1.37802e-55	1.05327e-53
Trim62	151.108	3.12118	0.188489	16.0966	2.69612e-58	2.33084e-56
Arhgap20	86.4244	3.11829	0.240347	12.4364	1.65836e-35	4.96365e-34
Ankrd34b	85.3527	3.11789	0.266422	10.8822	1.40096e-27	2.52272e-26
Kiss1r	72.3499	3.11608	0.27623	10.5947	3.15229e-26	5.26141e-25
Fstl3	83.5482	3.10223	0.2597	11.4916	1.45463e-30	3.17081e-29
Mical2	142.655	3.08365	0.19988	15.0213	5.32238e-51	3.47203e-49
Dner	157.089	3.06192	0.228613	12.6821	7.43077e-37	2.36312e-35
Dchs1	60.1373	3.02082	0.272979	10.3924	2.68388e-25	4.29832e-24
Cdk5r2	83.3257	3.02055	0.270266	10.8228	2.68589e-27	4.74534e-26
Rapgefl1	139.926	3.01623	0.209951	14.073	5.56694e-45	2.70141e-43
Nptx1	64.5934	2.99093	0.257386	11.1344	8.53359e-29	1.67189e-27
Npas1	96.1525	2.97509	0.229928	12.4063	2.41426e-35	7.17789e-34
Vgf	2245.1	2.96213	0.28394	10.5224	6.80832e-26	1.11443e-24
Sox8	123.489	2.94187	0.213789	13.339	1.37343e-40	5.42335e-39
Ppp1r16b	136.932	2.93778	0.226576	12.6889	6.81769e-37	2.17203e-35
Bcan	98.6981	2.9341	0.253019	11.3254	9.82708e-30	2.03264e-28
Lin7b	222.252	2.9304	0.163128	17.6876	5.22576e-70	7.05042e-68
Adamts15	140.372	2.91336	0.19747	14.3729	7.6585e-47	4.03521e-45
Dusp2	286.486	2.91005	0.247717	11.6251	3.07388e-31	7.08186e-30
Mturn	301.912	2.90054	0.137482	20.8886	6.80542e-97	2.52495e-94
Cdc42ep2	54.3553	2.89957	0.274254	9.91117	3.72262e-23	5.22428e-22
Mak	76.3442	2.89789	0.231313	12.0858	1.2552e-33	3.38182e-32
C2cd4c	69.5419	2.88626	0.244004	11.397	4.3285e-30	9.13345e-29
Dact3	1136.22	2.88217	0.0891173	32.2571	2.79824e-228	4.98338e-224
Gm20481	50.5086	2.8743	0.268612	10.1528	3.2214e-24	4.83318e-23
Igfbp6	110.532	2.87155	0.244083	11.2014	4.014e-29	8.03207e-28
Megf6	238.466	2.85095	0.153571	18.3458	3.56881e-75	5.99593e-73
Prss57	56.4603	2.80625	0.262064	10.2249	1.53321e-24	2.3258e-23
Orai2	92.0603	2.79928	0.232637	11.596	4.32042e-31	9.85178e-30
Sez6	215.7	2.76564	0.20109	13.2843	2.85553e-40	1.09599e-38
Aldh1a3	106.492	2.75718	0.271967	9.45151	3.33981e-21	4.13908e-20
Fbxo41	99.5477	2.74981	0.203094	13.2097	7.7098e-40	2.87849e-38
Rem2	68.1932	2.74496	0.248152	10.6969	1.05262e-26	1.80425e-25
Ago4	67.7317	2.7399	0.249522	10.5091	7.84429e-26	1.28047e-24
Bmf	532.303	2.73715	0.113146	24.0662	5.65353e-128	6.71225e-125
Mpp2	209.171	2.73285	0.151347	17.8678	2.10151e-71	2.92389e-69
Rrad	88.9417	2.72571	0.224009	11.8293	2.75485e-32	6.8046e-31
Fos	340.721	2.72076	0.138328	19.5185	7.64976e-85	1.94621e-82
Slc2a4	176.817	2.71579	0.181385	14.6839	8.17058e-49	4.85033e-47
Gpr3	88.0227	2.71043	0.234013	11.1517	7.02534e-29	1.38095e-27
Kcng1	80.7442	2.70801	0.232273	11.2993	1.32194e-29	2.69981e-28
Fam212a	81.9881	2.70296	0.242497	10.7671	4.92418e-27	8.61441e-26
Gpr155	141.448	2.68411	0.186191	14.1305	2.46338e-45	1.21189e-43
Per2	268.798	2.68055	0.176263	15.1056	1.48713e-51	9.88218e-50
Cygb	58.5695	2.67942	0.26922	9.5718	1.0506e-21	1.35188e-20
Agap2	263.812	2.67433	0.156841	16.9108	3.74869e-64	4.04609e-62
Eno2	372.593	2.65471	0.143384	18.3868	1.67585e-75	2.89759e-73
Ggn	73.0518	2.64867	0.239836	10.6354	2.0403e-26	3.45725e-25
Zfp703	61.1468	2.62413	0.284265	8.73415	2.45502e-18	2.52288e-17
Cntnap1	57.4574	2.62316	0.261781	9.68088	3.63574e-22	4.85374e-21
Gng7	113.577	2.61755	0.192603	13.3441	1.28176e-40	5.07263e-39
Clip2	435.087	2.60707	0.14859	17.4745	2.2412e-68	2.83075e-66
Sema4c	464.017	2.59708	0.128796	20.0285	3.11003e-89	8.7915e-87
Flt1	105.137	2.58995	0.229225	10.9502	6.62935e-28	1.21839e-26
Evi5l	380.953	2.58393	0.140515	18.2911	9.73897e-75	1.60594e-72
Egr1	1969.06	2.58172	0.137997	18.6942	5.51901e-78	1.02383e-75
Xkr7	148.441	2.5816	0.204282	12.4236	1.94609e-35	5.79563e-34
Fam219a	446.554	2.57177	0.122981	20.8012	4.21724e-96	1.5021e-93
Carmil3	181.067	2.56534	0.192429	13.1676	1.34743e-39	4.90725e-38
Vdr	55.1789	2.56231	0.260149	9.49401	2.2231e-21	2.78223e-20
Scube1	101.629	2.55535	0.217588	11.5186	1.0637e-30	2.33007e-29
Celsr3	1315.57	2.54529	0.104649	24.2957	2.179e-130	2.98506e-127
Cpne7	97.942	2.54311	0.222156	11.2382	2.64843e-29	5.35976e-28
Crb2	102.566	2.5419	0.215094	11.6056	3.86089e-31	8.82677e-30
Hspa1b	287.346	2.5394	0.150152	16.8197	1.74979e-63	1.83306e-61
Gprin2	216.464	2.53768	0.156501	16.0064	1.15247e-57	9.68127e-56
Gatsl2	359.239	2.53539	0.134635	18.7089	4.19118e-78	8.02588e-76
Slc30a3	57.1481	2.52925	0.266567	9.21064	3.24197e-20	3.75154e-19
Lhfpl4	100.877	2.51608	0.218948	11.3046	1.24547e-29	2.55537e-28
Strip2	114.431	2.51447	0.205643	12.026	2.5957e-33	6.81811e-32
Spns2	164.447	2.50876	0.159945	15.4908	4.00526e-54	2.88784e-52
Adra2b	64.529	2.50106	0.253058	9.52214	1.69646e-21	2.14576e-20
Fam219aos	96.7042	2.4902	0.232051	10.4901	9.59726e-26	1.55663e-24
Metrnl	88.6993	2.47751	0.23208	10.3399	4.65083e-25	7.29749e-24
Tcp11l2	196.74	2.46187	0.163957	14.8721	5.00091e-50	3.10317e-48
Nat8l	95.7096	2.4605	0.227014	10.6548	1.65536e-26	2.81838e-25
Sh2b2	204.839	2.45983	0.168059	14.5005	1.20328e-47	6.67577e-46
Bcorl1	361.463	2.45452	0.128332	19.0254	1.05153e-80	2.31193e-78
Podxl2	74.9531	2.45018	0.250399	9.54684	1.33718e-21	1.71199e-20
Cacna1b	618.089	2.44205	0.128392	18.9691	3.0699e-80	6.43197e-78
Timp3	178.185	2.43656	0.27369	8.84182	9.41724e-19	9.90618e-18
Rhpn1	220.718	2.43181	0.173772	13.8877	7.52139e-44	3.41705e-42
H2-Q7	92.8777	2.42255	0.239551	9.93151	3.03615e-23	4.28195e-22
Magee1	194.4	2.42193	0.163585	14.6542	1.26646e-48	7.44367e-47
Ccdc96	50.6708	2.41945	0.266001	8.75449	2.05024e-18	2.11545e-17
Pllp	137.785	2.41799	0.177826	13.45	3.07925e-41	1.25776e-39
Usp2	311.572	2.40927	0.124313	19.2657	1.04334e-82	2.47745e-80
Hcn4	168.546	2.40624	0.202757	11.6051	3.88434e-31	8.86874e-30
Psd	183.286	2.40386	0.158499	15.0272	4.86881e-51	3.18781e-49
Wnk2	375.238	2.40374	0.130396	18.3534	3.0987e-75	5.30623e-73
Hcn3	218.743	2.37844	0.170025	13.8921	7.06819e-44	3.21937e-42
Rhbdl3	119.548	2.37762	0.186868	12.5274	5.28463e-36	1.61708e-34
Slc25a29	94.5594	2.36925	0.206354	11.2805	1.63822e-29	3.33812e-28
Mast3	1521.52	2.3645	0.0965526	24.472	2.93641e-132	4.75404e-129
Gm45619	80.0795	2.35899	0.23133	9.98746	1.72955e-23	2.47999e-22
Gm12404	105.141	2.35693	0.224071	10.3434	4.48457e-25	7.06776e-24
Plekhg6	79.7505	2.3535	0.228081	10.1378	3.75607e-24	5.61173e-23
Ndrg4	782.712	2.34903	0.0922993	25.3989	2.59377e-142	5.1325e-139
Gpr153	355.788	2.34773	0.133686	17.483	1.93201e-68	2.49328e-66
Pnmal2	91.2953	2.34526	0.225251	10.2529	1.14786e-24	1.75621e-23
Pou3f1	804.471	2.34313	0.178037	13.1496	1.70978e-39	6.17636e-38
Fgfrl1	372.954	2.33996	0.11486	20.2734	2.20939e-91	6.66899e-89
Dpysl5	216.852	2.33665	0.149314	15.543	1.77615e-54	1.29637e-52
Smarca2	187.073	2.31858	0.187903	12.1579	5.20724e-34	1.44e-32
Aqp11	89.0512	2.31763	0.213889	10.607	2.7651e-26	4.62382e-25
Icam5	83.9093	2.31558	0.224966	10.0809	6.71057e-24	9.83609e-23
Adam11	155.743	2.31321	0.171918	13.2934	2.52857e-40	9.74703e-39
St3gal1	63.4837	2.30074	0.246134	9.11363	7.96692e-20	8.95726e-19
Hapln4	157.403	2.29286	0.195331	11.6474	2.36604e-31	5.49372e-30
Cbx4	57.7097	2.29062	0.288579	7.76279	8.30803e-15	6.63785e-14
Hid1	275.634	2.2879	0.136957	16.6224	4.79847e-62	4.77407e-60
4932443L11Rik	91.094	2.27857	0.265989	8.45195	2.86486e-17	2.73861e-16
Kif1a	752.221	2.27342	0.114941	19.7328	1.12759e-86	3.04263e-84
C2cd2l	475.64	2.2666	0.119296	18.9442	4.93473e-80	1.02189e-77
Rgs10	57.2899	2.2649	0.258874	8.49402	1.99602e-17	1.93086e-16
AL589670.3	244.283	2.25609	0.137921	16.2634	1.79455e-59	1.66454e-57
Peli3	58.0762	2.25302	0.262005	8.40918	4.12903e-17	3.89872e-16
Il17ra	806.527	2.25124	0.0870032	25.8284	4.24978e-147	1.0812e-143
Sh2d3c	262.538	2.24951	0.140058	15.9762	1.87321e-57	1.55888e-55
Baiap2l1	150.815	2.24757	0.165396	13.4482	3.1526e-41	1.27892e-39
Mapk15	144.577	2.24618	0.175788	12.6553	1.04631e-36	3.29218e-35
Rgl1	61.1038	2.24591	0.238937	9.19106	3.88972e-20	4.46917e-19
Rnf122	67.9846	2.24304	0.254877	8.60062	7.92845e-18	7.89696e-17
Ret	167.485	2.23717	0.165379	13.425	4.31434e-41	1.74227e-39
Fam160a1	104.597	2.23707	0.223496	9.78888	1.25677e-22	1.70724e-21
Gnao1	122.102	2.23274	0.190642	11.5509	7.30699e-31	1.62866e-29
Abtb2	161.892	2.23038	0.174059	12.7097	5.22033e-37	1.67511e-35
Atxn1	73.2505	2.23004	0.277903	7.68818	1.4924e-14	1.17084e-13
Mertk	204.532	2.22833	0.148049	14.9394	1.82633e-50	1.16101e-48
Gabrb3	139.562	2.22583	0.224068	9.77129	1.49541e-22	2.02369e-21
Fhdc1	77.9609	2.22486	0.230348	9.46762	2.86282e-21	3.56282e-20
Ppp4r4	94.5249	2.21967	0.221158	9.85905	6.2642e-23	8.6749e-22
Sec14l5	109.06	2.21824	0.230427	9.5249	1.65205e-21	2.09703e-20
Col1a1	52.3513	2.19906	0.259539	8.27525	1.28184e-16	1.17128e-15
Nrip3	53.1303	2.19782	0.256747	8.33946	7.46323e-17	6.94424e-16
Pdk2	131.343	2.19511	0.170562	12.7381	3.63137e-37	1.1737e-35
Rab3a	277.696	2.19064	0.143794	15.163	6.21475e-52	4.20831e-50
Cfap69	120.336	2.18813	0.190609	11.3139	1.1205e-29	2.30694e-28
Onecut2	63.6869	2.1863	0.30326	7.04012	1.92073e-12	1.25712e-11
Fam189a2	136.248	2.1809	0.191477	11.2724	1.79665e-29	3.65257e-28
Kcnc3	1073.86	2.17974	0.159234	13.6823	1.29555e-42	5.58653e-41
Efna3	365.305	2.17923	0.138369	15.699	1.53635e-55	1.16927e-53
Chst1	75.2747	2.17622	0.284774	7.4598	8.6656e-14	6.3692e-13
Grid2ip	65.9967	2.16837	0.228888	9.29765	1.43581e-20	1.7081e-19
Syne3	134.509	2.16532	0.194208	11.046	2.29083e-28	4.34477e-27
Tle2	85.3941	2.16521	0.216675	9.85505	6.51867e-23	9.01328e-22
Gm15873	56.4878	2.16411	0.251034	8.43424	3.33348e-17	3.16788e-16
Dusp10	69.3853	2.15231	0.240674	8.72702	2.61471e-18	2.68543e-17
Osbpl6	68.3012	2.14687	0.269244	7.7941	6.48705e-15	5.20865e-14
Nrg2	113.287	2.14608	0.190088	11.1681	5.84208e-29	1.15473e-27
Kcnt1	70.0809	2.13938	0.226551	9.29243	1.50799e-20	1.79039e-19
Wipi1	342.822	2.13866	0.127351	16.7218	9.09784e-63	9.31169e-61
Nxph4	100.401	2.13127	0.203278	10.3529	4.06078e-25	6.42831e-24
Tmem86a	58.5555	2.13114	0.245048	8.50907	1.75336e-17	1.70352e-16
Smpd3	181.05	2.12912	0.150636	14.0442	8.36142e-45	4.01371e-43
Sstr2	54.7058	2.12487	0.254852	8.16247	3.28234e-16	2.89525e-15
Rtn4rl1	99.3737	2.1224	0.224377	9.28455	1.62398e-20	1.91532e-19
Mxd4	376.557	2.1222	0.143782	14.7115	5.43831e-49	3.23916e-47
Kif21b	634.798	2.11478	0.113165	18.6607	1.03445e-77	1.89924e-75
Olfr1372-ps1	50.5653	2.114	0.27568	7.50004	6.37981e-14	4.74595e-13
Lrrc3	198.248	2.10826	0.165629	12.6593	9.93417e-37	3.13684e-35
Gng12	182.34	2.10759	0.160017	13.0719	4.76289e-39	1.68969e-37
Gm15998	189.515	2.10453	0.169813	12.3125	7.76174e-35	2.2331e-33
Per1	1298.23	2.10421	0.0773009	27.2004	6.43276e-163	2.29122e-159
Txndc16	174.705	2.10017	0.178268	11.7036	1.22223e-31	2.8945e-30
Tcf19	604.122	2.09904	0.0992103	21.1178	5.45325e-99	2.31231e-96
Fam46c	128.627	2.09839	0.175138	11.8682	1.73253e-32	4.34572e-31
Stk32c	132.781	2.09823	0.186864	11.1027	1.21775e-28	2.35216e-27
Slc38a3	73.6374	2.09637	0.21135	9.76708	1.5588e-22	2.10467e-21
Fam214b	297.485	2.09224	0.125117	16.655	2.78333e-62	2.80047e-60
Lrrc73	73.8375	2.08662	0.226357	9.05019	1.4272e-19	1.57381e-18
Slc8a2	149.335	2.08492	0.187662	11.0294	2.75768e-28	5.21354e-27
Oaf	81.0954	2.07925	0.23145	8.8632	7.77472e-19	8.25641e-18
Cadm4	926.241	2.07786	0.109383	18.9711	2.95449e-80	6.26387e-78
Mxra8	208.363	2.07699	0.149292	13.8304	1.67153e-43	7.49831e-42
Mxd1	670.849	2.07053	0.0985364	20.9756	1.09532e-97	4.43331e-95
Acap3	1542.35	2.06855	0.0749717	27.5735	2.31237e-167	1.02952e-163
Arhgap33	217.964	2.06426	0.182937	11.2374	2.67213e-29	5.40062e-28
Rab3il1	101.149	2.06296	0.215085	9.50155	2.06793e-21	2.59168e-20
Gm45767	141	2.06082	0.162418	12.5916	2.34968e-36	7.27747e-35
Dkk3	120.01	2.06072	0.186583	10.9413	7.31404e-28	1.34008e-26
Mindy2	188.362	2.05635	0.154051	13.2473	4.67655e-40	1.76825e-38
Gm44832	261.532	2.05051	0.145609	14.0272	1.06259e-44	5.08701e-43
Gpsm1	372.489	2.04481	0.120076	16.9813	1.12866e-64	1.22563e-62
Rasal1	125.532	2.04395	0.167858	12.0726	1.47456e-33	3.95489e-32
Gm22877	112.823	2.04184	0.201302	10.0188	1.26045e-23	1.82499e-22
Tbc1d30	89.4594	2.03031	0.215722	9.27149	1.83568e-20	2.15644e-19
Chst11	109.157	2.02848	0.194157	10.3288	5.22236e-25	8.1655e-24
Narf	673.784	2.02764	0.0865007	23.3983	4.44899e-121	4.66071e-118
Pxylp1	88.775	2.02755	0.21033	9.52588	1.63657e-21	2.07886e-20
Hspa2	173.128	2.02654	0.156233	12.8965	4.71101e-38	1.60725e-36
Ethe1	204.093	2.02022	0.156554	12.8221	1.23342e-37	4.0829e-36
Fgf11	141.727	2.01888	0.182174	10.9999	3.82682e-28	7.17388e-27
Gm42846	87.9573	2.01262	0.234598	8.4614	2.6418e-17	2.53081e-16
Zbtb42	186.079	2.01012	0.188073	10.642	1.89908e-26	3.22409e-25
Frat1	114.418	2.00642	0.187329	10.6113	2.63988e-26	4.42272e-25
Syn3	71.9996	2.00243	0.227712	8.67337	4.19534e-18	4.24275e-17
Hspa12a	181.968	2.00231	0.172063	11.5647	6.22203e-31	1.40441e-29
Ppfia3	337.139	1.99834	0.136345	14.6193	2.11585e-48	1.22341e-46
Megf9	135.888	1.99463	0.178309	11.0946	1.33183e-28	2.56417e-27
5031439G07Rik	1908.87	1.99112	0.0656956	30.2931	1.41393e-201	1.25903e-197
Rab11fip5	898.845	1.98736	0.0919521	21.5937	2.06049e-103	1.01931e-100
Inafm2	110.859	1.98641	0.198928	9.88466	4.85226e-23	6.76695e-22
Nkd1	57.0411	1.98164	0.244825	7.95389	1.80749e-15	1.50841e-14
Esyt3	627.011	1.98006	0.0911199	21.6944	2.31944e-104	1.29084e-101
Sgsm1	226.456	1.9779	0.14463	13.6205	3.02376e-42	1.28828e-40
Junb	4299.81	1.97601	0.0767745	25.7346	4.79934e-146	1.06839e-142
Ifi30	914.977	1.97406	0.100184	19.6882	2.72453e-86	7.13546e-84
Gm47512	85.3971	1.97133	0.210278	9.25859	2.07151e-20	2.42867e-19
Nol4l	836.803	1.96586	0.117337	16.7399	6.71516e-63	6.95293e-61
Lmtk3	661.192	1.96472	0.109203	17.9706	3.31008e-72	4.91243e-70
H1f0	744.746	1.96405	0.0812211	24.1505	7.36902e-129	9.37392e-126
H2-K1	406.65	1.95833	0.114472	17.0699	2.48714e-65	2.78576e-63
Tcerg1l	103.395	1.95749	0.218379	8.85531	8.34482e-19	8.83549e-18
Card19	245.549	1.95723	0.151117	12.8808	5.77467e-38	1.95516e-36
Rassf4	50.5792	1.95452	0.250919	7.64358	2.11266e-14	1.63798e-13
Apc2	75.9286	1.94793	0.247449	7.78036	7.23168e-15	5.79348e-14
Dzank1	85.317	1.94617	0.222175	8.66768	4.41032e-18	4.44753e-17
Lgals8	272.533	1.9436	0.133278	14.5259	8.30646e-48	4.63729e-46
Cited4	105.337	1.94342	0.218555	8.82274	1.11692e-18	1.1687e-17
Tmem159	59.3679	1.93697	0.241432	7.88363	3.18006e-15	2.61709e-14
Gm37249	71.2584	1.93573	0.226912	8.41015	4.09502e-17	3.87092e-16
Psd2	75.8093	1.93571	0.227575	8.40963	4.113e-17	3.88586e-16
Fam210b	238.614	1.93472	0.141273	13.6425	2.23873e-42	9.58402e-41
Kcnh3	328.896	1.9326	0.145628	13.241	5.08723e-40	1.91946e-38
Slc17a7	188.51	1.92796	0.161034	11.9189	9.4305e-33	2.40613e-31
Plk5	527.036	1.92269	0.228754	8.40057	4.44313e-17	4.1734e-16
Reep6	979.608	1.91595	0.0734536	26.0611	1.00607e-149	2.98618e-146
Gch1	100.797	1.91415	0.189977	9.97911	1.88138e-23	2.69121e-22
Cnn1	82.8869	1.91171	0.223442	8.47123	2.42807e-17	2.33359e-16
Il12rb1	62.048	1.90742	0.23501	7.99115	1.33685e-15	1.12941e-14
Slc5a5	816.367	1.90701	0.177032	10.7643	5.07585e-27	8.87102e-26
Fam131c	133.605	1.90632	0.184849	10.2477	1.21192e-24	1.85104e-23
Gata2	251.028	1.90629	0.174337	10.9059	1.08019e-27	1.95499e-26
Wnk4	77.6845	1.90615	0.354443	5.32009	1.03713e-07	4.36237e-07
Man1c1	298.721	1.90456	0.129666	14.6351	1.67833e-48	9.76776e-47
Fam171a2	429.355	1.90087	0.118847	15.9635	2.29671e-57	1.88489e-55
Tubb2a	989.548	1.89912	0.0924444	20.5272	1.23005e-93	3.84314e-91
Zhx3	232.75	1.89711	0.134455	14.0536	7.32669e-45	3.52651e-43
Vwa5b2	74.3945	1.89292	0.239797	7.80573	5.91599e-15	4.76733e-14
Prkcd	866.664	1.89235	0.0886492	21.3269	6.39368e-101	2.99645e-98
Fam222a	321.817	1.89042	0.145815	12.9368	2.79087e-38	9.61365e-37
6330537M06Rik	270.539	1.89019	0.131142	14.3678	8.23834e-47	4.31519e-45
Mast1	305.154	1.88928	0.152097	12.3891	2.99332e-35	8.82582e-34
Peg3	2035.13	1.88726	0.0943404	20.0003	5.47498e-89	1.5235e-86
Tspyl4	194.835	1.88451	0.153553	12.2191	2.45724e-34	6.93519e-33
Serinc5	275.489	1.88313	0.138021	13.5959	4.23391e-42	1.79101e-40
Tmem145	83.1323	1.87675	0.215777	8.60752	7.46575e-18	7.44027e-17
Cbln1	76.7999	1.8766	0.217592	8.52633	1.5106e-17	1.47734e-16
Elavl3	389.544	1.87279	0.222011	8.41964	3.77643e-17	3.57356e-16
Map3k14	173.862	1.87015	0.159408	11.6683	1.84997e-31	4.31797e-30
Ttc7	303.269	1.86973	0.122913	15.1611	6.40077e-52	4.31785e-50
Gdf11	91.6273	1.8667	0.20543	8.99985	2.26021e-19	2.47249e-18
Lzts3	488.255	1.86427	0.109523	16.9958	8.82871e-65	9.64605e-63
Rflnb	140.764	1.86092	0.174968	10.5689	4.15433e-26	6.88868e-25
Cyth1	189.036	1.85687	0.1616	11.4416	2.58933e-30	5.58274e-29
Acan	61.986	1.8543	0.232797	7.85711	3.93111e-15	3.21143e-14
Mxra7	187.091	1.85381	0.156337	11.8007	3.87155e-32	9.36798e-31
Kremen2	78.9428	1.8511	0.210071	8.71482	2.91221e-18	2.98066e-17
Kcnn1	113.117	1.84971	0.219078	8.38075	5.25894e-17	4.92151e-16
Nsmf	89.4425	1.8493	0.206047	8.8936	5.91588e-19	6.34293e-18
Nfkbie	144.6	1.84728	0.159205	11.5351	8.78102e-31	1.93541e-29
Insr	172.487	1.841	0.156071	11.7392	8.02106e-32	1.91741e-30
Rspo1	59.6532	1.84056	0.239623	7.57345	3.63452e-14	2.75786e-13
Tom1l2	546.615	1.83947	0.110828	16.5769	1.02449e-61	1.00802e-59
Neurl1b	159.393	1.83291	0.166663	10.9402	7.40542e-28	1.35543e-26
Pak3	51.0595	1.82751	0.269651	6.66122	2.71567e-11	1.6148e-10
AC125351.1	60.3302	1.82046	0.241166	7.44264	9.86951e-14	7.22722e-13
Micall2	71.5512	1.81957	0.221991	8.10614	5.22539e-16	4.54612e-15
Tmem158	117.127	1.81719	0.195263	9.23104	2.6802e-20	3.11362e-19
Inpp4a	227.324	1.81292	0.151552	11.925	8.77146e-33	2.24119e-31
Usp20	437.43	1.81002	0.0976419	18.5016	2.00266e-76	3.49661e-74
Armcx3	51.3216	1.80252	0.276384	6.39957	1.55811e-10	8.6795e-10
Abhd3	64.3895	1.80162	0.241778	7.35926	1.84937e-13	1.32218e-12
Gm17244	73.5525	1.79768	0.243816	7.29283	3.0352e-13	2.13053e-12
Abhd18	136.062	1.79429	0.182992	9.75276	1.79513e-22	2.41826e-21
Rora	94.0047	1.7934	0.209848	8.48067	2.239e-17	2.15887e-16
Mlxipl	189.188	1.79104	0.185056	9.64228	5.2999e-22	6.98638e-21
Cyld	645.701	1.7907	0.085531	20.9109	4.26402e-97	1.65083e-94
March3	53.8119	1.78896	0.265379	6.64847	2.96156e-11	1.75399e-10
Dusp8	60.0786	1.78749	0.258649	6.8359	8.14934e-12	5.07631e-11
Espn	498.339	1.78318	0.197882	9.0046	2.16459e-19	2.3708e-18
Dnaaf3	127.944	1.77771	0.188259	9.39096	5.94545e-21	7.24727e-20
Dkkl1	59.5565	1.77664	0.245172	7.15302	8.48877e-13	5.70693e-12
Rab43	57.9271	1.77197	0.258263	6.77867	1.21287e-11	7.438e-11
Tmem151a	123.133	1.76788	0.173095	10.1487	3.35915e-24	5.03138e-23
Caskin1	198.849	1.76736	0.148128	11.8885	1.35859e-32	3.4368e-31
Mylip	86.3638	1.76705	0.210925	8.30234	1.02079e-16	9.40952e-16
Slain1os	100.541	1.76414	0.198815	8.8018	1.34638e-18	1.40384e-17
Nudt22	235.733	1.75983	0.125244	14.0059	1.43454e-44	6.75866e-43
Fosl1	161.67	1.75768	0.151318	11.5593	6.62448e-31	1.48584e-29
Tnfaip2	55.0884	1.75434	0.24412	7.09109	1.33057e-12	8.79592e-12
Tmem50b	338.859	1.75386	0.111266	15.7289	9.58904e-56	7.42483e-54
Prkcb	179.473	1.75191	0.175951	9.90465	3.97341e-23	5.56309e-22
Mbp	91.5345	1.75186	0.206815	8.40333	4.3399e-17	4.08506e-16
Ero1lb	105.085	1.74976	0.214811	8.10168	5.42051e-16	4.70667e-15
Zfp78	76.8345	1.74868	0.232681	7.45315	9.11406e-14	6.68778e-13
Tspan33	132.714	1.74728	0.171999	10.1035	5.33208e-24	7.88696e-23
Fam161b	142.755	1.74308	0.162756	10.6525	1.6976e-26	2.88479e-25
Plxnd1	164.305	1.74257	0.183867	9.44023	3.71956e-21	4.59374e-20
Mblac2	64.8952	1.74246	0.25729	6.703	2.04181e-11	1.23096e-10
Olfm1	164.794	1.74103	0.153773	11.2707	1.83071e-29	3.71758e-28
Sec11c	477.683	1.73644	0.118113	14.6831	8.2675e-49	4.89156e-47
Ssbp2	73.7246	1.73584	0.225618	7.61574	2.62176e-14	2.01428e-13
Mycl	139.689	1.7351	0.169943	10.1591	3.01909e-24	4.5373e-23
N4bp2l1	60.2919	1.73383	0.273828	6.27902	3.40713e-10	1.84094e-09
Papss1	510.396	1.72972	0.100731	17.1477	6.53519e-66	7.46059e-64
H2-D1	338.356	1.72947	0.107917	15.9897	1.50828e-57	1.26108e-55
BC022687	212.472	1.7283	0.150149	11.4748	1.7649e-30	3.83774e-29
Ubash3b	242.565	1.72758	0.152022	11.3224	1.01608e-29	2.09924e-28
Syp	308.971	1.72363	0.196402	8.72276	2.71512e-18	2.78374e-17
Cdk5r1	91.3112	1.72067	0.223777	7.63832	2.20074e-14	1.7033e-13
Wnt9a	71.1654	1.7198	0.227479	7.49279	6.74249e-14	5.00112e-13
Tns2	204.884	1.71957	0.144818	11.8307	2.7092e-32	6.70114e-31
Eepd1	76.1265	1.71651	0.222685	7.6427	2.12709e-14	1.64773e-13
Gdap1l1	61.1065	1.71626	0.263547	6.44392	1.16423e-10	6.54683e-10
Mpp3	97.5519	1.71598	0.206741	8.24475	1.65507e-16	1.49242e-15
Kctd11	93.4075	1.71526	0.19596	8.68676	3.72921e-18	3.78856e-17
Tead3	339.934	1.71406	0.126795	13.4951	1.67207e-41	6.87711e-40
Tmem198	106.745	1.70883	0.186024	9.12811	6.97033e-20	7.86159e-19
Cry2	984.948	1.70882	0.0916878	18.6281	1.9017e-77	3.45586e-75
Sh2d5	83.5883	1.70704	0.239106	7.09359	1.30675e-12	8.64806e-12
Nptxr	1201.68	1.70675	0.0816232	20.897	5.70574e-97	2.16199e-94
Sdc3	272.556	1.7057	0.118861	14.3133	1.80854e-46	9.39015e-45
Zfp36	501.348	1.69742	0.100346	16.8943	4.95283e-64	5.31355e-62
Mex3b	227.434	1.69527	0.156018	10.8382	2.26857e-27	4.02802e-26
Taok3	430.152	1.69346	0.109177	15.4866	4.27246e-54	3.06808e-52
Bmp7	73.2742	1.69147	0.256642	6.54866	5.80543e-11	3.35134e-10
Bmp8a	174.72	1.69013	0.177243	9.50208	2.05741e-21	2.58213e-20
Ier5	104.764	1.68995	0.272035	6.20474	5.47871e-10	2.91342e-09
Stxbp1	483.171	1.68866	0.0982581	17.163	5.02162e-66	5.76968e-64
Slc26a11	113.638	1.68778	0.199899	8.39853	4.52102e-17	4.24432e-16
Zfpm1	648.346	1.68593	0.0961776	17.5139	1.12311e-68	1.45997e-66
Mfsd12	445.036	1.684	0.133425	12.6089	1.8868e-36	5.89508e-35
Tnfrsf12a	460.935	1.68229	0.106406	15.7891	3.6959e-56	2.89957e-54
Cgrrf1	63.6626	1.68187	0.241585	6.88549	5.75882e-12	3.61887e-11
Gdpd5	91.9037	1.68071	0.230172	7.24591	4.2954e-13	2.97075e-12
Stambpl1	81.5906	1.68032	0.210206	7.92999	2.19158e-15	1.82212e-14
Rasa4	244.566	1.6778	0.138529	12.0814	1.32384e-33	3.56138e-32
Plekho2	497.895	1.67721	0.101947	16.4319	1.12975e-60	1.08756e-58
Atp2b4	107.348	1.67707	0.20174	8.25792	1.48234e-16	1.34415e-15
Arhgef19	70.8122	1.67566	0.267008	6.20849	5.34954e-10	2.84901e-09
Dpysl2	331.865	1.67566	0.120913	13.8263	1.76775e-43	7.89019e-42
Col5a1	837.262	1.674	0.0874569	19.1245	1.5803e-81	3.60814e-79
Tmem38a	233.528	1.67253	0.134523	12.3965	2.7294e-35	8.07439e-34
Ccdc184	60.1081	1.6723	0.271879	6.08976	1.13081e-09	5.81706e-09
Nfkb2	510.076	1.66902	0.112404	14.8321	9.08159e-50	5.53884e-48
4930404N11Rik	247.227	1.66897	0.172792	9.64121	5.35526e-22	7.04892e-21
Nrbp2	318.143	1.66842	0.133264	12.4979	7.66512e-36	2.32552e-34
Madd	867.468	1.66734	0.0918884	18.135	1.68658e-73	2.61185e-71
Fam109a	493.87	1.66653	0.198589	8.38393	5.11909e-17	4.79568e-16
Nppb	57.841	1.66594	0.309907	5.2712	1.35535e-07	5.63301e-07
Sema4g	500.871	1.66206	0.114304	14.5254	8.36828e-48	4.65721e-46
Kif21a	265.107	1.66204	0.151346	10.9474	6.83968e-28	1.25575e-26
Pgbd5	99.5397	1.65852	0.200607	8.20993	2.21314e-16	1.97365e-15
Rassf2	98.713	1.65258	0.199038	8.24862	1.60232e-16	1.44851e-15
Ppp3ca	676.321	1.65242	0.0930675	17.7364	2.19734e-70	2.98721e-68
App	404.84	1.65225	0.138566	11.899	1.19759e-32	3.03383e-31
Rcn3	411.882	1.65007	0.115898	14.2176	7.12046e-46	3.60251e-44
Fchsd1	363.281	1.65	0.117077	14.0716	5.67512e-45	2.74642e-43
Arid5a	190.018	1.64808	0.14991	10.9598	5.95993e-28	1.0999e-26
Ctif	124.684	1.64807	0.185298	8.84288	9.32829e-19	9.82422e-18
Ppm1e	74.4742	1.64553	0.225084	7.25063	4.14838e-13	2.87465e-12
Prr36	83.1243	1.64504	0.213871	7.63456	2.26598e-14	1.75151e-13
9330160F10Rik	168.059	1.643	0.173619	9.4356	3.88769e-21	4.79473e-20
Slc41a3	91.1823	1.64226	0.202324	8.06209	7.50006e-16	6.44947e-15
Hpca	64.9715	1.63897	0.234492	6.92453	4.37417e-12	2.77124e-11
Tmem120a	862.053	1.63631	0.0894867	18.275	1.31009e-74	2.1405e-72
Garem2	65.7804	1.6289	0.227625	7.09044	1.33691e-12	8.83123e-12
Gm47205	108.939	1.62867	0.196882	8.22974	1.87614e-16	1.68408e-15
Epha1	229.271	1.6271	0.135292	11.9953	3.7613e-33	9.80746e-32
Slco4a1	327.395	1.62622	0.125683	12.9142	3.74358e-38	1.27964e-36
Slc18a3	60.6054	1.62432	0.24202	6.65195	2.89232e-11	1.71526e-10
Tlx3	94.0449	1.62373	0.231545	6.98155	2.91946e-12	1.87971e-11
Sh2b3	1290.5	1.62337	0.0862434	18.8169	5.48785e-79	1.08592e-76
St6galnac4	167.453	1.62243	0.156463	10.3301	5.15074e-25	8.06059e-24
Xkr8	319.676	1.62086	0.125141	12.9312	3.00062e-38	1.02963e-36
Itga7	167.738	1.62075	0.154661	10.4406	1.61764e-25	2.60005e-24
Serinc2	133.37	1.61954	0.16741	9.6277	6.1081e-22	7.99847e-21
Fam126a	768.038	1.61693	0.0837907	19.2833	7.42577e-83	1.7871e-80
Fbln2	88.7427	1.61248	0.196925	8.12875	4.33723e-16	3.79939e-15
Sema6c	902.08	1.61203	0.090552	17.7937	7.91465e-71	1.08425e-68
Kctd12	306.506	1.61157	0.138145	11.6422	2.51495e-31	5.81673e-30
Gm7694	64.3595	1.60921	0.281373	5.66715	1.45193e-08	6.65459e-08
Plekho1	124.003	1.60851	0.190977	8.38695	4.98907e-17	4.67634e-16
Lgr6	70.2613	1.60763	0.216367	7.35912	1.85124e-13	1.32299e-12
Dtx1	158.372	1.60755	0.172982	9.25543	2.13367e-20	2.49662e-19
Creg1	187.652	1.60553	0.145138	11.026	2.86363e-28	5.4081e-27
St3gal5	102.571	1.60407	0.189848	8.40062	4.4412e-17	4.1734e-16
Qpctl	334.511	1.60373	0.112704	14.2051	8.51557e-46	4.28401e-44
Extl1	179.65	1.60318	0.154912	10.313	6.15371e-25	9.56295e-24
Dgat2	297.647	1.60231	0.120289	13.2945	2.49282e-40	9.63007e-39
Pnpla2	892.09	1.60179	0.0834048	19.1941	4.14985e-82	9.59802e-80
Farp2	108.702	1.60118	0.192727	8.25673	1.4972e-16	1.35624e-15
Rwdd2a	88.989	1.60026	0.209232	7.60156	2.92577e-14	2.23531e-13
Dennd4a	429.455	1.59816	0.125181	12.7531	2.99552e-37	9.77057e-36
Rhof	255.136	1.59744	0.145143	10.9861	4.45926e-28	8.33315e-27
Tex2	682.145	1.59376	0.0888953	17.9148	9.03534e-72	1.31894e-69
Neu1	379.787	1.59333	0.117977	13.4883	1.83261e-41	7.52003e-40
Borcs6	320.11	1.59111	0.123648	12.8481	8.80945e-38	2.94901e-36
Foxo6	134.822	1.59007	0.168144	9.40878	5.01952e-21	6.16501e-20
Iglon5	72.7143	1.58962	0.211479	7.45547	8.95475e-14	6.57359e-13
Dopey2	583.894	1.58952	0.100831	15.7504	6.82528e-56	5.3312e-54
Stom	505.817	1.58394	0.118917	13.3069	2.11e-40	8.18669e-39
Arid3a	607.748	1.58173	0.113774	13.8948	6.81017e-44	3.11353e-42
Adgrb2	344.843	1.58172	0.122201	12.9245	3.27331e-38	1.12104e-36
Gm26541	471.423	1.58053	0.0965635	16.3484	4.46402e-60	4.25133e-58
Gm2a	316.821	1.58046	0.121994	12.9322	2.96102e-38	1.01801e-36
Pfkfb2	273.894	1.57956	0.132978	11.8568	1.98451e-32	4.94295e-31
Celsr2	445.587	1.5792	0.144559	10.9127	1.00213e-27	1.81556e-26
Grina	527.054	1.5791	0.109696	14.3824	6.67238e-47	3.53656e-45
Rasa3	613.585	1.57764	0.0847894	18.5884	3.9894e-77	7.17648e-75
Wnt7a	86.1704	1.5774	0.211216	7.41924	1.17792e-13	8.56228e-13
Wfs1	377.06	1.57706	0.121305	12.9854	1.48059e-38	5.16005e-37
Slc35f5	474	1.57483	0.11287	13.9393	3.65555e-44	1.69979e-42
Chst12	376.008	1.57457	0.118979	13.2171	6.99146e-40	2.63237e-38
Casp6	101.023	1.57414	0.187814	8.33386	7.82501e-17	7.27325e-16
Pitpnm1	439.563	1.57401	0.126922	12.3921	2.88454e-35	8.51919e-34
Rell2	177.632	1.57329	0.152558	10.2824	8.45879e-25	1.30427e-23
Ablim2	55.1764	1.57193	0.276481	5.63539	1.74658e-08	7.95426e-08
Hic1	76.02	1.56982	0.257573	6.05603	1.39523e-09	7.12987e-09
Casz1	613.079	1.56908	0.179247	8.75424	2.05489e-18	2.11902e-17
Kcnh2	611.817	1.5675	0.0955117	16.399	1.94425e-60	1.86156e-58
Slain1	502.086	1.56606	0.0985662	15.8712	1.00376e-56	7.98032e-55
Tmem255b	68.6498	1.56465	0.216882	7.15317	8.47949e-13	5.70284e-12
Tmem121	251.395	1.56331	0.133075	11.7232	9.68946e-32	2.30695e-30
Prph	211.288	1.5605	0.150165	10.3638	3.62241e-25	5.74456e-24
Camkk1	205.037	1.55927	0.150674	10.3223	5.58911e-25	8.71598e-24
Gm47958	107.354	1.5592	0.192782	8.05037	8.25433e-16	7.08099e-15
1810043G02Rik	186.248	1.55886	0.155618	9.99174	1.65651e-23	2.38102e-22
Iqsec2	173.062	1.55569	0.150348	10.3131	6.14932e-25	9.56295e-24
Map4k2	569.114	1.55568	0.0998846	15.5613	1.33451e-54	9.82074e-53
Habp4	303.266	1.55547	0.119021	13.0434	6.93217e-39	2.44465e-37
Rassf8	342.787	1.55498	0.124171	12.5065	6.87752e-36	2.10089e-34
Crim1	159.255	1.55241	0.163616	9.4546	3.24272e-21	4.02156e-20
Lipe	316.513	1.55136	0.111455	13.8947	6.81834e-44	3.11353e-42
Fam83g	362.855	1.54337	0.120019	12.8434	9.36647e-38	3.12374e-36
Jph3	180.318	1.54336	0.186616	8.24937	1.59237e-16	1.44098e-15
Zfp579	221.197	1.54217	0.14026	10.9699	5.33486e-28	9.92774e-27
Coro2a	182.523	1.53968	0.150807	10.1772	2.50779e-24	3.78165e-23
Creb3l2	206.515	1.53663	0.167075	9.18023	4.3017e-20	4.9105e-19
Fzd4	117.684	1.53489	0.21874	6.99727	2.61003e-12	1.68719e-11
Kif9	94.564	1.53478	0.228437	6.68521	2.30594e-11	1.38271e-10
Iffo2	462.661	1.53423	0.128082	11.9701	5.09772e-33	1.31764e-31
Agfg2	588.102	1.5314	0.0985628	15.5263	2.30222e-54	1.67348e-52
Gchfr	97.2751	1.53024	0.212415	7.16553	7.74883e-13	5.23914e-12
Maff	353.586	1.52982	0.111591	13.6899	1.16645e-42	5.04209e-41
Ybx2	307.439	1.52682	0.147326	10.351	4.14344e-25	6.55333e-24
Igsf8	454.636	1.52638	0.0979162	15.5709	1.14718e-54	8.47722e-53
Ssh3	223.25	1.52503	0.153177	9.93501	2.93146e-23	4.14008e-22
Podn	70.7594	1.52387	0.247177	6.13386	8.57737e-10	4.47829e-09
Ankrd13b	437.183	1.52174	0.115186	13.1997	8.80503e-40	3.26685e-38
Abca7	525.922	1.52091	0.129296	11.7547	6.67687e-32	1.6047e-30
Sh3kbp1	69.4741	1.51903	0.227387	6.62481	3.47699e-11	2.04768e-10
Prrt4	55.9901	1.51627	0.246635	6.09511	1.09361e-09	5.63017e-09
Cd72	276.126	1.51559	0.13287	11.3883	4.78367e-30	1.00581e-28
Thy1	216.771	1.51541	0.182987	8.2688	1.35312e-16	1.23136e-15
Nipal3	411.3	1.51449	0.10405	14.5388	6.88279e-48	3.86674e-46
Rgs9bp	118.155	1.51302	0.182801	8.24339	1.674e-16	1.50872e-15
Sgsh	82.9613	1.51252	0.206105	7.29303	3.03071e-13	2.12831e-12
Ccng2	255.118	1.51229	0.142274	10.6158	2.51636e-26	4.22373e-25
Mvk	498.854	1.5108	0.104714	14.4151	4.16038e-47	2.24522e-45
Shisa7	320.988	1.51074	0.124026	12.1629	4.89675e-34	1.35835e-32
Sema4f	120.791	1.50984	0.174029	8.63373	5.93814e-18	5.9646e-17
D930015M05Rik	114.199	1.50814	0.187456	8.01443	1.10649e-15	9.40566e-15
Ostm1	511.317	1.50594	0.103284	14.5687	4.44462e-48	2.51283e-46
Gm26778	266.812	1.50498	0.134206	11.1911	4.50583e-29	8.98592e-28
Grk5	151.757	1.50125	0.147989	10.1059	5.20375e-24	7.70994e-23
Trim36	74.0891	1.50117	0.225614	6.62108	3.56575e-11	2.0951e-10
Mxi1	651.441	1.50109	0.0975931	15.3729	2.48744e-53	1.75789e-51
Hectd3	807.244	1.50101	0.0773088	19.4051	6.98913e-84	1.72874e-81
Syt5	58.5116	1.50053	0.225162	6.60123	4.07755e-11	2.38167e-10
Tdrd7	70.4132	1.49989	0.242231	6.15392	7.55908e-10	3.96523e-09
Tcirg1	418.805	1.49942	0.126125	11.8777	1.54529e-32	3.89251e-31
Suox	170.95	1.49794	0.155647	9.59798	8.15263e-22	1.06211e-20
Sort1	1234.11	1.49787	0.0712266	21.0228	4.05464e-98	1.67928e-95
Abhd8	539.575	1.49674	0.0890025	16.801	2.40045e-63	2.49998e-61
Lrp4	286.124	1.49579	0.143236	10.4278	1.85048e-25	2.97162e-24
Phldb3	51.171	1.49399	0.274793	5.39684	6.78246e-08	2.90707e-07
Hk1	1502.05	1.49219	0.0717816	20.7831	6.14947e-96	2.14737e-93
Ptrh1	208.685	1.49213	0.150773	9.87668	5.2544e-23	7.31631e-22
Flvcr2	85.6584	1.49084	0.19989	7.41464	1.2196e-13	8.85077e-13
Gas6	520.515	1.49052	0.114422	13.0171	9.78173e-39	3.43595e-37
Rims4	80.4128	1.49001	0.193472	7.64324	2.11821e-14	1.64157e-13
Fads3	70.4768	1.49001	0.226375	6.53419	6.39558e-11	3.6801e-10
Myo5b	111.958	1.48916	0.173233	8.55302	1.19913e-17	1.1792e-16
Dlec1	54.7742	1.48879	0.24907	5.92803	3.06587e-09	1.51205e-08
Grin2c	93.352	1.48773	0.261712	5.67504	1.38654e-08	6.37234e-08
Irgq	501.396	1.48761	0.0972185	15.2877	9.23037e-53	6.39625e-51
Prss16	79.6086	1.48711	0.211859	6.96979	3.17414e-12	2.03779e-11
Prex1	219.238	1.48465	0.139852	10.5919	3.25026e-26	5.41983e-25
Nxph3	85.3755	1.48447	0.220422	6.70527	2.01034e-11	1.21281e-10
Ttll7	53.7485	1.48121	0.22893	6.40323	1.52121e-10	8.48192e-10
Ttll1	295.795	1.48111	0.127827	11.5686	5.94512e-31	1.34361e-29
Asphd2	145.061	1.4795	0.171625	8.59192	8.55299e-18	8.50001e-17
Hpcal4	51.963	1.47702	0.262472	5.57957	2.41113e-08	1.07943e-07
Nphp4	363.355	1.47694	0.129339	11.4077	3.82653e-30	8.12236e-29
Dennd3	273.722	1.47612	0.12769	11.5418	8.11792e-31	1.79593e-29
Mlxip	1238.53	1.47603	0.0825258	17.8804	1.67714e-71	2.37049e-69
Gpd1l	1419.68	1.47495	0.0631487	23.3499	1.38227e-120	1.3676e-117
Bcl9l	960.657	1.47443	0.170312	8.65972	4.72931e-18	4.76382e-17
Gnaz	91.2012	1.474	0.19031	7.69922	1.36903e-14	1.07785e-13
Pmp22	164.286	1.47356	0.174903	8.40537	4.26518e-17	4.01897e-16
Izumo4	98.7386	1.47317	0.195265	7.51322	5.76883e-14	4.29682e-13
Spag9	940.601	1.47281	0.0817806	18.0024	1.86656e-72	2.84116e-70
Amigo1	140.628	1.47052	0.161806	9.05749	1.33486e-19	1.47564e-18
Arfgap3	232.95	1.46978	0.136838	10.7211	8.10152e-27	1.40214e-25
Senp7	89.8473	1.46975	0.205275	7.12178	1.06541e-12	7.10899e-12
Slc16a10	123.827	1.46901	0.190812	7.66835	1.74227e-14	1.36208e-13
Myh14	336.794	1.46744	0.113694	12.8858	5.40884e-38	1.83828e-36
Os9	592.71	1.46733	0.100298	14.6214	2.04998e-48	1.18919e-46
Ripor1	1903.76	1.46715	0.0711634	20.6137	2.06915e-94	6.69989e-92
Pacsin1	155.533	1.46662	0.156852	9.31708	1.19587e-20	1.43031e-19
Arhgap39	841.042	1.46263	0.0916765	15.9486	2.91338e-57	2.38002e-55
Gas8	261.988	1.45995	0.130282	11.1877	4.68565e-29	9.3341e-28
Efnb2	321.698	1.45984	0.116868	12.4749	1.02271e-35	3.08702e-34
1700001L05Rik	476.208	1.45856	0.133436	10.9212	9.12417e-28	1.65978e-26
Crabp2	226.085	1.45834	0.158435	9.18988	3.93275e-20	4.50697e-19
Fmn2	179.29	1.45794	0.158142	9.1946	3.76404e-20	4.33876e-19
Cables2	333.483	1.45773	0.119884	12.1436	6.20213e-34	1.69929e-32
Fam221a	117.537	1.45586	0.175515	8.26317	1.41857e-16	1.28829e-15
Jph4	165.156	1.45526	0.155693	9.30716	1.31297e-20	1.56405e-19
Nnat	688.363	1.45227	0.0973339	14.9125	2.73434e-50	1.7207e-48
Col7a1	939.433	1.45119	0.11003	13.1868	1.04581e-39	3.86408e-38
Frat2	268.815	1.4492	0.121828	11.8764	1.57007e-32	3.94936e-31
Kcnip2	99.7628	1.44713	0.185472	7.76592	8.10546e-15	6.47891e-14
Rassf5	96.1882	1.44667	0.190852	7.54082	4.6701e-14	3.50189e-13
Bin1	383.061	1.4464	0.121889	11.8536	2.06226e-32	5.12228e-31
Tnfaip3	94.3068	1.44625	0.233669	6.17703	6.53198e-10	3.44471e-09
1700025G04Rik	121.207	1.44615	0.180437	7.98619	1.39169e-15	1.17351e-14
Rasl10b	83.3999	1.4417	0.203758	7.03742	1.95826e-12	1.28028e-11
Pcsk4	83.6641	1.43933	0.193636	7.38323	1.54492e-13	1.1128e-12
Lpar2	980.501	1.43885	0.0804012	17.8902	1.40552e-71	2.00247e-69
Nfatc2	404.528	1.43792	0.124726	11.5195	1.05229e-30	2.30791e-29
Sptb	181.293	1.43686	0.152617	9.39065	5.96293e-21	7.26361e-20
Rtn2	395.123	1.43578	0.0981955	14.6041	2.64441e-48	1.51429e-46
Cfap43	155.511	1.43516	0.162781	8.79435	1.43882e-18	1.49848e-17
Scn3b	73.4757	1.43496	0.212805	6.69991	2.08551e-11	1.25561e-10
Wipf3	209.144	1.43456	0.179862	7.96338	1.67404e-15	1.40099e-14
Rab11fip1	815.131	1.43414	0.10488	13.6687	1.5618e-42	6.71836e-41
Rita1	449.683	1.43138	0.0928674	15.3983	1.68083e-53	1.19736e-51
Tm2d2	439.792	1.43133	0.101437	14.0978	3.91583e-45	1.92113e-43
Gm17168	73.8505	1.43125	0.243834	5.84685	5.00981e-09	2.41395e-08
Prickle1	129.829	1.43113	0.218848	6.51681	7.18195e-11	4.11e-10
Tpcn1	1013.83	1.42968	0.0712883	20.047	2.14407e-89	6.15867e-87
1700021J08Rik	192.978	1.42737	0.165107	8.63104	6.0798e-18	6.10001e-17
Rnf207	55.5556	1.42667	0.235589	6.00273	1.94027e-09	9.75835e-09
Bsn	58.6807	1.42456	0.258616	5.45932	4.77969e-08	2.07918e-07
Efr3b	474.836	1.42276	0.120361	11.8087	3.52096e-32	8.55454e-31
Fam102a	884.588	1.42224	0.106401	13.3627	9.98214e-41	3.977e-39
Zswim4	1699.49	1.42217	0.0656726	21.6512	5.92771e-104	3.19898e-101
Tap1	116.372	1.42044	0.228006	6.20721	5.39324e-10	2.87054e-09
Dagla	82.7224	1.42002	0.206182	6.84911	7.43117e-12	4.63868e-11
Tnfaip8	117.675	1.41963	0.173983	8.12819	4.35752e-16	3.81529e-15
Plxna2	174.963	1.41957	0.160386	8.82917	1.05454e-18	1.10541e-17
Paqr4	261.929	1.41882	0.121662	11.6423	2.51247e-31	5.81673e-30
Fbxo32	82.977	1.41831	0.248999	5.68706	1.29245e-08	5.96148e-08
Fndc5	69.5902	1.41548	0.228634	6.15179	7.66112e-10	4.016e-09
Kcnh4	95.6589	1.41472	0.199659	7.05595	1.71426e-12	1.12529e-11
Klrg2	272.186	1.4142	0.129916	10.8718	1.57128e-27	2.82086e-26
Man1a	130.028	1.41308	0.184642	7.63219	2.30798e-14	1.78243e-13
Nuak1	545.202	1.41191	0.094816	14.8816	4.33774e-50	2.71055e-48
Kdm7a	425.037	1.40897	0.116458	12.09	1.19281e-33	3.2186e-32
Hagh	492.502	1.4086	0.0950939	14.8007	1.45035e-49	8.78545e-48
Mfap3l	228.772	1.40769	0.158448	8.87152	7.2151e-19	7.68964e-18
Kcnb1	110.216	1.40745	0.186822	7.49951	6.40558e-14	4.76114e-13
Spsb2	165.819	1.40717	0.163613	8.58724	8.9083e-18	8.83832e-17
Map7d1	1443.85	1.40713	0.0679498	20.7035	3.21817e-95	1.09601e-92
Mknk2	2144.93	1.40697	0.061887	22.731	2.21034e-114	1.78927e-111
Gm45669	128.315	1.4069	0.183528	7.64446	2.09818e-14	1.62817e-13
Slc25a23	519.427	1.40652	0.106373	13.2144	7.24879e-40	2.71776e-38
Atp1a3	794.879	1.40629	0.109635	12.8221	1.23309e-37	4.0829e-36
Arrdc1	182.363	1.40623	0.1579	8.88864	6.18637e-19	6.62496e-18
Bend7	66.0176	1.40535	0.235493	5.93289	2.97656e-09	1.47167e-08
Atp7b	63.6385	1.40513	0.224831	6.20849	5.34958e-10	2.84901e-09
Tradd	329.966	1.40468	0.125357	11.194	4.36396e-29	8.71893e-28
Kcnq2	153.669	1.40464	0.155652	8.99579	2.34536e-19	2.56405e-18
Stac2	465.336	1.40334	0.0963073	14.5591	5.11338e-48	2.88178e-46
Mob3a	606.998	1.40298	0.0862749	16.2508	2.20431e-59	2.02353e-57
Slc25a10	489.634	1.40146	0.0990175	14.143	2.0627e-45	1.02041e-43
2810430I11Rik	63.0769	1.4007	0.258673	5.38822	7.11602e-08	3.04272e-07
Shpk	80.0949	1.40063	0.211161	6.60194	4.05804e-11	2.37105e-10
Gm13066	128.987	1.3969	0.163794	8.4996	1.90241e-17	1.84331e-16
Lix1l	263.449	1.39641	0.126927	10.985	4.51026e-28	8.41962e-27
Kif5a	224.533	1.39633	0.142649	9.76981	1.51739e-22	2.05031e-21
Id2	963.932	1.39618	0.181406	7.70152	1.34461e-14	1.06003e-13
Pcbp3	446.421	1.39491	0.103661	13.4442	3.33212e-41	1.34868e-39
Spred3	257.847	1.3945	0.146317	9.52244	1.69154e-21	2.14105e-20
Rhob	567.227	1.39439	0.0886049	15.7253	1.01446e-55	7.821e-54
Necab3	69.3282	1.3943	0.235739	5.88092	4.07994e-09	1.98361e-08
4933416M07Rik	126.938	1.39299	0.180106	7.71099	1.24841e-14	9.86812e-14
Tesk1	482.784	1.39274	0.109298	12.7332	3.86536e-37	1.24482e-35
Gm15747	80.6461	1.39076	0.216399	6.39249	1.63204e-10	9.07429e-10
Wdfy2	662.282	1.38977	0.0884117	15.7111	1.26865e-55	9.73851e-54
Trpc1	63.8512	1.38976	0.225731	6.11985	9.36657e-10	4.8675e-09
Adarb1	351.122	1.38812	0.126459	10.9653	5.60839e-28	1.04041e-26
Blvrb	721.228	1.38726	0.0894414	15.5035	3.28662e-54	2.37932e-52
Tcf24	69.3109	1.38556	0.24082	5.72735	1.02009e-08	4.76692e-08
Pard6g	276.585	1.3836	0.120476	11.4682	1.90617e-30	4.13483e-29
Reep2	165.89	1.38273	0.145945	9.44759	3.46731e-21	4.29411e-20
4732471J01Rik	158.844	1.38266	0.152142	9.06226	1.27771e-19	1.41422e-18
Ncan	90.7457	1.38064	0.186297	7.36466	1.77596e-13	1.27173e-12
Fam46b	165.368	1.38004	0.158469	8.68998	3.62506e-18	3.68486e-17
Acsl1	623.871	1.38	0.0995553	13.855	1.18594e-43	5.34692e-42
CT010505.2	57.451	1.37913	0.285516	4.8089	1.5176e-06	5.64353e-06
Larp1b	520.872	1.37877	0.0982334	14.0268	1.06922e-44	5.105e-43
Mn1	81.8851	1.37837	0.279148	4.92533	8.42173e-07	3.22821e-06
Zfp69	110.925	1.37769	0.183497	7.48376	7.22253e-14	5.34161e-13
Ptpru	162.779	1.37679	0.365142	3.73682	0.000186361	0.000523157
Ptger1	710.423	1.37671	0.0924872	14.8792	4.50182e-50	2.80325e-48
Rab3d	258.521	1.37652	0.13239	10.3826	2.97586e-25	4.73612e-24
Crat	253.662	1.37557	0.130372	10.5363	5.87402e-26	9.65041e-25
Phyhipl	194.724	1.37494	0.159084	8.62946	6.16414e-18	6.17767e-17
Tet3	435.091	1.37448	0.107153	12.8177	1.30584e-37	4.3146e-36
Slc12a9	561.708	1.37422	0.107001	12.8366	1.02242e-37	3.40343e-36
Pbx4	113.165	1.37392	0.18506	7.39993	1.36256e-13	9.85212e-13
Rims3	543.387	1.37273	0.0965842	14.2021	8.88939e-46	4.45947e-44
Ing2	459.345	1.37085	0.103212	13.2746	3.25143e-40	1.24526e-38
Dlg4	149.877	1.36921	0.167608	8.14345	3.84161e-16	3.37686e-15
Mapk11	205.08	1.36908	0.142428	9.59197	8.64208e-22	1.12259e-20
Atg16l2	155.285	1.36783	0.164989	8.26928	1.34767e-16	1.22793e-15
Nfatc1	91.6463	1.36653	0.246557	5.51585	3.47095e-08	1.52779e-07
Dusp5	1082.66	1.36605	0.107246	12.7367	3.69502e-37	1.19211e-35
Ppl	498.033	1.36475	0.278323	4.90803	9.19979e-07	3.5136e-06
Shank1	286.739	1.36347	0.134685	10.1107	4.95039e-24	7.34679e-23
Rasl11b	84.8555	1.36278	0.207904	6.52974	6.58853e-11	3.78501e-10
Scarb1	739.894	1.36167	0.0852275	15.9696	2.08055e-57	1.7154e-55
Lzts2	606.218	1.36122	0.112512	12.0937	1.14072e-33	3.0874e-32
Rilpl2	103.542	1.35988	0.185896	7.28273	3.2713e-13	2.29004e-12
Prss23os	53.7343	1.35802	0.378327	3.59801	0.000320659	0.000864876
Pgpep1	637.752	1.35732	0.0837427	16.1992	5.11013e-59	4.61961e-57
Cpne9	64.0735	1.35623	0.245264	5.49448	3.91866e-08	1.71721e-07
Mafk	283.511	1.35348	0.116741	11.5796	5.22815e-31	1.18609e-29
Reep1	151.643	1.3522	0.162885	8.27491	1.28558e-16	1.1741e-15
Aifm3	77.3809	1.35169	0.220727	6.09687	1.08166e-09	5.57224e-09
Epb41	1222.13	1.35043	0.0763429	17.685	5.47476e-70	7.33082e-68
Ramp3	123.285	1.34967	0.181283	7.42152	1.15781e-13	8.42301e-13
Fbxo10	189.216	1.34947	0.150936	8.92361	4.51323e-19	4.87128e-18
Tspan15	123.383	1.3489	0.163147	8.23464	1.80105e-16	1.61913e-15
Jun	209.268	1.34647	0.145849	9.21957	2.98282e-20	3.4584e-19
Gm11723	56.0228	1.34447	0.276187	4.85368	1.2119e-06	4.56296e-06
Vasn	138.082	1.34282	0.184171	7.27481	3.46907e-13	2.42087e-12
Gprasp2	517.957	1.3421	0.094509	14.1929	1.01446e-45	5.07485e-44
Zfp30	82.5303	1.34143	0.201515	6.62889	3.38218e-11	1.99646e-10
Galnt12	179.429	1.34061	0.170676	7.84453	4.34583e-15	3.5421e-14
1700029I15Rik	221.893	1.33915	0.144528	9.25233	2.19654e-20	2.5668e-19
Plppr2	118.493	1.33886	0.169936	7.8488	4.20038e-15	3.42669e-14
Slc5a10	67.8358	1.33786	0.226203	5.88487	3.98378e-09	1.93951e-08
Gas2l1	1049.07	1.33636	0.0735421	18.1652	9.73144e-74	1.54739e-71
Tspoap1	112.995	1.33535	0.196535	6.7658	1.32575e-11	8.10791e-11
Gm11788	60.4719	1.33395	0.24157	5.49507	3.90552e-08	1.71229e-07
Armcx2	615.348	1.33312	0.092577	14.3936	5.67261e-47	3.01563e-45
Jak2	268.528	1.33272	0.133046	10.0065	1.42748e-23	2.05845e-22
Pip5k1c	2339.48	1.33201	0.0699834	19.0314	9.3675e-81	2.08532e-78
Prkca	95.027	1.33178	0.212824	6.23469	4.5266e-10	2.42376e-09
Tecpr1	364.962	1.33051	0.118227	11.2445	2.46589e-29	4.99602e-28
Rhpn2	368.792	1.33044	0.104698	12.6953	6.27498e-37	2.00991e-35
Lactb	589.243	1.32893	0.0981432	13.5354	9.6592e-42	4.00981e-40
Dnajc12	142.054	1.32608	0.151045	8.75406	2.05804e-18	2.12105e-17
Cnksr1	63.3983	1.32502	0.23129	5.68384	1.31704e-08	6.07175e-08
Mfsd6	91.3373	1.32407	0.195319	6.74954	1.48317e-11	9.04273e-11
Endod1	195.746	1.32322	0.152944	8.64306	5.47276e-18	5.50646e-17
Ern1	453.011	1.32311	0.10867	12.1685	4.57501e-34	1.27307e-32
Cldn7	218.411	1.32249	0.167766	7.87265	3.47199e-15	2.84812e-14
Stim1	576.391	1.32227	0.0975233	13.5507	7.84677e-42	3.28036e-40
Bbof1	261.243	1.32216	0.136294	9.69107	3.29068e-22	4.39638e-21
Hpcal1	527.074	1.32103	0.109558	12.0526	1.87823e-33	5.00741e-32
Hivep1	483.227	1.32023	0.0970448	13.5953	4.27171e-42	1.80272e-40
Arhgap29	479.178	1.32002	0.0900918	14.6409	1.54041e-48	8.99449e-47
Zfp658	55.6378	1.3191	0.235286	5.56676	2.59526e-08	1.15663e-07
Pip4k2a	232.062	1.31793	0.143192	9.19197	3.85695e-20	4.43724e-19
Trpt1	50.9421	1.31791	0.249363	5.2447	1.56533e-07	6.45302e-07
Gnb5	115.427	1.31768	0.183789	7.15231	8.53294e-13	5.73446e-12
Nlrc5	56.7542	1.31735	0.22928	5.69014	1.26938e-08	5.86116e-08
Ccdc92b	344.56	1.31476	0.127255	10.322	5.60635e-25	8.73521e-24
Jakmip1	76.4883	1.31306	0.221331	5.90795	3.46385e-09	1.69658e-08
Rb1	850.098	1.31222	0.0890904	14.7256	4.41703e-49	2.6397e-47
Ephb2	582.969	1.31149	0.0939629	13.9479	3.23935e-44	1.5102e-42
Pde5a	58.4653	1.31114	0.243792	5.34654	8.96521e-08	3.79965e-07
Tango2	194.076	1.31093	0.15084	8.67612	4.09509e-18	4.14372e-17
Pde4c	95.1375	1.31081	0.220503	5.90849	3.45264e-09	1.69202e-08
Gm42789	74.5023	1.31049	0.21118	6.17895	6.45293e-10	3.40404e-09
Chrm4	66.3099	1.30621	0.229888	5.65786	1.53275e-08	7.00456e-08
Mdm1	556.831	1.30609	0.0936726	13.9356	3.84686e-44	1.77945e-42
Dusp18	179.167	1.30406	0.163662	7.95906	1.73346e-15	1.44936e-14
Acta1	118.866	1.30236	0.235218	5.52542	3.28702e-08	1.45185e-07
AI464131	341.736	1.30185	0.11364	11.4427	2.55887e-30	5.52376e-29
Cgn	1108.1	1.30179	0.0684546	19.0119	1.35888e-80	2.95126e-78
Cpd	608.64	1.30166	0.0822104	15.8241	2.12048e-56	1.67838e-54
Adamtsl5	163.212	1.30116	0.187189	6.93973	3.92858e-12	2.50229e-11
Gm23134	101.512	1.29807	0.211353	6.12574	9.02643e-10	4.70172e-09
Gpc2	51.9397	1.29799	0.245833	5.25101	1.51267e-07	6.24605e-07
Lrp3	134.245	1.29662	0.194921	6.63714	3.19826e-11	1.8904e-10
Aacs	722.549	1.29583	0.0747885	17.3175	3.46896e-67	4.20264e-65
Fhod3	251.296	1.29571	0.12848	10.0694	7.54163e-24	1.10451e-22
Ank3	169.917	1.29556	0.161422	8.01173	1.13105e-15	9.60095e-15
Cacng4	111.49	1.29226	0.204096	6.31806	2.64863e-10	1.44558e-09
H2-Q4	66.8045	1.29207	0.381857	3.34552	0.000821299	0.00207498
Nphp3	221.973	1.29171	0.131287	9.82228	9.02744e-23	1.23955e-21
Tigd5	151.416	1.29088	0.160001	8.05445	7.98377e-16	6.85549e-15
Cdkn3	159.583	1.29052	0.165143	7.80125	6.1296e-15	4.93276e-14
Fam134b	91.0496	1.2902	0.204043	6.29941	2.9879e-10	1.62329e-09
Klhl36	94.7904	1.28731	0.209896	6.11162	9.86267e-10	5.10742e-09
Ctxn1	131.821	1.28688	0.179381	7.16197	7.95244e-13	5.36255e-12
Tuft1	146.935	1.28681	0.173298	7.40921	1.27056e-13	9.2131e-13
Cacnb1	412.873	1.28469	0.104319	12.3061	8.39596e-35	2.41167e-33
Cdc14a	215.267	1.28361	0.152299	8.42262	3.68169e-17	3.48948e-16
Nrxn2	394.479	1.28297	0.102094	12.5539	3.78279e-36	1.16151e-34
Prss8	67.3713	1.28186	0.249633	5.11986	3.05758e-07	1.2253e-06
Slc3a1	151.284	1.27867	0.170842	7.4713	7.94064e-14	5.85326e-13
Pik3r1	350.016	1.27751	0.116038	11.0016	3.75534e-28	7.04731e-27
Ccdc85c	1103.51	1.27733	0.0725387	17.6043	2.28263e-69	3.01121e-67
Arrdc2	387.935	1.27703	0.111515	11.4407	2.61911e-30	5.64011e-29
Nrarp	99.6328	1.27676	0.19137	6.64984	2.93419e-11	1.73952e-10
Fbxl20	399.956	1.27634	0.1013	12.5906	2.37713e-36	7.33697e-35
Atp8a1	229.043	1.27576	0.138591	9.19036	3.91521e-20	4.48976e-19
Sez6l2	52.3072	1.27496	0.252549	5.01511	5.30043e-07	2.07462e-06
Sirpa	126.318	1.27299	0.168067	7.55134	4.30796e-14	3.24262e-13
Ncam1	834.984	1.27115	0.0795608	15.9707	2.04632e-57	1.69502e-55
Adam15	766.326	1.26934	0.0806711	15.7296	9.47899e-56	7.37167e-54
Hdac11	98.7137	1.26922	0.187262	6.74844	1.49438e-11	9.10484e-11
Mospd1	117.414	1.26808	0.193802	6.53585	6.32501e-11	3.64066e-10
Ppargc1b	187.915	1.26768	0.149852	8.45184	2.86745e-17	2.73962e-16
Phlpp1	195.373	1.26744	0.141796	8.92373	4.50845e-19	4.86908e-18
Cpm	153.058	1.26572	0.23677	5.36178	8.2405e-08	3.5e-07
Aldh6a1	849.929	1.26499	0.0870247	14.5328	7.50578e-48	4.20347e-46
Mmp17	441.858	1.26419	0.110769	11.4059	3.90799e-30	8.27554e-29
Adamts17	54.1441	1.26385	0.313167	4.04601	5.20977e-05	0.000159171
Ppp1r13l	523.257	1.26354	0.0949974	13.2918	2.58137e-40	9.92908e-39
Apcdd1	129.83	1.26305	0.177507	7.09507	1.29289e-12	8.55949e-12
Ttc38	91.68	1.2623	0.211983	5.93627	2.91586e-09	1.44246e-08
Osbpl2	430.977	1.26211	0.108593	11.6143	3.48774e-31	8.02495e-30
Dbp	171.549	1.26091	0.152083	8.27776	1.25519e-16	1.14811e-15
Bnip3	193.97	1.2603	0.138821	9.05702	1.34067e-19	1.48114e-18
Crb3	186.845	1.25995	0.15477	8.12933	4.31686e-16	3.78341e-15
Micu1	352.059	1.25884	0.113618	11.0702	1.7496e-28	3.33604e-27
Gm11149	223.44	1.25787	0.131857	9.52366	1.67192e-21	2.11924e-20
Sarm1	169.166	1.25639	0.154795	8.09837	5.57005e-16	4.82945e-15
Sgtb	174.868	1.25347	0.15099	8.28842	1.14765e-16	1.05244e-15
Lztfl1	316.183	1.25311	0.119794	10.4526	1.42513e-25	2.29893e-24
Nos1ap	52.6846	1.25294	0.278991	4.47616	7.59989e-06	2.59036e-05
Acaa1b	60.2394	1.25281	0.260017	4.80443	1.55189e-06	5.75665e-06
Myo1a	72.2327	1.25225	0.228932	5.44979	5.04301e-08	2.18891e-07
Ypel2	247.184	1.25173	0.138631	9.01641	1.94355e-19	2.13395e-18
Gnmt	56.8689	1.25054	0.259321	4.8077	1.52679e-06	5.67181e-06
Tmem63c	86.6053	1.24914	0.215312	5.78039	7.45281e-09	3.53279e-08
Reep5	627.442	1.24625	0.117378	10.6186	2.44113e-26	4.10133e-25
Tcaf1	96.7556	1.24454	0.2054	6.04405	1.50289e-09	7.64712e-09
Gm29093	77.0867	1.24399	0.215386	5.75437	8.69655e-09	4.09944e-08
Myo1e	1065.77	1.24384	0.0695599	17.8766	1.79558e-71	2.51791e-69
Brsk2	56.6943	1.24345	0.245419	5.04912	4.43845e-07	1.75187e-06
Pou6f1	95.9969	1.24292	0.18429	6.72398	1.76821e-11	1.07109e-10
Mapk8ip1	1363.76	1.24216	0.0690918	17.9765	2.97778e-72	4.45641e-70
Fam214a	167.856	1.24189	0.158652	7.81643	5.43443e-15	4.39318e-14
Ttyh2	368.159	1.24077	0.129908	9.54552	1.35424e-21	1.73259e-20
Lmbr1l	612.003	1.23823	0.0927531	13.3444	1.27658e-40	5.06338e-39
Elmo2	881.229	1.23777	0.0819097	15.107	1.45623e-51	9.71311e-50
Wnt4	61.8203	1.23695	0.256288	4.81247	1.49076e-06	5.54953e-06
Tctn3	240.895	1.23625	0.143343	8.617	6.87338e-18	6.86144e-17
Qsox1	208.125	1.23525	0.141013	8.74817	2.16841e-18	2.23221e-17
Oscp1	93.9155	1.23362	0.196626	6.25809	3.89714e-10	2.0968e-09
Mboat2	384.021	1.2325	0.105224	11.7056	1.19356e-31	2.83036e-30
Tmc8	211.169	1.23042	0.150061	8.19024	2.60707e-16	2.31452e-15
Efhd2	448.455	1.23035	0.0932682	13.1815	1.12104e-39	4.13347e-38
Ogfod2	182.706	1.23014	0.141094	8.70567	3.15714e-18	3.2184e-17
Sertad3	321.505	1.22962	0.119583	10.279	8.7636e-25	1.35009e-23
Slco5a1	109.127	1.22812	0.200328	6.12244	9.21527e-10	4.79307e-09
Slc9a6	334.773	1.22761	0.107365	11.4253	3.12674e-30	6.70086e-29
Slc35e4	139.71	1.22736	0.168116	7.29278	3.03626e-13	2.13053e-12
Ripk2	146.254	1.22694	0.166451	7.36011	1.83762e-13	1.31431e-12
Cenpj	352.571	1.22632	0.109733	11.167	5.91464e-29	1.16778e-27
Mmp15	297.706	1.22629	0.120036	10.2064	1.85699e-24	2.81457e-23
Tbc1d4	79.8888	1.22628	0.226982	5.37659	7.59103e-08	3.23752e-07
Gm47079	301.984	1.22368	0.110414	11.0685	1.78372e-28	3.39384e-27
Ninj1	210.965	1.22267	0.135124	9.03639	1.61927e-19	1.78119e-18
Ss18l1	201.028	1.22265	0.137981	8.85058	8.70691e-19	9.20792e-18
Ppp1r13b	421.441	1.22223	0.107625	11.3498	7.43183e-30	1.55162e-28
Gm14703	126.351	1.2221	0.259864	4.73196	2.22358e-06	8.09643e-06
Grin1	58.2543	1.22075	0.260677	4.64418	3.41427e-06	1.21294e-05
Chd5	318.841	1.22056	0.147006	8.2921	1.11269e-16	1.02196e-15
Rundc3b	94.7526	1.21904	0.197981	6.13851	8.32976e-10	4.35667e-09
Dpysl4	74.1713	1.2186	0.207962	5.83281	5.45e-09	2.61544e-08
Fhl2	50.6699	1.21832	0.281397	4.32056	1.55633e-05	5.09498e-05
Lhfp	52.0983	1.21789	0.25946	4.67483	2.94204e-06	1.05464e-05
Crmp1	353.34	1.21734	0.128031	9.49827	2.13399e-21	2.6726e-20
Rusc1	81.9669	1.21722	0.198291	6.10819	1.00768e-09	5.20815e-09
Hip1r	687.378	1.21502	0.081779	14.8516	6.79645e-50	4.17372e-48
Mum1l1	86.1895	1.21273	0.19871	6.07365	1.25036e-09	6.41718e-09
St6gal1	80.0667	1.2108	0.20179	5.96743	2.41022e-09	1.19899e-08
Nxpe3	216.111	1.20844	0.13873	8.69863	3.35925e-18	3.41857e-17
Pfn2	254.749	1.20842	0.130295	9.26838	1.88989e-20	2.21866e-19
Gm15512	85.4091	1.20735	0.202878	5.93049	3.02037e-09	1.49209e-08
Cobll1	106.629	1.2071	0.196031	6.1499	7.75341e-10	4.05999e-09
AC160411.1	240.693	1.20655	0.125018	9.63763	5.54536e-22	7.28299e-21
Large2	269.843	1.20545	0.149785	8.03966	9.00893e-16	7.70236e-15
Srd5a1	108.821	1.20535	0.190888	6.30362	2.90772e-10	1.58263e-09
Nudt18	128.496	1.20383	0.167121	7.1876	6.59404e-13	4.4839e-12
Anxa5	271.542	1.20178	0.159274	7.54621	4.48096e-14	3.36572e-13
Slc52a2	383.851	1.20142	0.114454	10.4933	9.2737e-26	1.50552e-24
Baiap2	1125.54	1.19832	0.0820042	14.6096	2.43852e-48	1.40542e-46
Dlgap4	1440.17	1.1981	0.0729007	16.4324	1.122e-60	1.08596e-58
Gm12523	131.685	1.19788	0.183406	6.52053	7.00575e-11	4.01304e-10
Icam1	1489.63	1.19636	0.0670301	17.8441	3.21445e-71	4.43768e-69
Dnm1	265.275	1.19609	0.152106	7.85588	3.96973e-15	3.24149e-14
Ikbip	144.317	1.19389	0.165494	7.20235	5.91841e-13	4.04455e-12
Creld2	1291.23	1.19353	0.0764356	15.6131	5.92775e-55	4.41704e-53
Cpeb4	579.362	1.19244	0.0939342	12.6914	6.60285e-37	2.11113e-35
Cacfd1	189.193	1.19222	0.149471	7.96459	1.65779e-15	1.38869e-14
Ankrd35	173.667	1.19212	0.14893	7.98986	1.35093e-15	1.14076e-14
Pdlim7	1289.82	1.19198	0.0860608	13.848	1.30714e-43	5.87849e-42
Lmna	3345.65	1.18914	0.0843803	14.0926	4.21612e-45	2.05712e-43
Mapt	676.232	1.189	0.120452	9.86967	5.63504e-23	7.81576e-22
Saraf	592.288	1.18859	0.0895563	13.2672	3.58962e-40	1.3689e-38
Cdkn2d	350.071	1.18824	0.113252	10.4864	9.97259e-26	1.61603e-24
Efhd1	55.7524	1.18708	0.237403	4.96484	6.87579e-07	2.66314e-06
Cers1	50.2058	1.18694	0.25184	4.68565	2.79075e-06	1.00405e-05
Ccdc28a	118.589	1.18613	0.171354	6.90705	4.9482e-12	3.12159e-11
Zswim5	133.593	1.18437	0.154988	7.62352	2.46857e-14	1.90233e-13
Mpc1-ps	211.212	1.18338	0.150864	7.83963	4.51872e-15	3.67796e-14
Cdk18	399.857	1.18223	0.128189	9.21586	3.08784e-20	3.57784e-19
Zbtb8b	147.096	1.18079	0.157121	7.49959	6.40171e-14	4.76025e-13
Gm10676	67.7487	1.18018	0.239906	4.88994	1.00868e-06	3.82939e-06
Pdcd4	428.566	1.17971	0.102912	11.4575	2.15713e-30	4.66784e-29
Crebl2	209.817	1.17923	0.131858	8.93336	4.13255e-19	4.47124e-18
Creb3l1	183.1	1.17856	0.142786	8.24055	1.71415e-16	1.54412e-15
Fcho1	1169.41	1.17739	0.0919608	12.8015	1.60759e-37	5.28219e-36
Ttyh3	1272.66	1.17727	0.0642916	18.3084	7.09737e-75	1.18128e-72
Zswim8	1820.5	1.17646	0.0621494	18.9284	6.65928e-80	1.36316e-77
Myh7b	155.802	1.17598	0.17656	6.64596	3.01237e-11	1.78112e-10
Rdh10	229.313	1.17578	0.148868	7.89839	2.82532e-15	2.33485e-14
Zfp395	525.34	1.1745	0.0848796	13.8298	1.6841e-43	7.53573e-42
Slc35c1	289.964	1.17364	0.155108	7.56525	3.87113e-14	2.92743e-13
Hif3a	137.099	1.17335	0.165325	7.07467	1.49802e-12	9.86621e-12
Akap5	95.5827	1.17264	0.207629	5.63232	1.77803e-08	8.07779e-08
Fzd2	104.775	1.17236	0.194422	6.01562	1.79199e-09	9.05349e-09
Tchp	499.997	1.17147	0.0991848	11.8054	3.66084e-32	8.88228e-31
Radil	77.2371	1.17143	0.220957	5.27959	1.29474e-07	5.39496e-07
Adcy6	221.267	1.17141	0.168252	6.96257	3.34125e-12	2.14121e-11
Man2a2	480.37	1.16841	0.101054	11.5564	6.85188e-31	1.53491e-29
Arhgap22	129.654	1.16805	0.169793	6.86313	6.73684e-12	4.21414e-11
Mark4	853.654	1.16779	0.0959464	12.1692	4.53647e-34	1.26432e-32
Stk40	1960.28	1.16741	0.0677432	17.2319	1.53071e-66	1.79345e-64
Sfxn3	149.256	1.16664	0.166803	6.98603	2.82775e-12	1.8233e-11
Gm44632	97.429	1.16638	0.206906	5.6253	1.85186e-08	8.40035e-08
Sept6	395.256	1.16599	0.107307	10.8612	1.76474e-27	3.15228e-26
Ptges	474.129	1.16562	0.104878	11.1106	1.11381e-28	2.15841e-27
Ryr1	289.492	1.1644	0.123899	9.38657	6.19831e-21	7.54001e-20
Snx30	628.954	1.16402	0.0941649	12.3583	4.39285e-35	1.2825e-33
Limk1	1305.7	1.16294	0.0627642	18.5256	1.28412e-76	2.26424e-74
Zfp612	80.1131	1.16281	0.203915	5.68038	1.34393e-08	6.18771e-08
Scrn1	614.032	1.16263	0.0948566	12.2546	1.58671e-34	4.50682e-33
Cfap157	100.981	1.15969	0.190269	6.08321	1.178e-09	6.05456e-09
Pgm2l1	416.44	1.15819	0.10413	11.1164	1.04396e-28	2.02968e-27
Tmem120b	206.526	1.15818	0.129181	8.95189	3.4946e-19	3.79483e-18
Ypel5	288.327	1.15788	0.120682	9.58892	8.90118e-22	1.15288e-20
Slc27a1	773.613	1.1572	0.110037	10.5132	7.51198e-26	1.22735e-24
Glrx	177.065	1.15699	0.172435	6.71179	1.92257e-11	1.16222e-10
Lrfn1	414.907	1.15576	0.108782	10.619	2.43114e-26	4.09226e-25
Slc25a44	678.538	1.15552	0.085229	13.5544	7.45704e-42	3.12476e-40
Pex16	278.886	1.15505	0.136711	8.44363	3.07642e-17	2.93297e-16
Pnck	62.5861	1.15486	0.227518	5.05876	4.21982e-07	1.66928e-06
Clmn	248.104	1.1547	0.13045	8.84309	9.31102e-19	9.81183e-18
Gm10197	134.567	1.15364	0.168758	6.83063	8.4545e-12	5.2572e-11
Klhl25	329.871	1.15328	0.118537	9.72515	2.35567e-22	3.16619e-21
Dixdc1	95.6902	1.15274	0.197928	5.80722	6.35175e-09	3.02941e-08
Ubtd1	388.98	1.15169	0.110834	10.3885	2.79629e-25	4.4663e-24
Jph1	65.0199	1.15054	0.239764	4.78587	1.70247e-06	6.29422e-06
Arhgef40	227.319	1.15024	0.161615	7.10859	1.17233e-12	7.79612e-12
Gm11946	444.215	1.14894	0.0964546	11.9044	1.12314e-32	2.85334e-31
Kcnab3	135.424	1.14871	0.169622	6.75247	1.45348e-11	8.87079e-11
Sned1	1461.98	1.14803	0.0682223	16.8262	1.56798e-63	1.66215e-61
4930599N23Rik	52.1775	1.14669	0.241436	4.73304	2.21182e-06	8.05857e-06
Wdr19	288.322	1.14604	0.120505	9.50477	2.00482e-21	2.52146e-20
Asxl3	50.5336	1.14567	0.245931	4.63656	3.54256e-06	1.25576e-05
Tunar	75.7905	1.14523	0.225048	5.07776	3.81902e-07	1.51815e-06
2900026A02Rik	636.697	1.14483	0.0896006	12.7712	2.37554e-37	7.76256e-36
Amn	254.077	1.14463	0.130922	8.73575	2.42046e-18	2.48879e-17
Igsf9	597.02	1.14347	0.0856924	13.3385	1.38249e-40	5.44708e-39
Socs1	123.339	1.14307	0.180037	6.34215	2.26575e-10	1.24424e-09
Slc8b1	576.012	1.14256	0.099589	11.47	1.8666e-30	4.05394e-29
Ctnnbip1	603.789	1.14246	0.0827847	13.7951	2.72863e-43	1.21183e-41
Gm15932	111.83	1.14208	0.189833	6.00425	1.92221e-09	9.67297e-09
Hsdl2	199.805	1.14126	0.138727	8.21652	2.09492e-16	1.8701e-15
Usp25	190.003	1.14074	0.149856	7.60527	2.8432e-14	2.17596e-13
Lrp8	370.406	1.14035	0.127343	8.95358	3.44128e-19	3.73922e-18
Zyx	846.598	1.13986	0.0765544	14.8856	4.08914e-50	2.56421e-48
Gm48682	176.21	1.13967	0.163184	6.97837	2.98622e-12	1.92061e-11
Pdp1	204.011	1.13956	0.134634	8.45818	2.71581e-17	2.59892e-16
Foxj2	329.288	1.13872	0.119815	9.50167	2.06546e-21	2.5904e-20
Fam117a	507.73	1.13594	0.112585	10.0858	6.38225e-24	9.37801e-23
Coq8a	238.512	1.13588	0.129328	8.77356	1.73101e-18	1.7948e-17
Srf	1862.92	1.13568	0.0525536	21.6065	1.56142e-103	7.94498e-101
Ankrd13d	124.201	1.13527	0.165186	6.85535	7.11394e-12	4.44534e-11
Syne4	160.182	1.13511	0.149668	7.57128	3.69555e-14	2.80179e-13
Chga	634.539	1.13482	0.104182	10.8898	1.28966e-27	2.32701e-26
Etnk2	179.122	1.1348	0.156034	7.26198	3.81469e-13	2.65271e-12
Soat1	613.731	1.13462	0.0993971	11.4126	3.61677e-30	7.69546e-29
Dnase2a	294.3	1.13426	0.113655	9.96689	2.12792e-23	3.02685e-22
Olfm2	134.236	1.13385	0.174266	6.49502	8.30207e-11	4.72369e-10
Pkp3	412.013	1.13366	0.109757	10.3249	5.43581e-25	8.48434e-24
Phf21b	542.647	1.13221	0.0938253	12.0648	1.62066e-33	4.34021e-32
Map2k6	131.196	1.13124	0.166393	6.78484	1.16218e-11	7.14188e-11
Sorcs2	72.628	1.13001	0.254092	4.44898	8.62809e-06	2.92291e-05
Ksr2	83.1091	1.12983	0.209975	5.36857	7.93649e-08	3.37571e-07
Ano10	62.1772	1.12967	0.293053	3.85744	0.000114581	0.000332667
Pdgfb	141.103	1.12898	0.163583	6.89436	5.41067e-12	3.4061e-11
B4gat1	295.172	1.12841	0.11161	10.1019	5.41751e-24	8.00668e-23
Gmip	208.821	1.12837	0.134635	8.37164	5.68209e-17	5.30915e-16
Kctd7	84.3399	1.12773	0.196982	5.71199	1.11663e-08	5.1922e-08
Rsph1	83.8098	1.12682	0.216999	5.18509	2.15914e-07	8.79105e-07
Vmac	319.438	1.12671	0.12267	9.18086	4.2768e-20	4.88553e-19
Dock4	339.248	1.12575	0.123124	9.13921	6.29125e-20	7.11822e-19
Padi2	369.416	1.12564	0.242633	4.6327	3.60925e-06	1.27737e-05
Dnajc3	677.67	1.1255	0.0820932	13.7067	9.25119e-43	4.02823e-41
Thbs1	139.835	1.12543	0.175872	6.39595	1.59555e-10	8.87973e-10
Kidins220	940.32	1.12463	0.0899854	12.4968	7.77637e-36	2.35126e-34
Grin2d	127.338	1.12381	0.171617	6.53188	6.49507e-11	3.73372e-10
Cptp	255.171	1.12233	0.137377	8.16592	3.1899e-16	2.8179e-15
Ift22	162.01	1.12233	0.159462	7.02766	2.10021e-12	1.36956e-11
Gm15200	86.5921	1.12087	0.218709	5.128	2.92841e-07	1.17592e-06
Ephx1	229.315	1.1207	0.139708	8.01527	1.09896e-15	9.34644e-15
Plxna3	398.715	1.11989	0.11533	9.70223	2.94974e-22	3.95274e-21
Chrd	395.771	1.11973	0.126308	8.87112	7.24148e-19	7.71313e-18
Atrnl1	220.409	1.11858	0.130975	8.53068	1.45484e-17	1.42593e-16
Arrb2	517.972	1.11796	0.0911046	12.2658	1.38295e-34	3.94695e-33
2610301B20Rik	150.21	1.11784	0.166041	6.72668	1.73573e-11	1.05178e-10
Pld3	887.845	1.11447	0.0808424	13.783	3.22735e-43	1.42975e-41
Garem1	251.073	1.11349	0.125191	8.88591	6.33999e-19	6.78538e-18
Afap1	193.696	1.11133	0.147532	7.52531	5.25964e-14	3.92907e-13
P3h1	950.726	1.11012	0.0833767	13.3134	1.93571e-40	7.57649e-39
Egln3	78.0806	1.10985	0.210715	5.2481	1.53679e-07	6.34122e-07
Trp53i11	812.91	1.10977	0.0796559	13.9283	4.26475e-44	1.96764e-42
Kif3a	326.518	1.10974	0.114701	9.66759	4.14014e-22	5.51059e-21
Pkn1	1246.15	1.10933	0.0793701	13.9752	2.20778e-44	1.03469e-42
Slc22a5	127.62	1.10932	0.156413	7.07751	1.46769e-12	9.67005e-12
Ephb6	78.5101	1.10931	0.209672	5.27662	1.31591e-07	5.47677e-07
Snap29	450.748	1.1087	0.0921174	12.0291	2.49996e-33	6.58606e-32
Ppp1r14a	66.0271	1.10826	0.214966	5.13104	2.88142e-07	1.1581e-06
Pcx	1146.55	1.10697	0.0814487	13.59	4.58879e-42	1.93196e-40
Fam19a4	65.7562	1.10676	0.284026	3.91147	9.1737e-05	0.000270443
Mapre3	55.5939	1.10598	0.257539	4.28296	1.84426e-05	5.97933e-05
Tjp3	266.091	1.1049	0.162589	6.78389	1.16984e-11	7.18652e-11
Ccdc151	54.2412	1.10448	0.249489	4.4146	1.01199e-05	3.39663e-05
Spsb1	174.8	1.10391	0.151121	7.29775	2.92626e-13	2.05902e-12
Hgsnat	116.22	1.1035	0.16904	6.51359	7.3374e-11	4.19761e-10
Tctn2	417.835	1.10128	0.117999	9.33094	1.04939e-20	1.2568e-19
Map1a	2136.24	1.10121	0.0583037	18.8858	1.49344e-79	3.02235e-77
Terf2ip	730.129	1.10112	0.0835933	13.1692	1.32032e-39	4.81837e-38
Tob2	703.47	1.10056	0.0796023	13.8225	1.8652e-43	8.30433e-42
Zfp667	119.428	1.10024	0.169466	6.4713	9.7161e-11	5.50013e-10
Timp2	83.957	1.1002	0.190881	5.74193	9.36062e-09	4.39734e-08
Noa1	929.052	1.09834	0.0825383	13.3052	2.15783e-40	8.35409e-39
Tmem37	101.249	1.09793	0.194565	5.634	1.76076e-08	8.00752e-08
Dcaf11	705.334	1.09675	0.0811858	13.5048	1.46547e-41	6.05534e-40
Slc16a3	712.067	1.09667	0.0832506	13.1692	1.3193e-39	4.81837e-38
Idnk	148.61	1.09626	0.166132	6.58918	4.42272e-11	2.57652e-10
Sept3	123.536	1.09587	0.171082	6.3901	1.65777e-10	9.20876e-10
Nemp1	824.21	1.0954	0.0889324	12.3149	7.52851e-35	2.1695e-33
Stat1	74.8394	1.09525	0.200903	5.43341	5.52884e-08	2.3922e-07
Flt4	170.198	1.09388	0.159902	6.82978	8.50432e-12	5.28449e-11
Srgap1	180.197	1.09351	0.154941	7.05262	1.75579e-12	1.15171e-11
Gm38287	87.9788	1.09344	0.200078	5.45113	5.0051e-08	2.17457e-07
Slc22a17	283.394	1.0933	0.136392	8.01177	1.13068e-15	9.60095e-15
Synj1	805.338	1.09318	0.0829954	13.1696	1.31347e-39	4.81307e-38
Cercam	233.432	1.09235	0.124187	8.78727	1.53241e-18	1.59315e-17
Ankrd12	384.801	1.09233	0.123074	8.87099	7.2496e-19	7.71716e-18
3110043O21Rik	290.985	1.09222	0.123497	8.83833	9.71626e-19	1.02087e-17
Xpr1	561.761	1.09126	0.0970858	11.2373	2.67469e-29	5.40062e-28
Micall1	551.142	1.09021	0.0908797	11.9904	3.98833e-33	1.0354e-31
Tgfb1	747.4	1.08946	0.103753	10.4964	8.97434e-26	1.46091e-24
Gale	620.265	1.08821	0.100856	10.7886	3.89564e-27	6.83522e-26
Smtnl2	1184.25	1.08726	0.073264	14.84	8.07073e-50	4.93923e-48
Bbs5	118.715	1.0872	0.170442	6.3649	1.95419e-10	1.08081e-09
Boc	70.7573	1.08634	0.217841	4.97996	6.35968e-07	2.46968e-06
Slc12a5	69.8339	1.08616	0.200236	5.39076	7.0159e-08	3.00135e-07
Stard10	305.021	1.08613	0.140691	7.71646	1.19606e-14	9.46696e-14
Carhsp1	1380.93	1.08424	0.0707993	15.3124	6.32017e-53	4.39671e-51
Epor	58.5118	1.08364	0.222984	4.82943	1.36925e-06	5.12074e-06
Slc17a5	134.127	1.08278	0.162574	6.64971	2.93663e-11	1.74038e-10
Gm9791	69.6258	1.08232	0.225561	4.78515	1.70856e-06	6.31411e-06
Nes	545.933	1.08227	0.109544	9.87675	5.25109e-23	7.31631e-22
Ier3	246.41	1.08193	0.139067	7.77992	7.2569e-15	5.81106e-14
Tmem102	156.51	1.08096	0.156482	6.89746	5.29394e-12	3.3338e-11
Sema4d	736.687	1.08075	0.0819738	13.1796	1.14933e-39	4.229e-38
Mical3	1479.27	1.08043	0.064581	16.7272	8.30334e-63	8.54764e-61
Celf4	138.97	1.07982	0.170965	6.30326	2.9144e-10	1.58578e-09
Dok4	501.466	1.07918	0.107728	10.014	1.32241e-23	1.9116e-22
Msrb1	495.327	1.07757	0.0968702	11.1191	1.01257e-28	1.97513e-27
Ankrd42	208.765	1.07742	0.142093	7.58064	3.43856e-14	2.61363e-13
Ulbp1	320.969	1.07723	0.13133	8.19805	2.44309e-16	2.17219e-15
Ghdc	284.935	1.0772	0.130434	8.25274	1.5481e-16	1.40163e-15
Cldn6	999.966	1.07642	0.157662	6.83004	8.48891e-12	5.27675e-11
Gm45507	127.475	1.0761	0.181952	5.89559	3.73356e-09	1.82217e-08
Zswim6	554.162	1.07583	0.101176	10.6309	2.13992e-26	3.6123e-25
Arc	1048.52	1.07499	0.0853579	12.591	2.36652e-36	7.31689e-35
Slc1a1	375.192	1.07472	0.150402	7.14866	8.76288e-13	5.87568e-12
Sesn3	732.117	1.074	0.0889187	12.076	1.41414e-33	3.79855e-32
Ina	1144.56	1.07377	0.178243	6.02293	1.71287e-09	8.67097e-09
Unc13a	1522.11	1.07375	0.0763581	14.0621	6.49495e-45	3.13465e-43
Anks1	672.794	1.07361	0.0999978	10.7338	7.06635e-27	1.22656e-25
Ginm1	200.674	1.07338	0.146755	7.31189	2.63405e-13	1.86446e-12
Bahd1	554.894	1.07334	0.103712	10.347	4.31905e-25	6.82502e-24
Fam102b	67.8672	1.07293	0.232624	4.59377	4.35315e-06	1.52579e-05
Trafd1	358.928	1.07267	0.115962	9.24419	2.37021e-20	2.76411e-19
Smtn	1112.39	1.07183	0.0781632	13.7105	8.78153e-43	3.84251e-41
Fgfr4	466.655	1.07106	0.220914	4.84476	1.26763e-06	4.76171e-06
Gprc5b	196.402	1.07081	0.137028	7.80596	5.90521e-15	4.76079e-14
Cnnm4	169.901	1.07072	0.150961	7.08079	1.43336e-12	9.45082e-12
Dpf1	603.773	1.07044	0.0883397	12.113	9.01781e-34	2.45563e-32
Shisa3	68.7937	1.07018	0.272305	3.9462	7.94023e-05	0.00023631
2010110K18Rik	51.7698	1.07005	0.244006	4.3738	1.22103e-05	4.05621e-05
Slc25a16	554.282	1.06851	0.0905098	11.8023	3.79706e-32	9.20026e-31
Gm11769	151.951	1.06618	0.153944	6.91715	4.60805e-12	2.91423e-11
March2	408.175	1.06597	0.126325	8.43802	3.22771e-17	3.07556e-16
Tax1bp3	207.5	1.06364	0.135596	7.83809	4.57446e-15	3.72163e-14
Ccdc136	124.857	1.06363	0.168426	6.30059	2.96511e-10	1.61189e-09
Por	1110.52	1.06361	0.0809958	13.1297	2.22554e-39	8.0232e-38
Tmem132a	374.575	1.06329	0.119137	8.92189	4.58407e-19	4.94175e-18
Mafa	110.043	1.06291	0.20188	5.2455	1.55862e-07	6.42682e-07
Id1	5466.57	1.06286	0.227236	4.67971	2.87285e-06	1.0313e-05
Cfap77	59.6531	1.06263	0.268669	3.95639	7.6092e-05	0.000227027
Camk2n2	349.233	1.06232	0.125193	8.48836	2.0958e-17	2.02628e-16
Kremen1	445.839	1.062	0.094907	11.1835	4.90944e-29	9.76896e-28
Sfxn2	117.069	1.06117	0.171841	6.16668	6.97401e-10	3.6648e-09
C4a	57.9016	1.06109	0.241929	4.374	1.2199e-05	4.05321e-05
Entpd7	216.616	1.06105	0.145225	7.30396	2.79416e-13	1.96996e-12
Abcg1	121.256	1.05952	0.181113	5.83872	5.26024e-09	2.52778e-08
Snhg11	716.122	1.05933	0.172946	6.12511	9.06221e-10	4.71897e-09
Nlgn2	628.693	1.05926	0.0952267	11.1182	1.02263e-28	1.99257e-27
Tbc1d2b	504.781	1.05891	0.0946773	11.1806	5.07278e-29	1.00827e-27
Tspan2	227.476	1.05889	0.146567	7.22255	5.10229e-13	3.50701e-12
Spata13	553.403	1.05873	0.0939219	11.2691	1.86393e-29	3.78072e-28
Tbc1d16	410.891	1.05811	0.121916	8.67314	4.20365e-18	4.24633e-17
Uap1l1	566.089	1.05808	0.128971	8.20657	2.27599e-16	2.02767e-15
Ankrd54	482.598	1.05665	0.102777	10.2769	8.95691e-25	1.37749e-23
Bace1	554.525	1.056	0.0858536	12.2951	9.62109e-35	2.75469e-33
Dffa	838.858	1.05597	0.0815038	12.9542	2.2231e-38	7.6727e-37
Mef2d	1129.12	1.05576	0.0731828	14.4249	3.60701e-47	1.95845e-45
AI413582	102.086	1.05572	0.181927	5.79379	6.88159e-09	3.27248e-08
Svip	73.6638	1.05503	0.220734	4.7548	1.98644e-06	7.2806e-06
Hs3st3b1	492.414	1.05498	0.0971233	10.856	1.86698e-27	3.33158e-26
Coro1a	352.649	1.0546	0.115559	9.12152	7.40797e-20	8.34991e-19
Abi3	466.199	1.05383	0.109551	9.61688	6.78575e-22	8.86628e-21
Zfp319	436.013	1.05355	0.109785	9.59327	8.5335e-22	1.11091e-20
Bcl6b	110.537	1.05273	0.190549	5.49903	3.8188e-08	1.67717e-07
Scn8a	124.198	1.05187	0.167117	6.28197	3.34313e-10	1.80856e-09
Ostf1	550.726	1.05101	0.0944772	11.1225	9.74546e-29	1.90304e-27
Krt18	211.846	1.051	0.15687	6.69699	2.12751e-11	1.27916e-10
Fbxl16	231.413	1.05098	0.139215	7.54407	4.55532e-14	3.42014e-13
Exoc7	423.489	1.05057	0.10263	10.2329	1.41173e-24	2.14335e-23
Dmpk	265.12	1.04991	0.125135	8.38349	5.138e-17	4.81086e-16
Prrx2	209.793	1.04922	0.152592	6.87215	6.32414e-12	3.96293e-11
Shank3	668.815	1.049	0.0892572	11.7487	7.16723e-32	1.72023e-30
Dsel	114.578	1.04861	0.183007	5.72834	1.01419e-08	4.74184e-08
2310022B05Rik	793.791	1.04801	0.0782851	13.3841	7.49117e-41	2.99798e-39
Loxl2	86.5954	1.04777	0.217466	4.80989	1.51017e-06	5.61826e-06
Eea1	765.898	1.04618	0.0863864	12.1102	9.32803e-34	2.53623e-32
Acox1	792.476	1.04587	0.0845517	12.3671	3.93706e-35	1.15511e-33
Vgll4	568.337	1.0457	0.0912318	11.4595	2.10661e-30	4.56408e-29
Cep170b	2334.85	1.04493	0.0721282	14.4865	1.4757e-47	8.11133e-46
Chaf1b	1530.17	1.04485	0.0597843	17.4758	2.19055e-68	2.78653e-66
Vav2	850.464	1.04477	0.0716023	14.5882	3.34082e-48	1.90694e-46
4731419I09Rik	285.74	1.04467	0.127105	8.21683	2.08947e-16	1.86616e-15
Stx2	123.819	1.04398	0.170724	6.1047	1.02992e-09	5.318e-09
Nrtn	427.499	1.04275	0.125986	8.27398	1.29565e-16	1.18269e-15
Galnt10	514.054	1.04216	0.104768	9.94429	2.67079e-23	3.78393e-22
Mgat5	258.102	1.04174	0.118928	8.75213	2.09355e-18	2.15639e-17
Svil	382.239	1.0416	0.112161	9.28253	1.65502e-20	1.95064e-19
Slc25a33	377.438	1.04135	0.108867	9.56139	1.16181e-21	1.49392e-20
Nprl2	296.468	1.04097	0.114198	9.11038	8.20903e-20	9.20621e-19
Gas7	185.364	1.0404	0.172186	6.04088	1.53279e-09	7.79484e-09
Gm26888	57.4848	1.03885	0.23694	4.36239	1.28651e-05	4.26182e-05
Mpc1	251.184	1.03866	0.127408	8.15081	3.61492e-16	3.18231e-15
Gpr161	72.0422	1.03853	0.213077	4.86297	1.15638e-06	4.36496e-06
Axin2	152.672	1.03778	0.178479	5.80825	6.31279e-09	3.01164e-08
Mad2l2	357.752	1.03774	0.110063	9.42196	4.42749e-21	5.45292e-20
Plec	9241.53	1.03669	0.0784665	13.2119	7.49317e-40	2.80348e-38
Pja2	642.556	1.03615	0.0855187	12.1138	8.92925e-34	2.43524e-32
Stk10	562.656	1.03418	0.0905644	11.4157	3.49149e-30	7.4467e-29
Ehbp1l1	440.84	1.03355	0.103889	9.94533	2.643e-23	3.74755e-22
Bsdc1	670.248	1.03335	0.0998995	10.3414	4.57963e-25	7.19847e-24
4930524O07Rik	383.757	1.03164	0.119363	8.63831	5.70489e-18	5.73354e-17
Ano8	772.705	1.0315	0.115633	8.91976	4.67285e-19	5.03441e-18
Sh3bp1	152.12	1.03129	0.164028	6.27706	3.45028e-10	1.86257e-09
Scamp1	358.776	1.03065	0.105422	9.76998	1.51482e-22	2.0484e-21
Hcfc2	183.934	1.02926	0.15071	6.82443	8.82739e-12	5.47951e-11
Gm44101	53.414	1.02815	0.250454	4.09989	4.13353e-05	0.000128247
Sowahb	131.537	1.0262	0.175009	5.86364	4.5284e-09	2.19267e-08
Atp6v0a2	1110.67	1.02577	0.0798016	12.8528	8.2931e-38	2.78139e-36
Fam78a	196.909	1.02543	0.172738	5.92835	3.05988e-09	1.50993e-08
Sppl2b	463.164	1.022	0.103566	9.86422	5.94933e-23	8.24527e-22
Ddah2	455.079	1.02142	0.094907	10.7574	5.46912e-27	9.53963e-26
Nccrp1	64.5722	1.02058	0.237949	4.27492	1.91209e-05	6.19247e-05
Peli2	95.8209	1.0203	0.19341	5.25861	1.45151e-07	6.00603e-07
Sertad4	66.445	1.02012	0.216837	4.68873	2.749e-06	9.90027e-06
Tmem198b	138.362	1.01943	0.152447	6.67746	2.43114e-11	1.45484e-10
Sema3f	175.035	1.0194	0.164005	6.20385	5.50985e-10	2.9291e-09
2410131K14Rik	543.36	1.01802	0.091784	11.0886	1.42437e-28	2.73348e-27
Ifnar1	822.149	1.01787	0.0798901	12.7392	3.5814e-37	1.15966e-35
4930404A12Rik	221.897	1.01707	0.132793	7.65279	1.96657e-14	1.53205e-13
Dll3	66.1673	1.01667	0.215146	4.68624	2.78265e-06	1.00134e-05
Cyfip2	850.807	1.01552	0.0753997	13.4671	2.44145e-41	9.99536e-40
Cds1	120.927	1.01512	0.176837	5.73166	9.94528e-09	4.65603e-08
Hcn2	687.96	1.01397	0.100459	10.0927	5.95078e-24	8.75847e-23
Mapkapk2	1236.22	1.01369	0.0744544	13.6145	3.28491e-42	1.3962e-40
Dnmt3a	1853.17	1.01358	0.0623226	16.2603	1.88952e-59	1.74355e-57
Galns	105.67	1.01354	0.196416	5.15646	2.51666e-07	1.01677e-06
Gna11	1677.8	1.01353	0.0631356	16.0519	5.54353e-58	4.70118e-56
Fam20c	168.873	1.01321	0.154398	6.55645	5.51021e-11	3.18712e-10
Ptpn13	517.136	1.01294	0.0966875	10.4752	1.12336e-25	1.81706e-24
Sft2d2	862.652	1.0105	0.0879102	11.4932	1.42774e-30	3.116e-29
1700030J22Rik	70.5019	1.01011	0.212838	4.73801	2.15831e-06	7.87167e-06
Apbb1	186.164	1.00995	0.146893	6.86959	6.43884e-12	4.03339e-11
Stat2	361.668	1.00975	0.105906	9.52688	1.62085e-21	2.06036e-20
Slc5a6	358.324	1.00879	0.108542	9.29272	1.50402e-20	1.78686e-19
Sel1l	1263.28	1.00838	0.0666312	15.132	9.96278e-52	6.6702e-50
Arf2	675.151	1.00821	0.0828139	12.1728	4.33902e-34	1.21118e-32
Dubr	91.5496	1.00805	0.197837	5.09181	3.54657e-07	1.413e-06
Slc39a13	130.502	1.00743	0.166195	6.05565	1.39849e-09	7.14243e-09
Shisa4	91.4704	1.00733	0.2146	4.69667	2.64441e-06	9.55066e-06
Gm47003	63.3204	1.00548	0.236376	4.25732	2.06889e-05	6.6736e-05
Mvd	681.865	1.00526	0.0788642	12.7422	3.44618e-37	1.11995e-35
Frmpd1	61.9762	1.00476	0.241924	4.14417	3.41046e-05	0.000107025
Nid1	2163.62	1.00471	0.0641335	15.6658	2.59101e-55	1.94698e-53
Atp6v0a1	782.122	1.00425	0.0769726	13.0439	6.88774e-39	2.43381e-37
Dcaf5	497.016	1.00363	0.0989522	10.1411	3.62877e-24	5.43066e-23
Dmc1	115.243	1.00296	0.17134	5.83859	5.26456e-09	2.52849e-08
Bdkrb2	68.1194	1.00219	0.245858	4.07642	4.57339e-05	0.000140913
Simc1	329.532	1.00149	0.120527	8.30454	1.00205e-16	9.24162e-16
Dolk	240.444	1.00131	0.125189	7.996	1.28531e-15	1.08845e-14
Capn7	869.908	1.00096	0.0697974	14.3386	1.25579e-46	6.53927e-45
Nfil3	146.297	1.0007	0.190102	5.28051	1.28827e-07	5.36926e-07
Slc25a42	460.098	1.00057	0.101703	9.83625	7.85819e-23	1.08234e-21
Zbtb7a	654.683	-1.00164	0.0831004	-12.048	1.98712e-33	5.274e-32
Sh3d21	63.5345	-1.00253	0.235792	-4.22754	2.36262e-05	7.57714e-05
Gm26776	227.329	-1.00563	0.128133	-7.83431	4.7141e-15	3.82825e-14
Bclaf1	2370.71	-1.00712	0.0583669	-17.2537	1.04986e-66	1.24646e-64
Cpsf7	863.807	-1.00738	0.076876	-13.1003	3.28097e-39	1.17567e-37
Mepce	660.551	-1.00742	0.0887543	-11.3468	7.6916e-30	1.6021e-28
Crybg3	631.495	-1.00751	0.0848368	-11.8737	1.62157e-32	4.07313e-31
Ercc4	265.092	-1.00795	0.127182	-7.91715	2.43021e-15	2.01301e-14
Bicd1	53.1689	-1.00815	0.241601	-4.15108	3.30907e-05	0.000104064
Fbxo27	79.8658	-1.00913	0.216097	-4.65594	3.22501e-06	1.15052e-05
Klhl42	128.602	-1.00944	0.179677	-5.60901	2.03488e-08	9.19774e-08
Zfp523	163.843	-1.0102	0.151238	-6.67122	2.53681e-11	1.5135e-10
Sp2	517.452	-1.01323	0.0963825	-10.5079	7.9437e-26	1.29551e-24
Aasdh	71.8763	-1.0135	0.205412	-4.91435	8.90781e-07	3.40574e-06
Pcbp1	6457.87	-1.01467	0.0576094	-17.6125	1.97385e-69	2.6233e-67
Cmtr2	102.312	-1.01469	0.177279	-5.7091	1.13573e-08	5.27412e-08
Jmjd1c	1945.08	-1.0148	0.0648057	-15.6574	2.95829e-55	2.21362e-53
Slc6a1	399.296	-1.01552	0.111968	-9.05053	1.42274e-19	1.56987e-18
Ptpmt1	247.093	-1.01647	0.120534	-8.42227	3.69244e-17	3.49781e-16
Pcolce2	298.05	-1.01734	0.123278	-8.24905	1.59664e-16	1.44411e-15
Mras	1143.87	-1.01771	0.0763822	-13.3244	1.66859e-40	6.54537e-39
Pum2	1573.05	-1.0182	0.0635769	-16.0139	1.02273e-57	8.63216e-56
Tfap4	229.856	-1.0192	0.133913	-7.6024	2.90678e-14	2.22175e-13
AC156016.4	230.022	-1.02226	0.123168	-8.29118	1.12128e-16	1.02879e-15
Def6	332.236	-1.02294	0.105936	-9.64612	5.10484e-22	6.73923e-21
Zfp462	957.846	-1.02315	0.070194	-14.572	4.23484e-48	2.40186e-46
Nfyc	599.238	-1.02415	0.0897627	-11.4054	3.92804e-30	8.30814e-29
Cpped1	213.067	-1.02544	0.130136	-7.86979	3.55251e-15	2.90747e-14
Msh6	4502.15	-1.02601	0.058939	-17.4072	7.27672e-68	8.99938e-66
Usf2	251.214	-1.02647	0.122409	-8.37676	5.44052e-17	5.08877e-16
Xist	106.201	-1.02717	0.190686	-5.37641	7.59845e-08	3.23966e-07
Slc2a3	7587.19	-1.02732	0.124903	-8.22372	1.97286e-16	1.76822e-15
Src	611.881	-1.02834	0.089187	-11.5294	9.37703e-31	2.05913e-29
Rprd2	582.19	-1.02924	0.0984711	-10.4482	1.49314e-25	2.4021e-24
Ddc	75.5539	-1.02937	0.209724	-4.89344	9.90885e-07	3.76422e-06
Ccnl1	271.09	-1.03043	0.126997	-8.1066	5.20565e-16	4.53115e-15
Rragb	165.696	-1.03103	0.1662	-6.19308	5.89989e-10	3.12805e-09
Dtwd1	122.588	-1.03249	0.164475	-6.26601	3.70428e-10	1.99545e-09
Irak1	331.121	-1.03323	0.10456	-9.8718	5.51643e-23	7.66319e-22
Sema4a	83.7026	-1.03374	0.187074	-5.48997	4.01993e-08	1.75942e-07
Gadd45a	497.656	-1.03539	0.085588	-12.0915	1.17107e-33	3.16474e-32
Iqcc	73.6384	-1.03698	0.203973	-5.06306	4.12581e-07	1.63427e-06
Fignl1	649.911	-1.03818	0.0955373	-10.8634	1.72309e-27	3.08098e-26
Gm17477	67.8382	-1.03926	0.211551	-4.89952	9.60697e-07	3.65891e-06
Ppcdc	164.695	-1.03944	0.153183	-6.77538	1.24076e-11	7.60641e-11
Zc3h4	1410.36	-1.04189	0.0633124	-16.4538	7.87613e-61	7.70692e-59
Enah	3526.38	-1.04212	0.0571612	-18.2301	2.97881e-74	4.8227e-72
L1td1	5996.38	-1.0427	0.0813746	-12.8131	1.38459e-37	4.55787e-36
Slc25a40	341.588	-1.04278	0.107318	-9.70941	2.74919e-22	3.68955e-21
CT010467.1	13779.3	-1.04356	0.344926	-3.03989	0.00236665	0.00551093
Gm14139	99.4049	-1.04696	0.186466	-5.59901	2.15586e-08	9.71499e-08
Slc38a2	2059.65	-1.04811	0.0598198	-17.5193	1.01999e-68	1.33566e-66
Sp1	1763.91	-1.04847	0.0649686	-16.1358	1.42838e-58	1.26557e-56
Rin3	310.87	-1.04906	0.147707	-7.10377	1.214e-12	8.06722e-12
Esam	131.909	-1.04911	0.173565	-6.03256	1.61378e-09	8.188e-09
Gm26699	193.018	-1.05105	0.13733	-7.64395	2.10654e-14	1.63394e-13
Uba52	72.2793	-1.05192	0.217291	-4.8175	1.45367e-06	5.416e-06
Taf1d	824.764	-1.05197	0.079894	-13.1629	1.43425e-39	5.21278e-38
Zbtb8a	141.344	-1.05647	0.152498	-6.90669	4.96092e-12	3.12851e-11
Slc6a15	60.1189	-1.05782	0.255793	-4.11665	3.84411e-05	0.000119837
Nucks1	3670.39	-1.0583	0.0622325	-17.0047	7.57623e-65	8.38044e-63
Fblim1	1653.41	-1.0593	0.0735314	-14.4015	5.06133e-47	2.70682e-45
Zfp553	624.666	-1.05994	0.0897117	-11.809	3.50631e-32	8.53058e-31
Gm37676	350.803	-1.06088	0.107387	-9.87255	5.47546e-23	7.61816e-22
Msantd3	245.268	-1.06119	0.126852	-8.35566	6.50664e-17	6.06367e-16
Slc38a7	425.592	-1.06124	0.10105	-10.496	9.01191e-26	1.46569e-24
Zfp809	262.658	-1.06219	0.128984	-8.22647	1.92805e-16	1.72894e-15
AC156016.1	147.974	-1.06248	0.152947	-6.93722	3.99896e-12	2.5453e-11
Trim24	1440.45	-1.06307	0.0668866	-15.8913	7.2785e-57	5.81268e-55
Mme	437.426	-1.06404	0.110167	-9.65541	4.66283e-22	6.1786e-21
Dnajb12	318.555	-1.06438	0.107003	-9.93925	2.80943e-23	3.9772e-22
Adck1	112.201	-1.06462	0.181711	-5.84649	5.02058e-09	2.41849e-08
Rab11b	657.538	-1.06513	0.089245	-11.9308	8.17936e-33	2.09291e-31
2410141K09Rik	164.783	-1.06708	0.177033	-6.00921	1.86424e-09	9.39454e-09
Arhgef39	97.7148	-1.06809	0.176418	-6.02725	1.66769e-09	8.44948e-09
Tor1aip1	168.952	-1.06923	0.15979	-6.68059	2.37988e-11	1.42561e-10
Map2k7	492.086	-1.06947	0.088135	-12.1257	7.72092e-34	2.11216e-32
Kat7	1747.85	-1.07164	0.0598898	-17.8913	1.37889e-71	1.98037e-69
Gm17232	643.063	-1.07254	0.0964442	-11.1081	1.14613e-28	2.21864e-27
Gm20033	216.784	-1.07281	0.128816	-8.31716	9.00957e-17	8.33514e-16
Zfp934	58.62	-1.07309	0.228655	-4.66993	3.01303e-06	1.07814e-05
Gm10762	55.4338	-1.07312	0.247961	-4.31707	1.58114e-05	5.17143e-05
Mcc	72.5418	-1.07523	0.230128	-4.64812	3.34968e-06	1.1919e-05
Commd3	95.2908	-1.07662	0.192168	-5.58497	2.33741e-08	1.04801e-07
Pak4	911.573	-1.07705	0.0767695	-14.0259	1.08165e-44	5.15058e-43
Xndc1	66.8859	-1.07709	0.222064	-4.82741	1.38322e-06	5.16647e-06
Clk2	409.939	-1.07711	0.0946887	-11.3658	6.18727e-30	1.29634e-28
Zfp407	221.631	-1.08082	0.138638	-7.78825	6.79436e-15	5.44558e-14
Tlr2	82.5803	-1.08126	0.212801	-5.06042	4.18324e-07	1.65628e-06
Itfg2	230.527	-1.08201	0.135743	-7.96311	1.67763e-15	1.40333e-14
Poglut1	439.32	-1.08243	0.0986323	-10.9663	5.55128e-28	1.03089e-26
Il17d	143.521	-1.08304	0.153764	-7.03046	2.05848e-12	1.34382e-11
Gm42418	25705.2	-1.08417	0.349874	-3.11785	0.00182174	0.00432116
Phlda3	482.577	-1.08557	0.0982779	-11.0415	2.40878e-28	4.56361e-27
Ptrh2	222.459	-1.08565	0.131518	-8.24526	1.64804e-16	1.48683e-15
Zfp1	232.287	-1.08779	0.134089	-8.10239	5.38917e-16	4.68174e-15
Chd2	1020.12	-1.08788	0.071577	-15.1951	3.81319e-52	2.60188e-50
Tor3a	161.286	-1.08896	0.150474	-7.22144	5.14412e-13	3.53167e-12
Zbed3	121.728	-1.08934	0.200363	-5.41821	6.02004e-08	2.59339e-07
Pcyt1b	526.46	-1.08948	0.0953497	-11.4196	3.3384e-30	7.14586e-29
Zfp808	165.115	-1.09078	0.164251	-6.62742	3.41595e-11	2.01506e-10
Gm17251	112.333	-1.09078	0.176383	-6.17026	6.81777e-10	3.59117e-09
Map1s	1235.81	-1.09123	0.0717901	-15.1966	3.72528e-52	2.55167e-50
Dtwd2	99.6042	-1.09289	0.191403	-5.6886	1.28087e-08	5.9111e-08
Zfp827	78.3099	-1.09323	0.206174	-5.27251	1.34573e-07	5.59434e-07
6530437J22Rik	91.158	-1.09448	0.198303	-5.49878	3.82431e-08	1.67917e-07
Zfp985	200.916	-1.09468	0.149122	-7.33021	2.29791e-13	1.63432e-12
Mcrip1	129.004	-1.09565	0.16684	-6.54715	5.8647e-11	3.38446e-10
Particl	360.532	-1.09648	0.110346	-9.92925	3.10572e-23	4.37577e-22
Lrfn4	412.764	-1.09664	0.101356	-10.8132	2.97924e-27	5.24801e-26
Secisbp2	334.267	-1.09838	0.111512	-9.84178	7.43819e-23	1.02767e-21
Sall4	2383.5	-1.09888	0.069135	-15.8927	7.11457e-57	5.70736e-55
Gnl3	1804.4	-1.09991	0.058642	-18.7537	1.8041e-78	3.4923e-76
Thumpd3	609.392	-1.10028	0.0817683	-13.4496	3.09602e-41	1.26172e-39
4930539J05Rik	217.94	-1.10046	0.128569	-8.54898	1.24179e-17	1.22007e-16
Gm21887	432.055	-1.10166	0.0986837	-11.1557	6.71703e-29	1.32327e-27
Ccdc3	275.068	-1.10483	0.130726	-8.43718	3.2508e-17	3.09425e-16
Rab11b-ps2	53.4878	-1.10707	0.237816	-4.62912	3.67215e-06	1.29886e-05
Eif1	2281.15	-1.10713	0.0617924	-17.915	9.00889e-72	1.31894e-69
Efs	300.641	-1.10815	0.133244	-8.3083	9.70813e-17	8.96278e-16
Pus3	149.3	-1.10877	0.159118	-6.95509	3.52333e-12	2.25303e-11
Slc39a4	342.106	-1.11079	0.107878	-10.2886	7.93281e-25	1.22529e-23
Lck	328.518	-1.11421	0.116911	-9.51546	1.80914e-21	2.28341e-20
Upf3a	356.748	-1.11651	0.113784	-9.80356	1.08684e-22	1.48432e-21
Bcar3	163.418	-1.11817	0.143208	-7.79376	6.50448e-15	5.22029e-14
Dctd	182.658	-1.11869	0.184467	-6.05589	1.39644e-09	7.13402e-09
Mmrn2	496.755	-1.11899	0.100859	-11.09	1.40283e-28	2.69503e-27
Zfp777	260.266	-1.12095	0.119492	-9.36788	7.40062e-21	8.95973e-20
Ppp4r3a	1209.16	-1.12248	0.0691301	-16.2337	2.91153e-59	2.64548e-57
Foxh1	371.418	-1.12282	0.103131	-10.8765	1.49227e-27	2.68443e-26
Smarcad1	1510.51	-1.12381	0.0778783	-14.4288	3.40775e-47	1.85592e-45
Ppan	1548.47	-1.12475	0.0619033	-18.1663	9.54875e-74	1.53201e-71
Dcaf12l1	298.288	-1.12508	0.127746	-8.80253	1.33769e-18	1.39561e-17
Adam23	1610.01	-1.12609	0.0620773	-18.1366	1.6397e-73	2.56153e-71
Gm10073	128.905	-1.12706	0.195226	-5.75717	8.55379e-09	4.03642e-08
Armcx1	116.431	-1.1271	0.175134	-6.4189	1.37258e-10	7.68448e-10
Folr1	358.143	-1.12746	0.116994	-9.62806	6.0865e-22	7.97604e-21
Samd1	1217.33	-1.12846	0.0701728	-16.0794	3.55626e-58	3.04488e-56
Aqp3	393.202	-1.12905	0.278865	-4.02748	5.63786e-05	0.000171456
Rnf169	541.802	-1.12932	0.0857817	-13.1587	1.51656e-39	5.48953e-38
Zfp280b	796.649	-1.13143	0.0853722	-13.2479	4.63977e-40	1.75808e-38
Ncor1	2317.44	-1.13197	0.0561441	-20.1597	2.21406e-90	6.5717e-88
Krt17	179.109	-1.13225	0.156058	-7.24349	4.37291e-13	3.02201e-12
Gm37305	72.1687	-1.1327	0.209376	-5.39035	7.03223e-08	3.00761e-07
Yap1	887.419	-1.13654	0.0707429	-16.0591	4.9342e-58	4.20445e-56
Cox20	201.04	-1.13768	0.151736	-7.48579	7.11203e-14	5.26426e-13
Akt1s1	365.931	-1.13778	0.112537	-10.1036	5.32325e-24	7.88045e-23
AW209491	152.141	-1.13855	0.142129	-7.99175	1.3304e-15	1.12449e-14
Mat2a	3159.53	-1.14108	0.0661535	-17.2478	1.16295e-66	1.37159e-64
Nepro	446.356	-1.1414	0.113991	-10.0071	1.41799e-23	2.04643e-22
Nrde2	425.881	-1.14222	0.103666	-11.0118	3.35067e-28	6.30783e-27
Ddx59	113.17	-1.14272	0.200762	-5.67757	1.36618e-08	6.28526e-08
Slc9a8	273.234	-1.14447	0.121876	-9.37971	6.61574e-21	8.02587e-20
2700081O15Rik	383.267	-1.14571	0.0967668	-11.8271	2.82701e-32	6.96353e-31
Klf3	1067.74	-1.14585	0.0700753	-16.3468	4.58334e-60	4.34174e-58
Tyw3	88.7133	-1.1463	0.189906	-6.01417	1.80808e-09	9.12699e-09
Gm43041	228.773	-1.14672	0.134211	-8.53213	1.43673e-17	1.40897e-16
Syde1	75.3556	-1.14675	0.200861	-5.6765	1.37481e-08	6.32009e-08
Tmem51	85.0004	-1.14811	0.219934	-5.20266	1.96451e-07	8.028e-07
Pnrc2	332.891	-1.15033	0.108613	-10.5822	3.60404e-26	5.98176e-25
Elp6	92.853	-1.15311	0.182482	-6.29407	3.09249e-10	1.67705e-09
1700061G19Rik	251.168	-1.15856	0.124448	-9.29417	1.48352e-20	1.76369e-19
Tmem29	52.5158	-1.15876	0.241041	-4.77356	1.80993e-06	6.66661e-06
Zfp607b	138.757	-1.15933	0.159779	-7.23082	4.8009e-13	3.31007e-12
Dus3l	724.194	-1.16144	0.087209	-13.3115	1.98357e-40	7.7468e-39
Bmi1	63.373	-1.1626	0.237747	-4.86464	1.14664e-06	4.33005e-06
Abcb8	231.747	-1.16517	0.118839	-9.78965	1.24722e-22	1.69556e-21
Xiap	536.157	-1.16786	0.106976	-10.9131	9.97913e-28	1.80976e-26
Nop56	3603.63	-1.16924	0.0596022	-19.616	1.12938e-85	2.91495e-83
Arid1a	3808.31	-1.17012	0.0503469	-23.2398	1.80191e-119	1.68896e-116
Sars2	303.449	-1.17123	0.116015	-10.084	6.50566e-24	9.54359e-23
Il6ra	83.5329	-1.17139	0.215775	-5.42244	5.87913e-08	2.53822e-07
Rbbp9	104.509	-1.17297	0.184164	-6.3521	2.12396e-10	1.16999e-09
Spaca6	68.0866	-1.17304	0.251679	-4.64733	3.36259e-06	1.19601e-05
Sephs1	803.654	-1.17388	0.0771238	-15.2164	2.75274e-52	1.8928e-50
Brd8	1200.45	-1.17536	0.0616841	-19.0495	6.62944e-81	1.49448e-78
Zfp978	64.9344	-1.17537	0.298113	-3.92535	8.66039e-05	0.000256286
Dse	567.784	-1.17551	0.0866723	-13.5564	7.26001e-42	3.04938e-40
Dok2	145.623	-1.17792	0.149733	-7.84986	4.16495e-15	3.39934e-14
Gm45822	143.152	-1.17835	0.198416	-5.92889	3.04985e-09	1.50582e-08
Halr1	194.309	-1.17934	0.148082	-7.94616	1.92379e-15	1.60247e-14
Mlst8	136.253	-1.1809	0.161783	-7.27702	3.41286e-13	2.38539e-12
Gm16286	876.929	-1.18133	0.0805628	-14.6584	1.19074e-48	7.02184e-47
Gm14261	155.338	-1.1824	0.149654	-7.88078	3.25338e-15	2.67372e-14
4930444M15Rik	224.019	-1.18404	0.156534	-7.55727	4.11627e-14	3.10358e-13
Kirrel	608.488	-1.18578	0.0864166	-13.7135	8.42772e-43	3.69678e-41
Tmem250-ps	339.72	-1.19639	0.125809	-9.50358	2.02792e-21	2.54691e-20
Tle4	1316.56	-1.1996	0.0700582	-17.1199	1.05367e-65	1.18764e-63
Bcl3	789.893	-1.20182	0.080781	-14.8701	5.15529e-50	3.18787e-48
Mllt10	1063.49	-1.2032	0.0698514	-17.219	1.91143e-66	2.22488e-64
Epc2	382.178	-1.20325	0.105161	-11.4335	2.84329e-30	6.10073e-29
Prune2	208.179	-1.20441	0.12866	-9.34179	9.47232e-21	1.13828e-19
Enpp4	99.1809	-1.20684	0.191397	-6.28141	3.35517e-10	1.81452e-09
5031425E22Rik	60.1395	-1.20948	0.23443	-5.14031	2.74292e-07	1.10417e-06
Ndufaf1	116.546	-1.21092	0.175535	-6.87862	6.04371e-12	3.79255e-11
Zfp146	252.013	-1.21246	0.12668	-9.5598	1.17986e-21	1.51603e-20
Tdh	1390.12	-1.21295	0.0627892	-19.3069	4.69884e-83	1.14632e-80
Mob3c	136.499	-1.21537	0.157389	-7.69949	1.3661e-14	1.07602e-13
Wtap	871.685	-1.21678	0.0746837	-16.2855	1.25197e-59	1.17349e-57
Gm20541	102.951	-1.21776	0.198525	-6.11026	9.94676e-10	5.14648e-09
Mtrr	295.318	-1.21813	0.115624	-10.5225	6.80574e-26	1.11443e-24
Frrs1	774.721	-1.21857	0.0791441	-15.3906	1.89187e-53	1.34232e-51
Nlrc3	82.3861	-1.21979	0.208002	-5.84361	5.10831e-09	2.45875e-08
Spta1	76.6231	-1.22067	0.210475	-5.75617	8.60433e-09	4.05829e-08
P2rx7	78.4403	-1.22173	0.217154	-5.60977	2.02593e-08	9.15961e-08
1110038B12Rik	384.083	-1.22256	0.118485	-10.308	6.4805e-25	1.00553e-23
Ctcf	1796.27	-1.22402	0.0706651	-17.319	3.38054e-67	4.12357e-65
1810026B05Rik	209.882	-1.22576	0.133662	-9.15564	5.40342e-20	6.12536e-19
Patz1	642.36	-1.22776	0.0812724	-15.0977	1.67717e-51	1.10625e-49
Zfp979	544.128	-1.22796	0.119297	-10.2869	8.0716e-25	1.24564e-23
Zfp534	132.705	-1.22973	0.202612	-6.05459	1.40772e-09	7.1857e-09
Adnp	114.259	-1.2312	0.18865	-6.50841	7.59524e-11	4.33537e-10
Xaf1	184.384	-1.23209	0.135543	-9.06971	1.19337e-19	1.32581e-18
Socs2	840.203	-1.2321	0.0779636	-15.7974	3.23992e-56	2.55309e-54
Mgme1	650.986	-1.23331	0.0942397	-13.0799	4.28873e-39	1.52451e-37
Gm16175	149.708	-1.23531	0.17028	-7.23481	4.66185e-13	3.21669e-12
Yars2	299.462	-1.23533	0.128422	-9.6101	7.24786e-22	9.45621e-21
Rpp25	490.881	-1.23568	0.101232	-12.1955	3.28306e-34	9.22207e-33
Snx5	2612.63	-1.23619	0.0707706	-17.4656	2.6186e-68	3.26116e-66
Sall1	2416.65	-1.23654	0.0636608	-19.423	4.93175e-84	1.23704e-81
Pon2	61.9856	-1.24249	0.230372	-5.35935	8.35236e-08	3.54667e-07
Tmem8	250.98	-1.24622	0.130386	-9.53746	1.46368e-21	1.86724e-20
Gjb3	566.412	-1.24745	0.198815	-6.27378	3.52386e-10	1.90171e-09
Gm19705	66.4288	-1.24791	0.220361	-5.63305	1.77049e-08	8.04763e-08
Bicral	678.452	-1.24949	0.0940863	-13.273	3.3204e-40	1.26895e-38
Tnfrsf25	70.081	-1.25128	0.221977	-5.59214	2.2429e-08	1.00817e-07
Spin1	910.83	-1.25262	0.0835186	-14.9916	8.33032e-51	5.31737e-49
Vangl1	561.375	-1.25316	0.0903595	-13.8629	1.0634e-43	4.80664e-42
Parp14	74.5198	-1.25512	0.221494	-5.63348	1.76606e-08	8.02955e-08
Gm12592	102.658	-1.25535	0.180339	-6.9349	4.0652e-12	2.58469e-11
Gmeb2	232.89	-1.25669	0.116677	-10.7505	5.8957e-27	1.02736e-25
Esrrb	3533.44	-1.2579	0.232689	-5.39087	7.01186e-08	3.00034e-07
Zfp987	90.4273	-1.26	0.213908	-5.86578	4.47017e-09	2.16565e-08
Hirip3	776.188	-1.26013	0.0839298	-15.0058	6.72257e-51	4.34085e-49
Srd5a3	81.3102	-1.26145	0.205477	-6.11325	9.76228e-10	5.05838e-09
Ccdc102a	169.938	-1.26169	0.148933	-8.45172	2.87036e-17	2.74092e-16
Zfp219	917.128	-1.26471	0.0726896	-17.3915	9.56312e-68	1.17455e-65
Zbtb2	386.901	-1.26595	0.122084	-10.3623	3.67894e-25	5.82902e-24
Nmnat1	51.6005	-1.26663	0.253346	-4.95917	7.07935e-07	2.73959e-06
Nphs1os	58.5607	-1.26865	0.230539	-5.43161	5.58494e-08	2.41472e-07
Pym1	460.241	-1.26922	0.0962698	-13.1731	1.25328e-39	4.60198e-38
Zfp532	1456.96	-1.26967	0.0892726	-14.2196	6.92637e-46	3.5143e-44
Irak3	192.838	-1.27185	0.17571	-7.22853	4.88237e-13	3.36234e-12
Cnpy1	173.364	-1.2721	0.168911	-7.50721	6.04019e-14	4.49706e-13
Mroh6	145.407	-1.27233	0.158075	-8.03084	9.68073e-16	8.26086e-15
Phc1	3172.22	-1.27301	0.0680497	-18.7043	4.57116e-78	8.66041e-76
Fgfbp1	61.7387	-1.27445	0.242629	-5.22807	1.71291e-07	7.03532e-07
Fancc	84.1198	-1.27496	0.198919	-6.3783	1.79059e-10	9.91869e-10
Rif1	3699.22	-1.27536	0.0623101	-20.4669	4.24486e-93	1.30339e-90
Trmo	94.5901	-1.2758	0.193664	-6.55754	5.47009e-11	3.16494e-10
Ddx58	399.884	-1.27834	0.138604	-9.21487	3.11651e-20	3.60871e-19
Trib3	518.737	-1.27841	0.0967548	-13.2024	8.50085e-40	3.16058e-38
Ttll6	57.7729	-1.27973	0.259217	-4.88232	1.04847e-06	3.97796e-06
Iba57	61.5562	-1.2806	0.235193	-5.40262	6.5675e-08	2.81969e-07
Ino80c	275.055	-1.28081	0.1329	-9.62839	6.06727e-22	7.9567e-21
Zfp988	169.629	-1.28185	0.172329	-7.41742	1.19419e-13	8.67348e-13
Gm26790	78.9705	-1.28428	0.197807	-6.46222	1.03175e-10	5.82948e-10
Gpa33	373.498	-1.2893	0.127254	-10.1209	4.46344e-24	6.62964e-23
Atl3	349.651	-1.29015	0.120632	-10.6847	1.20098e-26	2.05656e-25
Gm45470	69.1561	-1.29087	0.209286	-6.12021	9.34548e-10	4.85796e-09
Atf1	896.402	-1.30031	0.0878605	-14.7944	1.59099e-49	9.60473e-48
Gm21411	115.832	-1.30838	0.200393	-6.5095	7.54031e-11	4.30678e-10
Fam169b	52.3351	-1.31097	0.246918	-5.27028	1.36215e-07	5.65597e-07
1700019D03Rik	274.644	-1.31364	0.13054	-10.0451	9.65584e-24	1.40721e-22
Rarg	1593.26	-1.31441	0.13801	-9.51753	1.77351e-21	2.24162e-20
Ccnb1ip1	246.927	-1.31586	0.129778	-10.1209	4.46157e-24	6.62964e-23
Rwdd2b	57.2365	-1.31766	0.235881	-5.52833	3.23292e-08	1.42902e-07
Zscan10	1432.82	-1.31835	0.0641875	-20.5335	1.08061e-93	3.43652e-91
Pced1b	268.33	-1.32102	0.118903	-11.0909	1.38861e-28	2.67061e-27
Hcfc1	4144.2	-1.32154	0.0608173	-21.7283	1.1088e-104	6.3699e-102
Mmp14	223.379	-1.32485	0.134738	-9.81861	9.36225e-23	1.28453e-21
Tns3	3887.44	-1.32973	0.0609608	-21.8111	1.82216e-105	1.15896e-102
Bmp4	1082.61	-1.33	0.0639066	-20.8042	3.969e-96	1.44253e-93
Tpgs1	161.987	-1.33015	0.156197	-8.49674	1.94993e-17	1.88832e-16
Coil	362.274	-1.33017	0.101524	-13.0832	4.11025e-39	1.46399e-37
Nr5a2	370.415	-1.33037	0.13167	-10.0854	6.40744e-24	9.40726e-23
Irf2bpl	1702.53	-1.3322	0.0628845	-21.1802	1.45351e-99	6.31355e-97
Ptprv	183.919	-1.33303	0.159635	-8.32298	8.57801e-17	7.95655e-16
Notch4	194.006	-1.33539	0.168831	-7.88423	3.1647e-15	2.60565e-14
Sulf1	232.97	-1.33703	0.130282	-10.2467	1.22504e-24	1.86777e-23
Dtx3l	121.665	-1.33721	0.170669	-7.79592	6.39413e-15	5.13635e-14
Gtsf1l	70.8281	-1.33864	0.229933	-5.76727	8.05641e-09	3.80777e-08
Gmeb1	219.718	-1.34071	0.124875	-10.7125	8.89736e-27	1.5354e-25
Alkbh1	344.82	-1.34105	0.1071	-12.5052	6.98958e-36	2.13146e-34
Tdrd3	131.973	-1.34207	0.160671	-8.32402	8.5028e-17	7.8909e-16
Nr0b1	891.563	-1.34577	0.235897	-5.69495	1.23406e-08	5.70434e-08
Mycn	950.555	-1.34948	0.0806866	-16.7189	9.54687e-63	9.71544e-61
Gli2	304.897	-1.35049	0.115676	-11.6473	2.36978e-31	5.49523e-30
Pvr	185.836	-1.35198	0.146872	-9.18618	4.07046e-20	4.6558e-19
Zfp518a	459.625	-1.35267	0.123709	-10.9267	8.58781e-28	1.56381e-26
Nsd1	2210.36	-1.35342	0.0638281	-21.2009	9.36044e-100	4.1675e-97
Zbtb45	421.094	-1.35465	0.117267	-11.5393	8.35627e-31	1.84636e-29
Epc1	184.505	-1.3547	0.133755	-10.1016	5.43283e-24	8.02266e-23
Myo1f	87.2706	-1.35631	0.197691	-6.80002	1.04604e-11	6.45719e-11
2410006H16Rik	160.698	-1.35922	0.171328	-7.90924	2.58964e-15	2.14307e-14
Fdxacb1	87.9513	-1.35955	0.190797	-7.08884	1.35239e-12	8.92686e-12
Pml	1437.91	-1.36158	0.0613558	-22.1838	4.92431e-109	3.50788e-106
Eif4a2	2292.7	-1.36294	0.0560842	-24.2973	2.09166e-130	2.98506e-127
Ripk1	216.481	-1.36354	0.139989	-9.72372	2.38883e-22	3.20835e-21
Rpl13a	229.83	-1.36364	0.161344	-8.43794	3.22971e-17	3.07582e-16
Synpo2l	115.05	-1.364	0.206542	-6.59173	4.34745e-11	2.53433e-10
Lncenc1	1349.72	-1.36711	0.0725712	-18.833	4.05048e-79	8.10505e-77
Pigl	303.91	-1.36905	0.123488	-11.0692	1.76999e-28	3.3713e-27
Sgk1	1278.39	-1.37036	0.0849666	-16.1236	1.74092e-58	1.52729e-56
Fzd10	146.952	-1.37259	0.169947	-8.05467	7.96911e-16	6.84621e-15
Snhg4	112.896	-1.37275	0.215212	-6.3557	2.07486e-10	1.14435e-09
Fam169a	1928.09	-1.37445	0.0630232	-21.8045	2.10151e-105	1.29054e-102
Bricd5	73.2024	-1.37529	0.226414	-6.036	1.57981e-09	8.02476e-09
AC142266.1	146.198	-1.3759	0.183501	-7.48018	7.42199e-14	5.4823e-13
Eda2r	385.008	-1.37952	0.105894	-13.0139	1.02047e-38	3.57043e-37
1700008J07Rik	64.2608	-1.37994	0.222883	-6.14918	7.78826e-10	4.07705e-09
Zfp980	105.035	-1.37998	0.211371	-6.49821	8.12815e-11	4.62917e-10
Zfp990	587.992	-1.38359	0.109131	-12.6703	8.64031e-37	2.74287e-35
1600020E01Rik	191.326	-1.38577	0.144232	-9.58747	9.02722e-22	1.16836e-20
Baz2b	154.687	-1.3879	0.175367	-7.88817	3.06639e-15	2.52704e-14
Tefm	98.9374	-1.38868	0.192694	-7.17335	7.31836e-13	4.96128e-12
Kmt5b	357.894	-1.38877	0.111596	-12.4291	1.8166e-35	5.41906e-34
Lif	63.0777	-1.39196	0.256984	-5.38109	7.40361e-08	3.16113e-07
Lpar6	74.7085	-1.39643	0.226667	-6.12815	8.89082e-10	4.63515e-09
Tnrc18	254.356	-1.40111	0.125755	-11.1162	1.04599e-28	2.03142e-27
Notum	179.607	-1.40397	0.153285	-9.13045	6.82157e-20	7.69869e-19
Smpdl3b	64.14	-1.41085	0.223079	-6.25571	3.95706e-10	2.12711e-09
Nphs1	344.188	-1.41634	0.118216	-11.954	6.18885e-33	1.59044e-31
Epb41l4aos	111.592	-1.41881	0.193802	-7.28601	3.19265e-13	2.23762e-12
Platr10	143.507	-1.42191	0.155887	-9.07815	1.10437e-19	1.22846e-18
Xkr5	175.025	-1.42241	0.15567	-9.11262	8.04172e-20	9.03564e-19
Steap2	475.84	-1.42905	0.101874	-14.016	1.2442e-44	5.89307e-43
Trim59	340.07	-1.43394	0.127699	-11.2151	3.43955e-29	6.89808e-28
Enpp3	162.268	-1.43398	0.151314	-9.44334	3.6108e-21	4.4656e-20
Gm17300	373.051	-1.43457	0.112427	-12.7428	3.41777e-37	1.11274e-35
Abcb1a	166.631	-1.43765	0.167669	-8.55758	1.15257e-17	1.13466e-16
Rbpj	3290.65	-1.44314	0.0634227	-22.7512	1.39632e-114	1.18414e-111
Ppp1r9a	328.229	-1.44346	0.131668	-10.9527	6.4512e-28	1.18687e-26
2500004C02Rik	102.19	-1.44429	0.196814	-7.30519	2.76884e-13	1.95288e-12
Gas5	184.738	-1.45226	0.178014	-8.13377	4.16158e-16	3.64912e-15
Snhg6	116.246	-1.45304	0.173546	-8.33739	7.59453e-17	7.06271e-16
Setd1b	821.718	-1.45459	0.0933188	-15.5783	1.02213e-54	7.58462e-53
Slc7a3	1059.67	-1.45745	0.111212	-13.0969	3.43026e-39	1.2267e-37
Traf2	86.8567	-1.4594	0.190419	-7.61295	2.67904e-14	2.05651e-13
Zfp518b	355.046	-1.46753	0.106791	-13.7202	7.68522e-43	3.37941e-41
Snhg5	366.555	-1.46767	0.103656	-14.1366	2.25876e-45	1.1143e-43
Ntn1	268.187	-1.47336	0.34897	-4.12799	3.65949e-05	0.000114377
Snhg15	121.963	-1.47415	0.18087	-8.11306	4.93594e-16	4.29984e-15
Zfp428	518.19	-1.47535	0.192919	-7.64219	2.13559e-14	1.6536e-13
Gm28198	174.249	-1.47976	0.144863	-10.1846	2.3221e-24	3.51056e-23
Cuedc1	71.0585	-1.48	0.256143	-5.73813	9.57269e-09	4.49341e-08
Kctd15	208.778	-1.48821	0.174946	-8.4833	2.18903e-17	2.11183e-16
Gm20416	87.2924	-1.49043	0.194627	-7.60579	2.83166e-14	2.16806e-13
Usp54	195.31	-1.49255	0.134272	-11.0819	1.53622e-28	2.93862e-27
Zfp710	682.125	-1.49378	0.0921676	-16.1967	5.31742e-59	4.78273e-57
Aire	406.95	-1.49775	0.131422	-11.3795	5.28934e-30	1.10951e-28
Pkd2	382.232	-1.50213	0.101671	-14.7547	2.8678e-49	1.72543e-47
Bcl7b	171.673	-1.50361	0.149395	-10.0321	1.10169e-23	1.60033e-22
Fgf4	396.548	-1.50605	0.126538	-11.8805	1.49403e-32	3.76871e-31
Zfx	391.686	-1.5131	0.105986	-14.2585	3.96995e-46	2.03749e-44
Snhg12	103.862	-1.52477	0.192273	-7.88329	3.18866e-15	2.62295e-14
Tbl1xr1	238.056	-1.52549	0.137095	-11.1011	1.23914e-28	2.39088e-27
Abca1	586.37	-1.5326	0.111216	-13.7727	3.72065e-43	1.6442e-41
Zfas1	200.577	-1.53924	0.140296	-10.9383	7.55865e-28	1.38205e-26
Skida1	53.152	-1.54495	0.23424	-6.49764	8.15885e-11	4.64517e-10
D130058E05Rik	381.806	-1.54908	0.126637	-12.2134	2.63594e-34	7.42775e-33
AI480526	95.8072	-1.5524	0.196962	-7.83162	4.81627e-15	3.90587e-14
Tet1	4404.81	-1.55287	0.0651037	-23.8489	1.03949e-125	1.15702e-122
Btbd19	348.985	-1.5573	0.11664	-13.3287	1.57584e-40	6.19519e-39
Spp1	625.058	-1.56281	0.105062	-14.8622	5.79477e-50	3.5709e-48
Inpp5d	393.636	-1.56802	0.11866	-13.1962	9.22693e-40	3.41626e-38
Snhg3	101.361	-1.56973	0.210217	-7.42496	1.12813e-13	8.22047e-13
Nbn	166.254	-1.5737	0.144885	-10.8177	2.83861e-27	5.00523e-26
Srcap	76.8391	-1.58669	0.218776	-7.2009	5.98185e-13	4.08477e-12
Gm37844	89.3184	-1.59256	0.192414	-8.22135	2.01219e-16	1.80076e-15
Mdm4	1421.01	-1.60012	0.0764295	-20.9272	3.03084e-97	1.19947e-94
Vegfc	112.555	-1.60996	0.22323	-7.15952	8.096e-13	5.45316e-12
Prdm5	54.6913	-1.6142	0.263924	-6.04065	1.53494e-09	7.8035e-09
Gm48362	95.8356	-1.61717	0.20953	-7.67511	1.65279e-14	1.29383e-13
Hmgxb4	864.684	-1.62847	0.081169	-20.0491	2.05415e-89	5.99711e-87
Bcor	164.158	-1.62977	0.154168	-10.5273	6.46727e-26	1.06055e-24
Srek1	557.652	-1.64003	0.0875903	-18.703	4.68288e-78	8.77867e-76
Pecam1	349.777	-1.64081	0.126229	-12.9736	1.72618e-38	5.9925e-37
Nfib	105.857	-1.64429	0.202808	-8.0509	8.21874e-16	7.05386e-15
Eprn	164.599	-1.64811	0.149845	-10.9346	7.87176e-28	1.43783e-26
Bend3	702.236	-1.64832	0.0920037	-17.9021	1.13577e-71	1.64446e-69
Trmt10a	171.776	-1.65959	0.149215	-11.0794	1.57909e-28	3.01738e-27
Eras	176.754	-1.66128	0.150929	-10.9551	6.28267e-28	1.15706e-26
Ildr1	313.087	-1.66798	0.137079	-12.1441	6.16667e-34	1.69261e-32
Manba	720.135	-1.66812	0.0920061	-18.1148	2.4354e-73	3.73897e-71
Zfp57	3066.99	-1.66924	0.0734419	-22.7251	2.5303e-114	1.95922e-111
Mppe1	61.3684	-1.6756	0.244222	-6.77309	1.26061e-11	7.72283e-11
Enox1	684.686	-1.67965	0.115062	-14.587	3.40009e-48	1.93458e-46
Tbx3	835.943	-1.68063	0.100828	-16.6504	3.00422e-62	3.00574e-60
Mllt6	1724.94	-1.68537	0.0749076	-22.49	5.20511e-112	3.8624e-109
Pax6	83.2748	-1.69827	0.258338	-6.49485	8.31149e-11	4.72754e-10
Nrp2	419.744	-1.71997	0.143273	-11.9933	3.85059e-33	1.00256e-31
Cntfr	218.844	-1.72804	0.169959	-10.1279	4.15525e-24	6.18737e-23
Sall3	63.6983	-1.73323	0.243979	-7.01517	2.29673e-12	1.49116e-11
Smim10l1	72.5083	-1.74572	0.223903	-7.72065	1.15738e-14	9.17304e-14
N6amt1	68.3822	-1.74694	0.21469	-8.04418	8.68255e-16	7.43759e-15
Kdm8	83.1029	-1.78423	0.214684	-8.23886	1.73858e-16	1.56454e-15
Trh	1748	-1.80316	0.0982307	-18.3512	3.23153e-75	5.48098e-73
Frmd4a	162.27	-1.80663	0.170213	-10.565	4.3308e-26	7.15466e-25
Nupr1	64.3593	-1.81427	0.221216	-8.0752	6.7365e-16	5.80689e-15
Nlrp12	159.895	-1.81636	0.176485	-10.243	1.27233e-24	1.93666e-23
Fgf17	147.841	-1.83306	0.16304	-11.1694	5.75626e-29	1.13904e-27
Mir17hg	225.708	-1.83417	0.144321	-12.6652	9.21518e-37	2.92016e-35
Asxl1	1207.23	-1.8342	0.0918433	-19.9603	1.22043e-88	3.3438e-86
Zic2	184.195	-1.83983	0.177146	-10.3283	5.25042e-25	8.20217e-24
Gbx2	598.822	-1.84702	0.123652	-14.9181	2.51307e-50	1.58706e-48
Tet2	1182.3	-1.87493	0.0743739	-25.1918	4.92231e-140	8.76614e-137
Hmcn2	105.988	-1.89378	0.194162	-9.67211	3.96131e-22	5.27651e-21
Cpsf4l	92.925	-1.89559	0.212608	-8.82581	1.08675e-18	1.1378e-17
Kbtbd11	356.32	-1.89917	0.12081	-15.6839	1.94849e-55	1.47037e-53
Zfat	75.0277	-1.91053	0.220841	-8.5455	1.27986e-17	1.2565e-16
A930004D18Rik	70.3772	-1.92676	0.2213	-8.58861	8.80274e-18	8.73846e-17
Prdm10	233.814	-1.95227	0.137373	-14.1538	1.76918e-45	8.7764e-44
Robo4	77.4043	-1.97107	0.208458	-9.31421	1.22859e-20	1.46846e-19
Casd1	60.361	-1.979	0.246704	-7.88616	3.11636e-15	2.56703e-14
Ceacam1	150.355	-1.98303	0.156248	-12.6004	2.10155e-36	6.54311e-35
Chrna9	62.4055	-1.9834	0.235233	-8.2936	1.09871e-16	1.01017e-15
Mettl25	60.3817	-1.99398	0.257757	-7.61589	2.61872e-14	2.01281e-13
Gja1	634.206	-2.02103	0.115466	-17.48	2.03331e-68	2.60513e-66
Fbxo15	716.993	-2.02696	0.0937549	-21.5904	2.21157e-103	1.06448e-100
Dancr	60.8003	-2.09665	0.236993	-8.68373	3.82981e-18	3.88854e-17
Dmtn	506.619	-2.10915	0.109426	-19.2326	1.97524e-82	4.62857e-80
Zfp42	2714.94	-2.14336	0.0719086	-29.7963	4.36878e-195	2.59345e-191
Slc28a1	275.668	-2.1733	0.133793	-16.1619	9.35648e-59	8.37335e-57
H2-M6-ps	61.9202	-2.19833	0.228922	-9.40646	5.13144e-21	6.28946e-20
Serpinb9b	71.4375	-2.19892	0.272697	-7.88278	3.20174e-15	2.63249e-14
Nkx6-3	91.8945	-2.20137	0.208455	-10.3944	2.63005e-25	4.2159e-24
AC124592.1	214.8	-2.27874	0.150946	-15.0019	7.13888e-51	4.58976e-49
H2-M5	223.209	-2.30082	0.141831	-16.1026	2.44522e-58	2.12424e-56
Brpf3	515.568	-2.35112	0.200814	-11.6778	1.65561e-31	3.88469e-30
Zmat4	155.783	-2.35678	0.172944	-13.4489	3.12357e-41	1.27004e-39
Gdf3	653.862	-2.35836	0.107996	-21.7848	3.2304e-105	1.91767e-102
Gm37795	96.6819	-2.39505	0.21068	-11.1939	4.36705e-29	8.71893e-28
Sox7	76.1479	-2.40693	0.218231	-10.7911	3.79291e-27	6.66153e-26
Lemd1	120.898	-2.42777	0.1834	-13.0472	6.59121e-39	2.33366e-37
Msc	154.699	-2.57832	0.178407	-14.2787	2.97206e-46	1.53419e-44
Dusp27	253.849	-2.61978	0.136736	-19.0037	1.5886e-80	3.40861e-78
Mymx	149.786	-2.70518	0.175748	-15.1484	7.76556e-52	5.21875e-50
Foxd3	210.133	-2.83187	0.307882	-9.00179	2.22059e-19	2.43064e-18
Gm9947	70.9502	-2.99982	0.239075	-12.041	2.16316e-33	5.71568e-32
Nanog	1800.15	-3.28272	0.27161	-12.0239	2.66171e-33	6.9812e-32
Inhbb	243.078	-3.34409	0.149748	-21.9981	3.00277e-107	2.05678e-104
Prdm14	62.1736	-4.01516	0.288449	-12.0966	1.10114e-33	2.98482e-32

## Sheet: 24hrs all genes
Gene	baseMean	log2FoldChange	lfcSE	stat	pvalue	padj
0610005C13Rik	72.2219	-1.43676	0.228498	-6.24884	4.13509e-10	1.66837e-09
0610009B22Rik	177.729	-0.273009	0.148751	-1.8341	0.0666392	0.100934
0610009E02Rik	119.664	-0.117976	0.17181	-0.690677	0.489769	0.567673
0610009O20Rik	300.791	-0.546695	0.11069	-4.936	7.97394e-07	2.45859e-06
0610010F05Rik	207.438	0.748555	0.132759	5.63402	1.76058e-08	6.28845e-08
0610010K14Rik	5.42903	0.212609	0.432173	0.494755	0.620773	0.688592
0610012G03Rik	305.979	0.033509	0.108876	0.308069	0.75803	0.806967
0610030E20Rik	224.769	-0.567692	0.123288	-4.60091	4.20653e-06	1.20209e-05
0610037L13Rik	177.552	-1.36635	0.148464	-9.17884	4.3578e-20	3.28153e-19
0610038B21Rik	34.3152	0.00742864	0.301	0.0241968	0.980696	0.985581
0610039K10Rik	146.17	0.16673	0.149952	1.11211	0.26609	0.340137
0610040B10Rik	6.40859	0.190046	0.42629	0.445328	0.656083	0.720001
0610040F04Rik	100.893	1.05524	0.18511	5.67932	1.35228e-08	4.87209e-08
0610040J01Rik	11.0701	1.12775	0.397938	2.71862	0.00655548	0.012244
1110002J07Rik	19.5614	-0.791232	0.349096	-2.22679	0.0259614	0.0431414
1110002L01Rik	252.598	-0.485714	0.121953	-3.98143	6.85006e-05	0.000170858
1110004E09Rik	369.658	-0.113112	0.105666	-1.07035	0.284464	0.359802
1110004F10Rik	928.201	-0.120533	0.0738655	-1.63151	0.102782	0.148382
1110006O24Rik	13.4371	-0.0325162	0.374084	-0.0831412	0.933739	0.949304
1110008F13Rik	1205.23	0.425406	0.0756986	5.61957	1.91434e-08	6.81306e-08
1110008L16Rik	220.536	-1.03127	0.129488	-7.95408	1.80471e-15	1.04114e-14
1110008P14Rik	571.338	1.28862	0.0876725	14.6896	7.51667e-49	1.92888e-47
1110012L19Rik	79.5276	-0.880691	0.211197	-4.16206	3.15386e-05	8.19597e-05
1110018N20Rik	7.72148	-0.125735	0.431592	-0.352426	0.724519	0.778357
1110019D14Rik	17.3102	-0.0128755	0.379559	-0.0310933	0.975195	0.981478
1110032A03Rik	100.139	-0.441133	0.188759	-2.3326	0.0196692	0.0335944
1110034G24Rik	31.5021	-1.33674	0.29599	-4.44588	8.75329e-06	2.41536e-05
1110035H17Rik	182.826	0.299278	0.146128	2.04795	0.0405646	0.0644209
1110038B12Rik	384.083	-1.36806	0.120575	-11.3314	9.16861e-30	1.10926e-28
1110038F14Rik	326.628	-0.723446	0.111208	-6.50251	7.89885e-11	3.37664e-10
1110046J04Rik	105.225	0.288251	0.176879	1.62928	0.103254	0.148954
1110051M20Rik	374.643	-0.0495524	0.0965115	-0.512618	0.608218	0.677663
1110059E24Rik	283.198	0.145506	0.121323	1.19932	0.230405	0.300585
1110059G10Rik	81.9002	0.26664	0.19928	1.33738	0.181099	0.244259
1110065P20Rik	508.129	0.223107	0.117208	1.90347	0.0569792	0.0875684
1190002N15Rik	562.961	0.519763	0.111421	4.66468	3.09093e-06	8.97398e-06
1190007I07Rik	64.1372	-0.712266	0.213781	-3.32621	0.000880357	0.00189318
1190028D05Rik	17.9402	-0.0648775	0.354864	-0.172528	0.863023	0.893646
1300002E11Rik	75.1448	-0.453143	0.228799	-1.98658	0.0469694	0.0734461
1300017J02Rik	8.00462	-0.273176	0.421972	-0.663623	0.506932	0.583971
1500002C15Rik	317.663	0.102361	0.111653	0.916948	0.35917	0.437574
1500002F19Rik	44.8224	-0.190358	0.255267	-0.744237	0.456733	0.534496
1500004A13Rik	537.46	-0.75326	0.104125	-7.23317	4.71837e-13	2.34654e-12
1500009L16Rik	189.211	0.796866	0.139293	5.71852	1.07455e-08	3.90226e-08
1500011B03Rik	83.1307	-0.637358	0.198696	-3.20046	0.0013721	0.00286737
1500011K16Rik	62.6837	-1.30223	0.245671	-5.27421	1.33328e-07	4.43405e-07
1500015A07Rik	123.497	-0.285779	0.165265	-1.72867	0.0838678	0.123632
1520401A03Rik	4.46792	0.00919208	0.427283	0.0220046	0.982444	0.98671
1600002K03Rik	35.7715	-0.743095	0.281074	-2.63003	0.00853766	0.0156266
1600012H06Rik	958.725	0.542624	0.0745348	7.27949	3.35084e-13	1.68336e-12
1600014C10Rik	68.7658	-1.15145	0.230195	-4.98765	6.11177e-07	1.90588e-06
1600020E01Rik	191.326	-0.11278	0.131776	-0.851746	0.394355	0.472839
1700001C19Rik	10.3152	-0.591879	0.419716	-1.49565	0.134746	0.188477
1700001G11Rik	75.2814	0.337693	0.210529	1.60272	0.108996	0.15605
1700001G17Rik	4.49	0.425526	0.433585	0.987794	0.323254	0.401033
1700001K19Rik	12.2851	1.28415	0.400591	3.16823	0.0015337	0.00318489
1700001L05Rik	476.208	0.44973	0.137179	3.27958	0.00103963	0.00220755
1700001O22Rik	8.0247	-0.847763	0.420602	-2.08581	0.0369955	0.0592494
1700003D09Rik	11.4953	0.251625	0.420247	0.646944	0.517668	0.5944
1700003E16Rik	25.4186	-0.278416	0.353499	-0.85576	0.392131	0.470615
1700003F12Rik	19.2015	0.167345	0.335174	0.500012	0.617067	0.685292
1700003M07Rik	6.50793	-0.527067	0.432026	-1.23427	0.217103	0.2857
1700006J14Rik	67.1927	2.58631	0.274153	9.1976	3.66042e-20	2.76691e-19
1700007J10Rik	266.869	0.43042	0.124038	3.46971	0.000521017	0.00115739
1700007K13Rik	116.112	-0.39703	0.189571	-2.09517	0.0361562	0.0580356
1700007L15Rik	31.285	0.483935	0.290324	1.66091	0.096732	0.140502
1700008A23Rik	5.63577	0.47985	0.433569	1.22147	0.221908	0.290949
1700008J07Rik	64.2608	-0.773762	0.21404	-3.59216	0.000327945	0.000748191
1700008O03Rik	23.7545	0.328761	0.327709	1.00237	0.316166	0.393721
1700010I14Rik	6.8429	0.529086	0.431535	1.21369	0.224867	0.294395
1700014D04Rik	12.6792	0.592485	0.387082	1.53332	0.125197	0.176451
1700016A09Rik	22.8508	-0.69167	0.338188	-2.0645	0.0389708	0.0621112
1700016B15Rik	28.4885	0.620588	0.307534	2.00869	0.0445697	0.0701185
1700016D08Rik	16.7057	-0.339332	0.352504	-0.93969	0.347377	0.425447
1700016J18Rik	15.4722	0.722083	0.357847	2.00532	0.0449288	0.07059
1700016K19Rik	10.7511	-0.368482	0.40149	-0.943418	0.345467	0.423546
1700016P03Rik	88.7565	0.450566	0.201166	2.23916	0.0251457	0.0419307
1700017B05Rik	866.483	0.163768	0.0735736	2.22585	0.0260243	0.0432217
1700018A23Rik	287.448	-0.117423	0.11362	-1.03301	0.301597	0.37825
1700018B08Rik	23.0426	-0.627363	0.353969	-1.78997	0.0734579	0.109851
1700018L02Rik	57.2848	0.784111	0.2297	3.40244	0.000667867	0.00146119
1700018M17Rik	80.5142	0.633622	0.196465	3.22235	0.00127142	0.00267014
1700019A02Rik	7.43591	-0.883432	0.4206	-2.06226	0.0391832	0.0623828
1700019A23Rik	9.1031	-1.28494	0.415497	-3.02211	0.00251016	0.00503191
1700019D03Rik	274.644	-1.9964	0.139952	-14.2085	8.11846e-46	1.85599e-44
1700020D05Rik	10.2554	-0.567486	0.409825	-1.45324	0.146158	0.202247
1700020G17Rik	38.4181	-0.799725	0.275746	-2.91087	0.0036042	0.00703422
1700020I14Rik	840.57	-0.151598	0.0745443	-2.03369	0.0419826	0.0664417
1700020L24Rik	29.0399	-0.913256	0.31972	-2.89229	0.00382446	0.00742341
1700021F05Rik	165.173	0.664552	0.136143	4.87701	1.07705e-06	3.2766e-06
1700021J08Rik	192.978	1.69152	0.164369	10.2603	1.06322e-24	1.01582e-23
1700022I11Rik	1504.84	-0.0449126	0.0921292	-0.487388	0.625983	0.693185
1700022N22Rik	4.22395	-0.0941391	0.432998	-0.251904	0.801116	0.84261
1700023F06Rik	14.0841	-0.607362	0.387285	-1.5801	0.114084	0.162407
1700025G04Rik	121.207	1.73341	0.179275	9.6135	7.01206e-22	5.81368e-21
1700027A07Rik	25.9377	-0.114856	0.31544	-0.373562	0.70873	0.765838
1700027J19Rik	57.265	-0.128645	0.241142	-0.536281	0.591764	0.662646
1700028B04Rik	4.40526	-1.01691	0.428001	-2.65929	0.00783046	0.0144331
1700028E10Rik	4.12109	-0.436084	0.433358	-0.959446	0.337334	0.415405
1700029I15Rik	221.893	2.13629	0.141065	15.0677	2.63999e-51	7.40403e-50
1700029J07Rik	4.57609	0.594411	0.433426	1.29976	0.193684	0.258744
1700029P11Rik	84.1597	0.229616	0.188627	1.21718	0.223536	0.292911
1700030C10Rik	186.293	-0.275707	0.154338	-1.78365	0.0744802	0.111165
1700030C12Rik	67.7988	1.06613	0.237344	4.47085	7.79095e-06	2.15851e-05
1700030F04Rik	27.2123	0.0655969	0.319429	0.205305	0.837334	0.872715
1700030J22Rik	70.5019	0.607175	0.219304	2.77543	0.00551293	0.0104291
1700030K09Rik	583.862	-0.552405	0.0863965	-6.39216	1.63559e-10	6.78507e-10
1700030M09Rik	11.4978	0.570291	0.411305	1.40703	0.159419	0.218308
1700034H15Rik	276.121	-0.398941	0.117548	-3.39389	0.000689061	0.00150441
1700034P13Rik	148.513	0.311807	0.143434	2.17372	0.029726	0.0486661
1700037C18Rik	205.692	-0.185852	0.132182	-1.40739	0.159313	0.218197
1700037F24Rik	11.9332	-1.76578	0.400417	-4.10001	4.13139e-05	0.00010617
1700037H04Rik	1640.45	0.770717	0.0585539	13.1617	1.45752e-39	2.61927e-38
1700039I01Rik	5.06018	-1.86872	0.429854	-4.26124	2.03293e-05	5.3948e-05
1700040L08Rik	50.048	-1.10519	0.255179	-4.30663	1.65763e-05	4.43722e-05
1700042O10Rik	5.77877	-0.095346	0.425879	-0.185767	0.852627	0.885442
1700047A11Rik	15.443	0.943001	0.370093	2.53903	0.011116	0.0199361
1700047I17Rik2	6.82546	1.30863	0.431288	3.06339	0.00218843	0.0044351
1700051A21Rik	26.0676	0.725702	0.3481	2.08153	0.0373853	0.0598252
1700051O22Rik	58.8142	0.203884	0.234683	0.868834	0.384938	0.463701
1700052K11Rik	69.974	0.555156	0.209272	2.65229	0.00799481	0.0147117
1700055D18Rik	22.1337	0.112573	0.336659	0.334566	0.737952	0.789795
1700056E22Rik	5.40528	1.07776	0.432693	2.2927	0.0218655	0.0369592
1700056N10Rik	4.60011	-0.492963	0.432715	-1.10292	0.270064	0.344352
1700058P15Rik	18.1871	-0.632455	0.360826	-1.75455	0.0793369	0.117703
1700060J05Rik	99.5508	0.519114	0.195943	2.64686	0.00812422	0.0149328
1700061E17Rik	5.71647	-0.126181	0.43379	-0.314771	0.752936	0.80284
1700061G19Rik	251.168	-1.89975	0.135489	-13.964	2.58467e-44	5.65483e-43
1700061H18Rik	5.20549	0.6704	0.433557	1.40133	0.161116	0.220368
1700063H04Rik	4.04612	-1.11259	0.429082	-2.49405	0.0126295	0.0224246
1700065D16Rik	33.3027	0.413925	0.292463	1.41663	0.156591	0.214997
1700066B19Rik	24.8703	0.664061	0.318702	2.07441	0.0380415	0.0607849
1700066M21Rik	135.08	0.571226	0.170965	3.33936	0.000839714	0.00181069
1700067K01Rik	19.4034	-1.63996	0.377143	-4.24599	2.17627e-05	5.75118e-05
1700069B07Rik	39.8864	0.233033	0.26283	0.886443	0.375379	0.454029
1700071M16Rik	17.3463	1.08393	0.362224	2.9082	0.00363519	0.00709236
1700081N11Rik	34.0815	-0.29578	0.278892	-1.05485	0.291494	0.367338
1700084C06Rik	240.585	-0.509996	0.129507	-3.93597	8.28621e-05	0.000204333
1700084E18Rik	20.5565	0.785498	0.331555	2.35804	0.0183718	0.0315996
1700086O06Rik	69.8267	-0.162587	0.203825	-0.794784	0.426739	0.505608
1700086P04Rik	7.27283	0.0410782	0.427034	0.0969958	0.92273	0.94042
1700088E04Rik	280.749	0.53485	0.115855	4.61717	3.89012e-06	1.11633e-05
1700094J05Rik	229.592	-0.659189	0.126088	-5.22577	1.73428e-07	5.70166e-07
1700096K18Rik	22.2654	0.294737	0.326945	0.896908	0.369768	0.448552
1700097N02Rik	27.438	-1.28364	0.343711	-3.74447	0.000180777	0.000426927
1700099I09Rik	5.6567	-0.039578	0.433332	-0.106463	0.915215	0.934311
1700101I11Rik	43.757	1.34785	0.26421	5.0606	4.17947e-07	1.32867e-06
1700102P08Rik	11.4396	0.116547	0.383291	0.303745	0.761322	0.809505
1700105P06Rik	208.77	-0.834481	0.142518	-5.85432	4.78968e-09	1.78825e-08
1700108F19Rik	15.965	0.351109	0.365604	0.942713	0.345827	0.4239
1700108N11Rik	8.76875	0.444505	0.414372	1.08386	0.278427	0.353371
1700109H08Rik	64.1074	0.166749	0.217365	0.767181	0.442974	0.52134
1700109K24Rik	12.7605	-0.173831	0.38843	-0.46756	0.640099	0.706116
1700110K17Rik	27.3886	0.802031	0.295167	2.69849	0.00696539	0.012958
1700113A16Rik	83.9544	0.802905	0.206455	3.88456	0.000102516	0.000249653
1700120B22Rik	153.964	0.311883	0.146773	2.12457	0.0336226	0.054346
1700120C14Rik	111.59	-0.280702	0.16407	-1.70849	0.0875446	0.128425
1700120K04Rik	6.56689	0.465838	0.427786	1.12026	0.262603	0.33638
1700123M08Rik	4.26867	0.373803	0.430019	0.866158	0.386404	0.465184
1700123O20Rik	386.706	-0.464493	0.104599	-4.43962	9.01191e-06	2.48211e-05
1700124L16Rik	8.7205	0.351612	0.418864	0.862531	0.388395	0.467044
1700125H20Rik	4.40086	0.705216	0.433396	1.47659	0.139786	0.19458
1700126G02Rik	194.281	-0.491078	0.141547	-3.46672	0.000526851	0.00116991
1810008B01Rik	116.518	0.897939	0.168642	5.31451	1.06946e-07	3.58817e-07
1810010H24Rik	30.6728	-1.07653	0.309183	-3.47821	0.000504766	0.00112325
1810012K08Rik	134.8	-0.357013	0.156134	-2.28113	0.0225405	0.0379849
1810013L24Rik	1092.6	0.500227	0.0682885	7.32486	2.39155e-13	1.21446e-12
1810014B01Rik	2175.21	0.721404	0.0673074	10.7175	8.4258e-27	8.82158e-26
1810019D21Rik	69.7707	0.164339	0.24521	0.670485	0.502549	0.579919
1810020O05Rik	5.31417	0.140721	0.433255	0.339712	0.734073	0.786447
1810022K09Rik	209.846	-0.388476	0.131403	-2.95564	0.00312024	0.00614286
1810024B03Rik	13.8499	-0.77471	0.382899	-1.96652	0.049238	0.0766704
1810026B05Rik	209.882	-0.470767	0.127041	-3.69847	0.000216901	0.000505865
1810030O07Rik	320.027	-0.663931	0.106047	-6.2581	3.89695e-10	1.57586e-09
1810032O08Rik	222.786	-0.85367	0.129703	-6.5719	4.96763e-11	2.15043e-10
1810037I17Rik	269.926	-0.168459	0.12882	-1.30761	0.191004	0.255682
1810041L15Rik	35.8609	0.893788	0.268608	3.31247	0.000924761	0.00198184
1810043G02Rik	186.248	1.27835	0.15808	8.07911	6.52423e-16	3.86527e-15
1810044D09Rik	16.958	0.121389	0.364278	0.333293	0.738913	0.790634
1810049J17Rik	395.384	0.467025	0.112171	4.16284	3.14313e-05	8.16929e-05
1810055G02Rik	448.773	0.0831446	0.0958156	0.867186	0.38584	0.4646
1810058I24Rik	592.508	0.463479	0.0851361	5.44334	5.22913e-08	1.80196e-07
1810059H22Rik	4.28441	-0.172755	0.432508	-0.429573	0.667506	0.730243
1810062O18Rik	47.4988	-1.33198	0.286536	-4.5915	4.40069e-06	1.25435e-05
2010001A14Rik	18.7291	0.0533862	0.343491	0.152558	0.878747	0.906067
2010008C14Rik	16.0761	-1.29002	0.381484	-3.38072	0.000722971	0.00157594
2010009K17Rik	7.87587	-0.650983	0.427406	-1.61	0.107397	0.15407
2010015M23Rik	4.98497	-0.506849	0.43264	-1.04294	0.296978	0.373271
2010107E04Rik	461.44	-0.0679269	0.128646	-0.527702	0.597706	0.667956
2010110K18Rik	51.7698	0.914037	0.247421	3.69374	0.000220977	0.000514967
2010111I01Rik	181.691	-0.095642	0.148988	-0.642719	0.520407	0.597083
2010204K13Rik	122.439	-0.399786	0.171654	-2.32815	0.0199043	0.0339569
2010300C02Rik	31.5204	0.594109	0.325799	1.83748	0.0661391	0.100253
2010315B03Rik	18.2099	0.871874	0.347712	2.48679	0.0128902	0.022826
2010320M18Rik	65.0495	-0.444036	0.219386	-2.02257	0.0431179	0.068033
2200002D01Rik	285.345	0.0391704	0.105676	0.371093	0.710568	0.767266
2210008F06Rik	5.82447	0.681279	0.430109	1.60181	0.109197	0.156312
2210011C24Rik	169.041	0.575452	0.152365	3.77578	0.000159509	0.000379366
2210016F16Rik	197.378	-0.0740812	0.139393	-0.531451	0.595106	0.665551
2210016L21Rik	402.481	0.146494	0.108452	1.35082	0.176753	0.239122
2210408I21Rik	49.4453	0.265996	0.256075	1.03832	0.299123	0.37557
2210411M09Rik	13.2462	-0.110477	0.399143	-0.29099	0.771059	0.817369
2210412B16Rik	5.25581	-0.376694	0.433536	-0.873484	0.382399	0.461127
2210418O10Rik	13.2777	-0.299791	0.409689	-0.717196	0.473253	0.550861
2300009A05Rik	19.3879	0.0582928	0.330457	0.177751	0.858918	0.890365
2310001K24Rik	49.0367	0.327676	0.264945	1.23715	0.216032	0.284501
2310002F09Rik	12.9193	1.25353	0.393226	3.0755	0.00210147	0.00427177
2310007B03Rik	5.40424	1.10746	0.433318	2.42285	0.0153991	0.0268733
2310009A05Rik	52.6061	-0.397141	0.241506	-1.63834	0.101352	0.146591
2310009B15Rik	46.5165	-0.401133	0.261127	-1.53357	0.125136	0.176379
2310010J17Rik	8.00659	-0.612109	0.426736	-1.48745	0.136895	0.191063
2310011J03Rik	444.354	0.475382	0.090997	5.22405	1.75047e-07	5.75061e-07
2310015A10Rik	22.8984	-1.47819	0.338499	-4.26678	1.98314e-05	5.26896e-05
2310022A10Rik	857.395	-0.141335	0.0726119	-1.94675	0.0515646	0.0799368
2310022B05Rik	793.791	0.900659	0.0791615	11.3765	5.47671e-30	6.71726e-29
2310030G06Rik	29.8396	-0.148516	0.299281	-0.493784	0.621459	0.689053
2310031A07Rik	254.964	0.0242042	0.121483	0.200007	0.841475	0.876159
2310033P09Rik	232.669	-0.703513	0.136499	-5.1518	2.57993e-07	8.34472e-07
2310034G01Rik	5.5932	0.110906	0.433374	0.256004	0.797947	0.839922
2310035C23Rik	878.292	0.940727	0.0831592	11.3105	1.16414e-29	1.40557e-28
2310039H08Rik	33.9701	-0.0031389	0.271325	-0.0108938	0.991308	0.993545
2310040G24Rik	6.94014	-1.3553	0.429024	-3.01146	0.00259997	0.00519789
2310043M15Rik	86.4454	-0.552907	0.185666	-2.96937	0.00298411	0.00589507
2310057M21Rik	232.648	-0.350534	0.126455	-2.77044	0.00559804	0.0105823
2310061I04Rik	267.514	-0.982942	0.128095	-7.66651	1.76746e-14	9.56158e-14
2310068J16Rik	116.223	-0.29435	0.171543	-1.71488	0.0863673	0.126824
2310069B03Rik	4.90466	0.186863	0.430165	0.413765	0.679046	0.739822
2400006E01Rik	18.0312	-0.501625	0.345503	-1.4507	0.146862	0.203112
2410002F23Rik	567.696	-0.808884	0.0942924	-8.57603	9.82038e-18	6.41097e-17
2410003L11Rik	151.343	-1.03773	0.174262	-5.94427	2.77695e-09	1.05537e-08
2410004B18Rik	405.427	0.748733	0.0992164	7.54429	4.54752e-14	2.41032e-13
2410004P03Rik	27.3054	0.423761	0.308323	1.37268	0.169852	0.230714
2410006H16Rik	160.698	-1.70892	0.177444	-9.5859	9.16571e-22	7.54307e-21
2410015M20Rik	303.188	0.203865	0.112764	1.80793	0.0706171	0.106164
2410021H03Rik	10.4674	0.777518	0.398407	1.90445	0.0568514	0.0873946
2410022M11Rik	12.2377	0.392289	0.394595	0.973479	0.330315	0.408456
2410089E03Rik	648.238	0.0592906	0.0822796	0.720628	0.471138	0.548686
2410131K14Rik	543.36	1.03637	0.0921998	11.2375	2.66893e-29	3.1624e-28
2410137M14Rik	20.8452	-2.13405	0.353018	-5.62948	1.80756e-08	6.44246e-08
2410141K09Rik	164.783	-2.49901	0.199682	-12.3627	4.15943e-35	6.24581e-34
2500002B13Rik	141.023	-0.583539	0.162276	-3.58933	0.000331532	0.000755845
2500004C02Rik	102.19	-1.09759	0.193368	-5.65169	1.58879e-08	5.70228e-08
2510002D24Rik	42.8966	-0.881315	0.257052	-3.40916	0.000651625	0.00142775
2510009E07Rik	6.42777	0.369694	0.429792	0.869372	0.384644	0.46341
2510016D11Rik	20.5325	0.565004	0.364394	1.58173	0.113711	0.161954
2510039O18Rik	1418.59	1.12784	0.0744348	15.1499	7.58279e-52	2.16067e-50
2510046G10Rik	49.1214	-0.880285	0.251225	-3.49257	0.000478395	0.00106817
2600006K01Rik	32.9364	0.698583	0.294403	2.37873	0.0173725	0.0300172
2610001J05Rik	107.021	0.0960625	0.179552	0.535166	0.592535	0.663259
2610002M06Rik	32.0316	-0.347215	0.311578	-1.09945	0.271572	0.345928
2610005L07Rik	148.961	-0.15267	0.149865	-1.01616	0.309552	0.386891
2610008E11Rik	59.7814	0.0403027	0.223655	0.181336	0.856104	0.888016
2610017A05Rik	4.83699	-0.161953	0.43248	-0.354137	0.723237	0.777503
2610020C07Rik	660.477	-0.182125	0.10341	-1.76088	0.0782585	0.116258
2610021A01Rik	405.163	-0.751985	0.111739	-6.72842	1.71512e-11	7.64189e-11
2610027K06Rik	57.9535	0.456002	0.226975	2.00518	0.0449437	0.0706071
2610028H24Rik	11.9097	-0.573252	0.38788	-1.43407	0.151553	0.209015
[truncated: 17,552 more rows]

## Sheet: 24hr DEGs
Gene	baseMean	log2FoldChange	lfcSE	stat	pvalue	padj
[truncated: 2,413 more rows]
